# Supplementary material for: Genome-wide association analysis and genomic selection for leaf-related traits of maize
Source: PLoS One. 2025 May 22;20(5):e0323140. doi: 10.1371/journal.pone.0323140 (PMC12097558; doi:10.1371/journal.pone.0323140)
Supplement: S1 Table — (XLSX) [file pone.0323140.s002.xlsx]

## Sheet: Sheet1
Supplementary Table 1 The primer sequences for qRT-PCR
gene_id	Forward primer( 5'－3')	Reverse primer( 5'－3')
Zm00001d002034	TGTATTTGGTGTTCTAACCTGT	GTGTATAGAAACCAGAATACGC
Zm00001d011174	CTTAGTTCTTGAACGACCATAGG	TTACGGGATTACAAACAAACAC
