# Supplementary material for: Genome-wide association analysis and genomic selection for leaf-related traits of maize
Source: PLoS One. 2025 May 22;20(5):e0323140. doi: 10.1371/journal.pone.0323140 (PMC12097558; doi:10.1371/journal.pone.0323140)
Supplement: S2 Table — (XLSX) [file pone.0323140.s003.xlsx]

## Sheet: Sheet1
Table S2. Significant SNPs and candidate genes of leaf-related traits identified by FarmCPU
Trait	SNP	P-value	Allele	MAF	SNP effectd	PVE(%)	Putative candidate gene_V4	Annotation of candidate genes
LW1	10_827617	1.61×10-09	T/C	0.26	-0.18	1.56	Zm00001d023225	Protein trichome birefringence-like 34
LW1	9_96557394	6.92×10-09	G/T	0.28	-0.23	2.02	Zm00001d046574	Unknown
LW1	9_104957251	5.57×10-07	C/T	0.32	-0.13	5.17	Zm00001d046767	Zinc finger A20 and AN1 domain-containing stress-associated protein 8
LW1	7_164523818	6.59×10-07	T/C	0.25	-0.13	2.74	Zm00001d021851
LW1	1_114123179	9.17×10-07	C/T	0.21	0.16	2.97
LW1	2_7546743	1.12×10-06	T/C	0.15	0.15	2.08	Zm00001d002185	MYND finger family protein
LW1	10_18400410	1.33×10-06	G/A	0.33	0.11	3.05	Zm00001d023741	alanine--tRNA ligase
LW1	1_71164006	1.57×10-06	T/G	0.16	-0.22	7.99	Zm00001d029448	Protein TIFY 10B
LW1	6_38092952	1.62×10-06	C/T	0.28	0.11	4.76
LW1	10_139299756	2.67×10-06	G/A	0.07	-0.18	3.23	Zm00001d026130	BZIP transcription factor
LW1	4_191186730	3.17×10-06	C/T	0.06	-0.22	0.08	Zm00001d052488	Unknown
LW1	9_129475000	3.26×10-06	C/G	0.27	0.13	3.4	Zm00001d047417	Cytochrome P450 709B2
LW1	8_5225233	5.25×10-06	C/G	0.33	-0.12	4.95	Zm00001d008325	flowering-promoting factor 1-like protein 1
LW2	2_3876362	3.12×10-12	C/T	0.25	0.2	3.62	Zm00001d001980
LW2	4_33127506	1.54×10-07	T/G	0.25	-0.18	1.53	Zm00001d049522	Vacuolar protein sorting-associated protein 45 homolog
LW2	4_245535622	3.66×10-07	G/A	0.44	-0.12	4.37	Zm00001d054047	Unknown
LW2	3_147721097	2.40×10-06	C/T	0.27	0.14	0.23	Zm00001d042023	40S ribosomal protein S10
LW2	3_135972427	4.74×10-06	C/A	0.23	0.1	1.94	Zm00001d041753	SSXT protein
LW2	5_217043158	4.88×10-06	C/T	0.44	-0.11	0.22	Zm00001d018229	Adenine nucleotide alpha hydrolase-like superfamily protein
LW3	2_3876362	1.50×10-08	C/T	0.25	0.16	3.75	Zm00001d001980
LW3	10_100747613	2.93×10-07	C/A	0.2	0.21	4.29	Zm00001d025035	G-type lectin S-receptor-like serine/threonine-protein kinase LECRK4
LW3	7_172900884	1.52×10-06	T/C	0.3	0.12	1.44	Zm00001d022209	developmentally-regulated GTP-binding protein 1
LW3	3_150675344	1.69×10-06	A/G	0.2	0.14	5.49	Zm00001d042098	probable glutathione S-transferase
LW3	4_33127506	3.27×10-06	T/G	0.25	-0.19	1.82	Zm00001d049522	Vacuolar protein sorting-associated protein 45 homolog
LW3	1_243650459	4.03×10-06	T/G	0.25	-0.18	5.81	Zm00001d032932	Unknown
Lar3	8_122873056	2.74×10-12	T/G	0.29	-22	0.05	Zm00001d010646	Histone-lysine N-methyltransferase
Lar3	1_5522631	7.86×10-09	G/T	0.2	-17.97	2.01	Zm00001d027448	UF21 domain-containing protein
Lar3	4_37640290	2.41×10-08	A/G	0.46	-10.18	0.69	Zm00001d049612	Mediator of RNA polymerase II transcription subunit 21
Lar3	9_96557394	5.56×10-08	G/T	0.28	-18.81	0.1	Zm00001d046574	Unknown
Lar3	1_114123179	5.70×10-08	C/T	0.21	12.22	1
Lar3	5_178448074	6.05×10-08	T/C	0.1	15.06	5.52	Zm00001d016857	Unknown
Lar3	9_141030916	6.17×10-08	A/C	0.08	15.7	0.25	Zm00001d047758	Mitogen-activated protein kinase 5
Lar3	2_4813184	1.07×10-07	G/T	0.22	-16.09	1.5	Zm00001d002034	6,7-dimethyl-8-ribityllumazine synthase
Lar3	4_30716310	1.14×10-07	G/T	0.28	-16.11	6.47	Zm00001d049452	Unknown
Lar3	10_131804894	2.60×10-07	G/C	0.21	14.61	2.2	Zm00001d025862	L-allo-threonine aldolase
Lar3	7_172001676	1.94×10-06	G/A	0.47	8.14	2.7	Zm00001d022180
Lar3	1_57846004	2.17×10-06	T/G	0.25	-15.99	2.99
Lar3	6_158903410	6.37×10-06	G/T	0.2	-13.44	0.33	Zm00001d038508	NADH dehydrogenase [ubiquinone] 1 alpha subcomplex subunit 1
