# Supplementary material for: Genome-wide association analysis and genomic selection for leaf-related traits of maize
Source: PLoS One. 2025 May 22;20(5):e0323140. doi: 10.1371/journal.pone.0323140 (PMC12097558; doi:10.1371/journal.pone.0323140)
Supplement: S3 Table — (XLSX) [file pone.0323140.s004.xlsx]

## Sheet: Sheet1
Table S3. Using BLUEs for GS
Factor	Traits	Type	Minimum prediction accuracy(%)	Maximum prediction accuracy(%)	Average prediction accuracy(%)
GS with different marker density	LL1	10	0.05	22.95	10.21
		30	0.44	28.72	14.6
		50	3.56	36.28	18.37
		100	7.05	32.5	20.9
		300	17.39	38.12	26.85
		500	21.15	38.18	29.36
		1000	25.58	42.09	32.61
		3000	32.32	40.73	35.64
		5000	33.37	41.06	36.46
		10000	33.77	40.25	36.82
	LL2	10	0.32	18.04	7.88
		30	0.81	22.04	10.41
		50	0.29	26.68	12.82
		100	2.24	29.89	14.78
		300	10.58	30.88	20.25
		500	14.05	31.22	22.81
		1000	17.66	33.55	25.12
		3000	23.34	33.04	27.53
		5000	25.51	33.03	28.49
		10000	25.28	32.67	28.67
	LL3	10	0.26	22.47	9.61
		30	1.15	25.17	11.13
		50	1.18	31.41	14.73
		100	7.93	30.55	17.85
		300	14.55	30.35	23.7
		500	15.49	34.5	25.11
		1000	20.94	34.62	27.36
		3000	23.8	34.99	29.95
		5000	24.59	33.58	30.09
		10000	27.85	34.41	30.77
	LW1	10	1.55	28.88	13.57
		30	0.97	30.67	17.86
		50	8.12	34.12	21.63
		100	12.58	37.2	26.64
		300	26.88	41.33	34.1
		500	29.8	43.05	36.84
		1000	32.59	45.23	39.07
		3000	37.63	45.17	41.32
		5000	37.87	44.91	41.63
		10000	39.51	44.86	42.16
	LW2	10	1.52	29.52	11.28
		30	1.7	31.37	17.25
		50	7.06	33.8	20.63
		100	12.39	44.21	26.66
		300	24.53	41.11	32.93
		500	25.82	41.72	35.58
		1000	30.85	43.63	38.01
		3000	35.65	44.1	40.02
		5000	37.53	44.02	40.44
		10000	38.51	43.69	40.97
	LW3	10	1.27	27.17	13.06
		30	3.6	30.72	18.25
		50	8.56	33.42	22.08
		100	11.77	35.75	25.53
		300	23.05	42.8	33.1
		500	27.98	42.09	35.34
		1000	32.14	43.97	37.94
		3000	35.34	46.07	40.41
		5000	37.12	44.31	40.75
		10000	38.86	43.96	41.25
	Lar1	10	1.73	23.81	9.44
		30	0.57	31.26	12.56
		50	0.68	24.72	14.39
		100	7.21	29.84	18.56
		300	13.8	34.56	24.64
		500	16.22	36.46	27.59
		1000	22.22	37.83	29.34
		3000	27.68	34.66	31.69
		5000	27.66	35.17	31.96
		10000	28.81	36.9	32.37
	Lar2	10	0.61	23.64	9.43
		30	0.22	24.66	11.91
		50	6.65	27.09	15.81
		100	7.28	30.49	19.57
		300	14.71	33.35	24.65
		500	16.37	33.64	26.09
		1000	21.62	36.73	28.81
		3000	25.44	37.22	30.99
		5000	27.18	35.66	31.36
		10000	28.88	34.77	31.61
	Lar3	10	0.16	29.44	11.1
		30	1.21	26.06	14.04
		50	5.21	27.01	16.17
		100	8.19	29.85	19.31
		300	15.4	33.8	24.9
		500	18.52	34.44	26.98
		1000	22.02	34.41	28.37
		3000	25.78	35.2	30.31
		5000	27.19	34.73	30.73
		10000	26.42	34.05	31.17
GS with different training population sizes	LL1	0.1	1.22	29.35	13.49
		0.2	1.23	27.98	18.51
		0.3	8.1	33.15	23.87
		0.4	15.27	41.22	28.23
		0.5	20.13	39.56	31.3
		0.6	20.23	49.02	33.43
		0.7	20.68	50.56	34.77
		0.8	14.85	53.88	36.64
		0.9	13.98	67.94	40.16
	LL2	0.1	2.07	21.93	8.99
		0.2	1.82	26.23	13.99
		0.3	4.35	29.72	17.79
		0.4	9.13	34.63	21.76
		0.5	12.78	34.41	23.98
		0.6	12.07	40.32	25.65
		0.7	13.37	42.29	28.5
		0.8	18.56	50.25	30.53
		0.9	14.88	70.12	33.83
	LL3	0.1	1.31	26.7	12.12
		0.2	3.07	27.56	15.93
		0.3	10.85	31.98	20.62
		0.4	11.28	32.42	22.37
		0.5	15.43	39.1	25.7
		0.6	14.54	38.09	26.88
		0.7	14.8	44.05	28.72
		0.8	12.46	51.89	29.77
		0.9	9.51	63.88	31.81
	LW1	0.1	1.7	32.53	17.9
		0.2	7.01	37.63	25.99
		0.3	20.63	41.69	32.16
		0.4	20.5	45.82	34.62
		0.5	27.29	47.97	37.73
		0.6	26.04	54.71	39.81
		0.7	27.87	54.58	39.96
		0.8	25.77	64.05	42.34
		0.9	25.92	67.84	42.89
	LW2	0.1	1.48	32.59	16.42
		0.2	11.57	37.41	25.56
		0.3	20.87	39.14	30.14
		0.4	20.51	42.27	34.32
		0.5	28.49	50.12	36.22
		0.6	25.68	50.27	38.59
		0.7	24.11	55.19	41.57
		0.8	21.13	56.84	41.16
		0.9	13.47	64.46	43.25
	LW3	0.1	3.72	30.63	17.59
		0.2	15.62	33.63	26.04
		0.3	13.17	39.64	30.13
		0.4	23.42	44.03	34.19
		0.5	22.24	47.45	37.19
		0.6	26.35	48.77	39.4
		0.7	26.97	53.55	40.7
		0.8	17.18	59.56	40.95
		0.9	18.14	68.5	43.47
	Lar1	0.1	1.01	24.22	10.51
		0.2	2.3	28.61	16.74
		0.3	6.49	31.34	19.73
		0.4	13.31	33.06	23.87
		0.5	13.13	37.44	26.42
		0.6	14.32	39.54	29.11
		0.7	14.06	49.65	31.12
		0.8	13.46	53.76	33.13
		0.9	9.84	62.92	34.48
	Lar2	0.1	1.26	25.65	11
		0.2	1.16	29	16.25
		0.3	8.66	29.98	20.55
		0.4	12.69	34.5	24.37
		0.5	16.74	34.78	26.32
		0.6	16.24	40.58	28.11
		0.7	13.31	44.96	31
		0.8	14.62	51.82	31.84
		0.9	13.3	63.42	33.66
	Lar3	0.1	2.48	22.63	12.68
		0.2	2.61	27.74	15.99
		0.3	5.88	31.37	20.64
		0.4	7.39	33.21	23.84
		0.5	12.95	33.81	25.68
		0.6	13.46	38.9	27.57
		0.7	10.66	47	28.41
		0.8	8.01	47.61	30.04
		0.9	9.2	65.81	33.22
GS with different number of significantly associated SNPs identified by BLINK model	LL1	1	1.2	42.71	19.49
		3	9.72	58.24	34.48
		5	22.17	62.52	42.28
		10	31.23	67.52	50.44
		30	30.25	72.23	55.87
		50	36.03	74.36	61.15
		100	37.25	78.68	62.62
		300	39.53	76.44	62.14
		500	43.32	71.89	60.1
	LL2	1	1.75	35.16	13.25
		3	3.21	49.26	26.05
		5	8.05	51.97	31.26
		10	19.35	65.81	46.1
		30	30.04	72.59	57.24
		50	46.44	74.91	61.85
		100	38.59	78.34	62.72
		300	47.58	76.99	62.1
		500	37.83	73.89	60.59
	LL3	1	2.72	45.35	18.82
		3	3.28	54.85	31.93
		5	24.56	66.72	43.23
		10	29.34	61.16	49.56
		30	37.72	72.79	61.34
		50	40.15	77.33	63.02
		100	43.3	77.64	65.29
		300	46.91	76.89	62.66
		500	41.09	74.02	57.47
	LW1	1	3.16	48.26	23.83
		3	5.95	46.99	27.15
		5	8.99	55.81	35.38
		10	36.46	70.46	55.22
		30	45.5	79.52	65.17
		50	51.74	80.46	66.19
		100	53.4	81.57	68.74
		300	46.022	81.22	65.99
		500	46.87	75.88	61.77
	LW2	1	3.49	41.51	24.18
		3	19.36	60.94	36.8
		5	15.78	60.19	39.84
		10	19.82	65.28	49.71
		30	46.26	70.11	58.46
		50	42.79	68.7	57.93
		100	38.55	72.65	59.11
		300	45.16	75.67	62.22
		500	43.34	76.34	62.85
	LW3	1	4.53	49.59	27.31
		3	19.07	61.82	40.18
		5	22.27	57.34	45.58
		10	33.92	68.48	53.26
		30	44.74	75.99	60.6
		50	41.77	73.72	58.41
		100	38.61	72.7	61.34
		300	45.89	78.19	62.93
		500	44.51	78.76	63.56
	Lar1	1	1.04	43.64	17.96
		3	3.47	45.96	25.27
		5	2.09	46.94	24.61
		10	10.77	53.65	32.18
		30	27.56	69.25	51.45
		50	33	68.24	54.2
		100	54.6	76.69	65.6
		300	59.73	86.6	76.24
		500	61.74	85.58	77.9
	Lar2	1	3.67	50.47	21.92
		3	2.53	45.8	23.38
		5	11.93	59.91	33.58
		10	20.4	56.67	40.04
		30	33.76	66.92	54.04
		50	36.6	73.98	57.09
		100	47.49	74.75	62.57
		300	60.01	85.08	73.19
		500	60.09	86.26	75.79
	Lar3	1	1.71	33.35	15.35
		3	3.43	48.08	22.87
		5	6.43	54.67	37.72
		10	12.09	54.08	35.31
		30	20.68	64.61	47.23
		50	34.4	70.21	53.98
		100	43.25	71.18	61.3
		300	58.43	83.69	73.78
		500	58.37	83.18	73.77
GS with different number of significantly associated SNPs identified by FarmCPU model	LL1	1	2.51	49.38	24.57
		3	3.98	55.04	32.36
		5	3.51	65.8	32.42
		10	15.79	61.06	37.91
		30	29.95	71.2	50.89
		50	24.33	67.62	52.07
		100	27.11	66.15	50.87
		300	30.41	69.85	54.4
		500	36.63	72.48	56.33
	LL2	1	1.03	35.66	14.23
		3	3.91	51.87	31.17
		5	14.45	56.24	39.96
		10	22.25	62.58	43.64
		30	21.44	66.48	49.8
		50	29.56	70.68	50.65
		100	33.66	71.01	51.61
		300	30.74	71.25	54.63
		500	40.98	75.36	58.19
	LL3	1	2.51	51.69	29.28
		3	15.02	55.83	36.27
		5	13.36	59.36	36.23
		10	22.19	66.28	46.64
		30	29.15	70.4	51.39
		50	28.99	71.79	54.84
		100	34.06	71.03	53.91
		300	37.5	72.75	58.58
		500	42.66	72.57	59.27
	LW1	1	3.46	46.56	17.25
		3	4.58	49.91	34.84
		5	20.77	60.74	42.5
		10	32.84	69.38	49.56
		30	50.41	79.94	66.6
		50	57.74	82.67	74.36
		100	61.97	85.43	75.74
		300	58.29	82.38	72.1
		500	54.52	84.31	69.39
	LW2	1	2.62	44.82	19.68
		3	5.54	48.76	29.45
		5	13.65	58.81	40.93
		10	32.85	67.32	51.1
		30	54.9	79.92	69.27
		50	54.88	80.97	71.18
		100	55.73	80.09	71.3
		300	56.52	79.69	69.39
		500	52.9	84.7	68.71
	LW3	1	1.73	43.6	21.54
		3	1.08	51.95	26
		5	18.69	62.33	38.96
		10	32.22	69.44	52.68
		30	45.88	80.69	64.68
		50	54.71	83.74	70.43
		100	56.93	84.47	71.06
		300	61.54	82.24	71.84
		500	55.64	76.68	67.24
	Lar1	1	1.72	40.3	14.37
		3	4.05	50.78	25.7
		5	5.93	49	31.14
		10	21.07	67.84	39.46
		30	28.66	66.1	45.28
		50	25.58	67.33	49.65
		100	31.11	72.45	54.37
		300	46.07	76.09	60.3
		500	47.64	74.26	61.29
	Lar2	1	1.16	41.21	16.38
		3	3.53	56.44	29.18
		5	10.88	59.17	38.27
		10	22.79	60.28	43.77
		30	31.46	69.25	50.31
		50	37.86	69.22	52.95
		100	35.58	69.91	57.01
		300	35.5	71.77	58.42
		500	45.26	73.54	60.66
	Lar3	1	1.03	36.59	9.43
		3	1.65	40.35	14.68
		5	7.59	51.51	30.93
		10	30.76	65.36	47.67
		30	46.73	76.1	63.48
		50	50.98	77.89	66.42
		100	51.54	76.61	66.42
		300	53.37	77.64	65.92
		500	45.07	77.06	62.22
