# Supplementary material for: Genome-wide association analysis and genomic selection for leaf-related traits of maize
Source: PLoS One. 2025 May 22;20(5):e0323140. doi: 10.1371/journal.pone.0323140 (PMC12097558; doi:10.1371/journal.pone.0323140)
Supplement: S1 Raw Data — (ZIP) [file pone.0323140.s005.zip]

Archive with 3 entries (2 files):
- raw data/
- raw data/CGMCP-379.hmp.txt
- raw data/Multi-environment phenotypic data.xlsx
