# Supplementary material for: Genome-wide association analysis and genomic selection for leaf-related traits of maize
Source: PLoS One. 2025 May 22;20(5):e0323140. doi: 10.1371/journal.pone.0323140 (PMC12097558; doi:10.1371/journal.pone.0323140)
Supplement: S1 Raw Data — (ZIP) [file pone.0323140.s005.zip › raw data/Multi-environment phenotypic data.xlsx]

## Sheet: Sangong Town experimental stati
block	gene	rep	LL1	LL2	LL3	LW1	LW2	LW3
3	20NP14774	1	82.2	78.6	80.9	10.3	9.7	9.1
3	20NP14774	1	71.3	75	69.2	10	10.1	10.1
3	20NP14774	1	74.7	72.4	80.1	9.3	10.1	10.1
3	20NP14774	1	77.5	75.2	73.7	10.2	10.1	9.5
3	20NP14774	1	80.5	76.9	72.9	10.1	10	9.9
5	20NP15635	1	86.3	89.5	92.8	8.9	8.2	9.1
5	20NP15635	1	86.8	87.9	93.7	7	7.2	6.9
5	20NP15635	1	88.4	89.1	88.6	5.8	8.1	8.6
5	20NP15635	1	81.2	85.2	86.3	6.6	9.3	8.5
5	20NP15635	1	88.6	89.1	86.7	8.9	8.8	9
6	20NP13698	1	80.3	84.7	86.4	9	9.1	9.3
6	20NP13698	1	79.4	87.7	95.2	9.2	10.6	9.5
6	20NP13698	1	67.2	79.5	84.6	9.7	8.9	9.9
6	20NP13698	1	86.7	89.8	97.6	7.2	8.1	8
6	20NP13698	1	83.7	86.6	91.6	11.8	13	12
8	20NP15263	1	83.7	84.7	84.2	8.6	10.3	9.7
8	20NP15263	1	81.2	84.2	87.2	11.4	9.5	11.5
8	20NP15263	1	78.2	76.5	78.2	11.1	11	11.4
8	20NP15263	1	91.2	91.7	92.6	8.7	8.2	8.2
8	20NP15263	1	89.1	90.4	97.7	8.9	8.6	7.9
9	20BM01466	1	90.7	96.2	97.2	9.4	9.2	9.6
9	20BM01466	1	82.6	91.7	88.6	9.2	9.6	9.5
9	20BM01466	1	86.1	88.1	92.7	7.7	8.1	8.1
9	20BM01466	1	88.9	89	91	9.6	10.7	11
10	20NP15514	1	77.5	73.9	71.2	10.5	10.4	9.5
10	20NP15514	1	82.3	77	69.7	10.6	9.9	8.9
10	20NP15514	1	79.7	75	74.7	11.1	10.8	9.6
10	20NP15514	1	82.6	80.1	80.6	10.5	9.5	9.6
10	20NP15514	1	74.2	71.7	67.7	11.5	11	10.5
11	20NP14729	1	85	84.3	79.6	11.4	11.5	11.6
11	20NP14729	1	76.2	79.2	79.6	9.7	10.7	11.2
11	20NP14729	1	82	76.1	75.7	12.4	12	12.7
11	20NP14729	1	62.1	72.3	68.6	8.4	8.3	9.4
11	20NP14729	1	71.4	75.5	75.1	12.3	13.3	12.4
12	20NP14966	1	69.2	68.7	71.2	8.9	9.3	8.5
12	20NP14966	1	66.2	67.3	68.9	8.2	9	8.5
12	20NP14966	1	65.7	66.6	67.7	9	8.7	8.5
12	20NP14966	1	72	73.1	72.8	7.8	7.9	8.1
12	20NP14966	1	69.1	70.1	69.6	8.5	8.8	8.8
13	20NP15227	1	74.1	75.8	68.9	8	8.5	7.8
13	20NP15227	1	72.7	78.5	78.7	8.1	7.9	8
13	20NP15227	1	78	75.7	80.2	8	7.1	8.3
13	20NP15227	1	67.2	78.4	79.2	8.4	8.7	8.8
13	20NP15227	1	78.8	76	85	8.8	9.2	8.8
14	20NP14962	1	79.1	78.2	83.9	10.4	10.5	10.9
14	20NP14962	1	74.7	78.2	82.7	8.4	8.3	8.2
14	20NP14962	1	86.6	94.2	90.2	8.5	8.1	8.9
14	20NP14962	1	79.3	80.4	82.5	8.9	8.7	8.8
14	20NP14962	1	77.2	79.7	85.2	8.8	9.4	8.9
15	20DKI1729	1	78.9	87.2	88.7	10.4	10.7	11.1
15	20DKI1729	1	78.2	82.2	89.7	9.5	9.8	9.9
15	20DKI1729	1	86.6	87.2	93.2	10.8	10.4	12
15	20DKI1729	1	82.7	86.2	89.2	8.8	8.8	9.2
15	20DKI1729	1	77.8	82.2	92.2	6.7	6.9	6
16	20NP15091	1	80.6	84	83.2	10.5	10.8	10.6
16	20NP15091	1	77.7	76.2	77.7	9.8	9.9	10.5
16	20NP15091	1	70.2	70.2	70.5	9.5	9.9	10.5
16	20NP15091	1	78.9	77.5	78.5	9.7	9.8	10.4
16	20NP15091	1	88	76.3	78.8	9.8	9.7	10.7
20	20NP15668	1	NA	NA	NA	10.1	11	9.7
20	20NP15668	1	92.2	92.7	101.7	12.8	11.9	11.1
20	20NP15668	1	94.2	94.3	90.7	10.9	10.4	10.4
20	20NP15668	1	84.2	98.2	94	12	11.2	10.7
20	20NP15668	1	92.7	97.2	94.6	11	11.9	11.4
21	20DKI1701	1	75	79.2	78.7	9.3	9.9	10.2
21	20DKI1701	1	82.2	85.2	89.2	10.5	11.8	12.4
21	20DKI1701	1	83.7	82.1	89.6	9.9	11.1	10.5
21	20DKI1701	1	86.5	77.2	86.8	10.6	9.5	10.8
21	20DKI1701	1	83.2	82.2	89.2	10.6	10.9	11
22	20DKI1680	1	56.2	64.5	65.5	10.4	8.5	8.6
22	20DKI1680	1	NA	60.4	67.3	7.8	7	7.6
22	20DKI1680	1	57.8	70.5	70.4	6.2	7.2	8.1
22	20DKI1680	1	54.3	61.9	67.4	9.9	8.8	8.1
22	20DKI1680	1	54.2	61.8	69.6	7.7	6.4	6.9
23	20NP14706	1	63.8	71.3	68.3	9.6	9.6	10.5
23	20NP14706	1	76	75.2	75.4	9.6	8.3	9.6
23	20NP14706	1	68.9	71	70.2	10.4	10.1	11
23	20NP14706	1	61.7	75.3	71.2	8.7	9.9	9.2
23	20NP14706	1	65.6	74.3	72.4	9.1	9.7	10.1
24	20BM01522	1	57.4	NA	NA	7.1	7.7	7.6
24	20BM01522	1	NA	NA	NA	5.7	5.2	5.4
24	20BM01522	1	NA	NA	NA	7.6	7.5	7.4
24	20BM01522	1	NA	NA	NA	NA	5.4	6.6
24	20BM01522	1	NA	NA	NA	5.8	5.4	6.2
25	20NP14586	1	74	75.5	72.3	7.4	7.4	6.8
25	20NP14586	1	64.8	72.4	82.5	NA	NA	NA
25	20NP14586	1	67	75.4	82.6	NA	NA	NA
25	20NP14586	1	75.7	73.6	64.7	6.8	6.7	6
25	20NP14586	1	72.8	81.3	83.6	6.2	6.4	6.7
26	20DKI1757	1	76.6	76.7	84.3	8.7	9.2	8.9
26	20DKI1757	1	77.6	76.6	76.2	6.8	6.2	5.8
27	20NP15098	1	78.3	86.4	86.5	10.8	10.9	11.2
27	20NP15098	1	67.8	68.7	72.5	11.1	10.9	11.1
27	20NP15098	1	76.1	78.7	82	10.3	9.7	10.3
27	20NP15098	1	83.3	83.8	76.3	10.5	10.3	10.4
27	20NP15098	1	78	84.3	86.5	11.2	10.5	11.4
29	20NP13799	1	62.4	66.5	65.5	9.3	9.6	9.3
29	20NP13799	1	56.2	NA	62.5	8.4	8.4	7.4
29	20NP13799	1	66.5	65	72.5	10	10.1	10.1
29	20NP13799	1	67	66	65.5	8.5	8.5	9.1
29	20NP13799	1	66.8	66.4	66.1	9.2	8.2	9.5
30	20DKI1545	1	72.5	78.4	80	11	10.6	10.4
30	20DKI1545	1	79	85.6	81.6	10.6	10.1	9.8
30	20DKI1545	1	84	89.5	84	10	10.7	9.7
30	20DKI1545	1	77	83	88.2	9.9	9.2	8.9
30	20DKI1545	1	77.8	81.7	83	9.8	9.5	9.9
32	20NP15384	1	74.2	74.5	73.2	8.1	8	8.8
32	20NP15384	1	73.7	76.6	73.4	11.1	10.5	10.2
32	20NP15384	1	73.6	74.2	73.6	8.7	9.2	8.4
32	20NP15384	1	74.9	75.3	73.8	8.9	9.1	8.8
32	20NP15384	1	73.2	74.8	72.9	8.7	8.6	8.9
33	20NP15660	1	83	82	83.7	8.2	8.9	9.2
33	20NP15660	1	77.5	84.5	86.2	8.5	8.8	9.1
33	20NP15660	1	80.3	84	84.4	8.5	8.6	7.8
33	20NP15660	1	85	80.3	90.5	8	9.6	8.5
33	20NP15660	1	78.9	83	86.4	8.1	8.9	8.8
34	20NP15445	1	74	84	82	12.4	11.5	11.4
34	20NP15445	1	76.9	76.5	84.8	10.5	10	10.2
34	20NP15445	1	81.7	89.4	88.2	10.4	9.9	9.2
34	20NP15445	1	71.2	80.2	82.1	9.4	9.4	9.1
34	20NP15445	1	81.4	84.8	89.5	12	10.5	11
35	20NP15273	1	65.5	64	71	11.2	11.5	11.1
35	20NP15273	1	76	74.5	73.4	9.9	10	9.6
35	20NP15273	1	72.9	77.9	84.9	10.4	10.7	10.3
35	20NP15273	1	63	67.8	71.5	7.4	8	8
35	20NP15273	1	73.9	76.5	76.4	10.1	10	10.2
40	20NP15428	1	83.1	93.8	92	10.7	9.9	9.5
40	20NP15428	1	73.2	78.8	82.5	12.9	11.8	11
40	20NP15428	1	71.4	74.3	79.6	11.5	11.3	10.4
40	20NP15428	1	79.7	84.8	83.7	8.1	8.6	7.5
40	20NP15428	1	79.8	85.6	87.8	13	12.1	11.9
43	20DKI1735	1	66	68	72	9.2	9.5	9.4
43	20DKI1735	1	NA	62.1	60.5	10.4	10.5	10.9
43	20DKI1735	1	60	64.7	70.5	9	9.3	8.7
43	20DKI1735	1	61.8	69.7	72.5	10.1	10.5	10.5
43	20DKI1735	1	62.3	69.5	72	10.5	10.5	10
44	20NP13851	1	81.7	84	85.5	8.3	7.5	6.5
44	20NP13851	1	78.4	77.5	77	10.4	10	9.3
44	20NP13851	1	76	77.5	72.3	10.5	9.6	9.5
44	20NP13851	1	78.5	82.5	81.5	10.5	10.2	10.5
44	20NP13851	1	94.3	94.8	95	11.5	11.8	11.5
46	20NP15122	1	84.4	86	85	12.2	11.5	11.5
47	20NP15598	1	72.5	75.6	82.3	8.6	9	9
47	20NP15598	1	73	70	77	8.3	7.5	7.7
47	20NP15598	1	72.5	73.9	79.3	7.8	8.8	8.7
47	20NP15598	1	68.5	76.5	79.6	8.8	8.5	9.2
47	20NP15598	1	73	76.5	81.5	8.1	8.2	8.9
48	20NP15135	1	71.9	79.3	80.5	10.8	11.6	10.9
48	20NP15135	1	65	71	73.5	7.6	8.1	8
48	20NP15135	1	66.5	67.3	77.4	10.9	11.2	11.1
48	20NP15135	1	68.8	72.5	78.5	10.2	11.2	10.8
48	20NP15135	1	68.2	71.9	77.9	10.1	11	11.2
49	20DKI1589	1	73.8	73.2	77	8.2	8.4	8.4
49	20DKI1589	1	74	78.1	79.6	8.5	8.6	8.5
49	20DKI1589	1	62	71.5	72.8	8	8.5	8.2
49	20DKI1589	1	66	68	76.6	8	7.7	8.4
49	20DKI1589	1	67	69.5	75	7.8	8	8
50	20NP15040	1	88	86	87.8	8.8	8.9	9.2
50	20NP15040	1	84	94	86.7	9.7	9.2	8.9
50	20NP15040	1	75	75.2	77.9	9.4	9.8	10.3
50	20NP15040	1	89.5	91.5	93	10.2	9.9	10.2
50	20NP15040	1	74.6	79.8	80.3	13.5	13.6	13.9
52	20NP15346	1	76.7	77	81.5	10.1	9.8	9.7
52	20NP15346	1	82.5	90	89.9	10.5	10.1	11
52	20NP15346	1	60	63.5	66.2	10.1	10.5	10.1
52	20NP15346	1	74.5	86.5	89	8.7	8.4	8.9
52	20NP15346	1	75.1	73.5	78.3	10.6	9.9	9.8
54	20NP14559	1	71.6	74.3	77.5	10	9.5	10
54	20NP14559	1	68.8	74.9	77.4	10.2	9.8	9.8
54	20NP14559	1	69	79	81.3	11.2	11	10.8
54	20NP14559	1	78.3	81.4	84	9.7	9.9	9.3
54	20NP14559	1	71.5	73	75	11.5	11.6	11
56	20NP14988	1	80.4	82.3	80.2	11.5	11.3	10.8
56	20NP14988	1	74.5	79	81	10.8	10.9	10.8
56	20NP14988	1	85	85.5	81.4	10.2	10.9	9.8
56	20NP14988	1	81	82.5	83.7	10.6	10.3	10.8
56	20NP14988	1	82	87	85	11.6	11.5	11.6
57	20NP15125	1	73.2	80	81	10.5	10	10.1
57	20NP15125	1	78.4	77.5	80.3	10.1	9.5	9.3
57	20NP15125	1	82	80	83	10.3	10.5	10
57	20NP15125	1	83	84	85.2	8.8	8.4	8.7
57	20NP15125	1	81	82.5	76	9.8	9.2	9.5
58	20NP15267	1	55.6	59.6	61.4	9.8	9.1	9.8
58	20NP15267	1	67.6	69	78.5	10	8.9	9.2
58	20NP15267	1	79.5	83.8	83.6	10.2	9.5	10.4
58	20NP15267	1	83.9	83.5	84	9.5	9.5	9.4
58	20NP15267	1	78.5	79.3	80.4	9.9	9.8	9.4
59	20DKI1532	1	73.4	72.4	73	10.6	9.3	10.5
59	20DKI1532	1	71.6	71.5	70.4	10.8	9.6	10
60	20NP15516	1	81.9	90.5	95	11.1	11.2	11
60	20NP15516	1	81	85.4	96	NA	10.6	9.5
60	20NP15516	1	84.5	86.5	82	11.5	12	11.4
60	20NP15516	1	85.6	85.4	89.4	11.6	11.9	11.3
60	20NP15516	1	85.1	85.3	90.3	11.8	11.9	11.4
61	20NP14781	1	78	78.5	79	10.1	11	10.4
61	20NP14781	1	78	78.5	79	9.7	9.7	9.8
61	20NP14781	1	75.5	70	70.8	10.1	10	9.4
61	20NP14781	1	80.5	81.2	77	10.6	10.2	10
61	20NP14781	1	71.4	74	74.6	9.7	9.9	9.1
62	20NP13752	1	75.3	81.5	77	8.3	7.6	7.4
62	20NP13752	1	85	81.3	83.7	10.4	9.8	9.1
62	20NP13752	1	72	88.5	87	7.8	7.1	7.4
62	20NP13752	1	69.4	77.4	78.3	11.2	11.7	11.7
62	20NP13752	1	72.1	75.3	75.4	11.2	10.9	10.4
63	20DKI1515	1	88.5	88.4	88	8.8	8.4	8.4
64	20NP15082	1	77.1	84.5	85.3	8	8.1	7.5
65	20NP15415	1	79.8	80.4	79.6	9.2	9	9.6
65	20NP15415	1	69.7	70.3	78.3	10.2	9.3	9.3
65	20NP15415	1	70	83.5	83.5	8.4	8.2	8.1
65	20NP15415	1	74.5	78	80	8	8.2	9.6
65	20NP15415	1	72	73.2	79.5	9.3	10.2	9.8
66	20DKI1563	1	87	96.6	83	11.2	11.4	11
66	20DKI1563	1	95	92.6	97.3	11.3	11.2	10.8
66	20DKI1563	1	87.2	72	71.5	11.1	12	12.8
66	20DKI1563	1	83	91	87	10.4	9.3	9.1
66	20DKI1563	1	88.4	89.5	90.3	10.6	10.9	10.9
67	20NP14595	1	67	63	66.7	8.1	7.5	6
67	20NP14595	1	73	68.5	71	8.6	8.6	9.4
67	20NP14595	1	69	70	72	10.1	10.2	10.2
67	20NP14595	1	77.5	74	80	10	10.4	9.7
67	20NP14595	1	78	74	81	7.9	8.4	8.5
68	20NM17623	1	79.8	77.8	83.5	11.5	10.4	10.5
68	20NM17623	1	78.5	79	84	10.3	10.6	9.6
68	20NM17623	1	75	76.5	81.5	10.3	10.3	10.2
68	20NM17623	1	77.5	79.8	81	10.6	10.2	9.9
68	20NM17623	1	77.4	79.5	79.8	10.4	10	9.5
69	20NP14660	1	77.5	79	81	9.3	9.9	9.6
69	20NP14660	1	70.2	74.7	72.5	9.3	9	9
69	20NP14660	1	64	68	70.6	8.7	8.9	9.3
69	20NP14660	1	68.1	68.1	74.3	9.1	8.7	9.1
69	20NP14660	1	69.2	70.3	74.6	9.2	9.2	9.1
70	20NP15048	1	83	87	86.5	9.5	9.5	9.6
70	20NP15048	1	72.5	81.3	82.4	9.6	9.6	10
70	20NP15048	1	83	86.5	85	10.6	9.7	10.2
70	20NP15048	1	83.6	84.5	83.4	9.7	9.8	9.9
70	20NP15048	1	83.1	87.5	85.2	9.5	9.4	10.1
71	20NP15612	1	74	77	76.3	10	10.6	10.6
71	20NP15612	1	73	69.6	79.4	9.1	10.1	9.8
71	20NP15612	1	70	72	74	10.7	9.8	9.7
71	20NP15612	1	56.5	59.5	61.4	7.4	9.8	9
71	20NP15612	1	74	73	77.6	10	10.3	10.5
72	20NP15319	1	62.5	65.9	66	12.5	11.2	11.4
72	20NP15319	1	77.3	76.5	74.5	10.8	11.1	10.5
73	20NP15498	1	81.5	82	83.5	9.5	9.2	9
73	20NP15498	1	58	90	84	10.5	10.8	10.2
73	20NP15498	1	81	83.5	85	8.5	8	9.5
73	20NP15498	1	87.5	87.5	83.5	11	10.5	11.3
73	20NP15498	1	89	85.7	88.5	12.8	12.2	11.8
74	20NP15508	1	81.6	84.8	76.6	10.4	10.2	10.9
74	20NP15508	1	89.5	79.5	88.5	9.8	9.7	9.8
74	20NP15508	1	84	87.6	82	11.4	11.5	11.1
74	20NP15508	1	82.9	82.6	85.7	10.5	10.7	10.7
74	20NP15508	1	80.5	77.6	74.3	10.5	10.2	10.2
75	20DKI1560	1	79.8	81	82	9.5	8.7	9.3
75	20DKI1560	1	85	84	83	9.2	9	9.5
75	20DKI1560	1	79.5	82.4	81.5	8.4	9.3	9.6
75	20DKI1560	1	78.5	84.3	83	8.8	9.1	9.6
75	20DKI1560	1	79.5	84	87.5	8.3	8	8.4
76	20DKI1548	1	71	67	75	10.9	9.9	10.8
76	20DKI1548	1	NA	NA	NA	9.7	9	10.2
77	20NP13763	1	78	85	87.5	7.4	7.5	8
77	20NP13763	1	87.1	89.5	92.1	9.6	9.4	9.8
77	20NP13763	1	78.3	63.4	85.6	9.2	9.2	9.3
77	20NP13763	1	85.4	83	90.7	9.6	8.8	9.1
77	20NP13763	1	73.2	80.6	85	10	9.5	10.3
79	20NP15041	1	63.2	70.4	74.5	9.9	9.7	10
79	20NP15041	1	68.6	73.4	83.5	10.5	10.4	10.9
79	20NP15041	1	63.4	66	74.5	10.1	10.9	10.8
79	20NP15041	1	62	69.4	77.3	9.1	8.8	9.3
79	20NP15041	1	67.9	68.2	75.9	9.7	9.3	9.9
80	20NP15409	1	73.5	82.2	87.3	11.8	11.1	11.7
80	20NP15409	1	70.5	71.5	77	8.8	9.4	10.9
80	20NP15409	1	71.2	76.6	78.3	10	10.4	10.6
80	20NP15409	1	75.4	76.5	81.4	10	10.2	10.2
80	20NP15409	1	70.3	75.4	74.2	9.2	10.5	11.4
81	20NM15764	1	56.5	64.7	68.2	8.5	9.3	9.2
81	20NM15764	1	NA	62.5	69.5	7.8	8.8	9
81	20NM15764	1	59	66.5	73.7	8.6	9.1	9.6
81	20NM15764	1	67	71.7	75.7	8.8	8.5	8.8
81	20NM15764	1	60.2	68.1	73.4	8.2	8.4	8.2
82	20DKI1518	1	74.5	79.5	83	10.2	10.4	10
82	20DKI1518	1	77	85.6	91.5	9.5	9.8	10.5
82	20DKI1518	1	77.4	78	80.4	10.3	9.9	10.1
82	20DKI1518	1	76.5	81	79.4	9	8.5	8.7
82	20DKI1518	1	81.5	81.5	84.4	9.3	9.6	9.9
83	20DKI1736	1	74.3	83	84	10.9	11.2	11.8
83	20DKI1736	1	61.6	72.5	87	8.4	8.6	7.7
83	20DKI1736	1	59.3	66.3	71.4	NA	NA	13.7
83	20DKI1736	1	75	76	81.3	14	13.7	13.9
83	20DKI1736	1	67.5	72.5	80.3	11.3	11.9	12
85	20NP15525	1	71	73.5	NA	7.7	7.4	7.6
85	20NP15525	1	83.6	85	75	6.4	6.2	6.8
85	20NP15525	1	74.5	62.8	71	7.2	8	8.1
85	20NP15525	1	71	73.6	69.5	8.1	8.1	7.6
85	20NP15525	1	62	75.6	70	8.4	8.3	8.5
91	20DKI1513	1	83.4	85.5	89.4	11.3	12.4	12.8
91	20DKI1513	1	70.4	69	81.5	12	12.4	13.1
91	20DKI1513	1	77.4	83	84.6	10.1	10.4	12.2
91	20DKI1513	1	72.4	76	83	11.2	12	11.8
91	20DKI1513	1	78.4	87	96	11.8	12.1	11.4
94	20NP13712	1	80.1	80.4	79	9	9.8	9.2
94	20NP13712	1	86	85.5	89	9.8	9.7	10
94	20NP13712	1	68.5	72.5	73.5	9.9	10.6	10.4
94	20NP13712	1	85.4	86.5	78.3	9.7	9.7	10.1
94	20NP13712	1	83.2	85.1	81.2	10	9.9	10.2
95	20DKI1629	1	62.5	74	75.3	9.8	10.5	11.9
95	20DKI1629	1	60.5	67.5	78	9.4	9.4	10.2
95	20DKI1629	1	66.8	73.4	75	9.7	8.7	7.8
95	20DKI1629	1	63	72	81	8.6	8.6	9
95	20DKI1629	1	72.5	75.2	78.6	8.3	10	8.2
97	20NP14505	1	63	66	70.4	11.3	12.1	12
97	20NP14505	1	69	70.6	71	10.2	10.1	10
97	20NP14505	1	74.3	76.5	74.6	9.3	9.5	9.2
97	20NP14505	1	70.1	72.3	73.5	10.5	11.5	10.5
97	20NP14505	1	69.3	72.3	74.2	10.3	12.3	11.3
98	20NP13792	1	85	74.3	83.1	9.2	10.6	7.8
98	20NP13792	1	73.4	73.3	79	9.6	9.4	9.4
98	20NP13792	1	63.6	67.4	70	8.4	11.6	11.3
98	20NP13792	1	74.5	72.1	80.1	8.6	10.7	7.5
98	20NP13792	1	70.3	73.4	79.2	8.8	10.9	10.1
99	20DKI1531	1	64	71.6	76	8	8.7	11
99	20DKI1531	1	69	76.5	72.3	10.6	11	11.7
99	20DKI1531	1	72.5	74.8	80.5	10.9	11.5	11.2
99	20DKI1531	1	72	85.5	93.7	8.8	8.1	7.8
99	20DKI1531	1	73.5	75.8	79.2	9.2	8.9	10.8
100	20DKI1708	1	70	78	78.6	9	10.9	11
100	20DKI1708	1	75	78	79	9.2	9	10.3
100	20DKI1708	1	78	79	83	9.2	10.2	10
100	20DKI1708	1	78	76.6	78	9	9.4	10.4
100	20DKI1708	1	76.1	77.6	78.5	9.3	10.2	10.4
101	20NP15353	1	93.6	93	93	10.8	10.7	10.4
101	20NP15353	1	78.6	82	88	11.5	12	12.5
101	20NP15353	1	84.3	87.5	91	8.8	8.7	8.4
101	20NP15353	1	83.5	80	92.3	9	10.3	9.6
101	20NP15353	1	83.6	85.4	90.3	9.3	10.5	9.8
102	20NP15024	1	76.5	74.6	81	11.9	11.7	11
102	20NP15024	1	67.5	73.5	77.6	10	11.3	11.3
102	20NP15024	1	65.7	72	74	10	10.6	10.6
102	20NP15024	1	67.3	72	75	11.6	11.8	12.4
102	20NP15024	1	67.6	73.1	75.8	10.2	10.5	11.2
104	20NP15339	1	71.3	75	80	11	10.6	10.1
104	20NP15339	1	82	86.8	87.8	10.6	10.6	10.4
104	20NP15339	1	80.6	80.1	87.5	12.4	12.4	12.2
104	20NP15339	1	81.3	82.4	87.6	11.4	10.8	10.4
104	20NP15339	1	80.5	83.3	88.5	11.2	10.9	10.5
105	20DKI1524	1	94	NA	101.7	11.8	11.2	9.6
105	20DKI1524	1	72.6	77	84.5	9	9.2	9.8
105	20DKI1524	1	80.1	93	97.3	10.6	10.1	10
105	20DKI1524	1	92.5	93.5	98.4	9.1	9.2	9
105	20DKI1524	1	80.2	92.5	97.3	9.5	9.4	9.9
106	20NP14519	1	79	80.6	82.6	9.2	9.8	10.2
106	20NP14519	1	84.5	83.7	86.3	11.6	11.1	10.6
106	20NP14519	1	84.6	86	88	11.4	10.8	11.7
106	20NP14519	1	81.6	83	84.8	NA	11.3	11.7
106	20NP14519	1	85	84.3	89.4	11.2	12.7	12.3
107	20NP14949	1	79	81	83.5	9.7	9.8	10.4
107	20NP14949	1	81	86.5	87.6	9.2	9.7	9.5
107	20NP14949	1	83.2	85	88.7	9.4	9.3	9
107	20NP14949	1	85.3	82	81.5	8.7	9.1	8.8
107	20NP14949	1	81.4	88.3	86.4	10.4	10.4	9.6
108	20DKI15	1	NA	82.6	86.6	7.7	8.6	8
108	20DKI15	1	86	87.5	86	6.3	5.5	5.6
108	20DKI15	1	79.5	79.8	80.6	8.5	8.3	9
108	20DKI15	1	81.3	81.6	86.3	7.4	7.1	6.5
108	20DKI15	1	80.3	83.2	84.5	8	7.8	8.2
110	20NP15402	1	58	63.6	70.6	8.7	8.5	8.3
110	20NP15402	1	74.8	77.6	78.3	10.9	11.4	10.9
110	20NP15402	1	73.7	74.6	79	9.6	11.3	11
110	20NP15402	1	69.4	75	76	9.4	9.6	10.2
110	20NP15402	1	70.5	75.2	77.9	8.9	9.7	10.6
112	20DKI1674	1	69.7	71.5	72.6	12.6	12.4	12.4
112	20DKI1674	1	68	71.6	73	11.4	10.5	12.6
112	20DKI1674	1	72	71	71.6	12.3	11.4	12
112	20DKI1674	1	69.8	70.5	72.4	11.3	11.6	12.1
112	20DKI1674	1	70.1	70.9	70.6	11.5	10.9	11.3
113	20DKI1683	1	78	86	98	9.9	9.5	9.1
113	20DKI1683	1	97	99	96.5	9	9	7.8
113	20DKI1683	1	77	85.6	87	11.2	11.7	11.6
113	20DKI1683	1	83	90.6	92.6	10.8	11.2	11.7
113	20DKI1683	1	83	89	90	11	13.2	12.4
114	20DKI1558	1	83.4	79	69	9.6	9	9.8
115	20NP15363	1	75	80.3	81	10.4	11.2	10.9
115	20NP15363	1	78	78.6	81	11.6	11.5	11.5
115	20NP15363	1	85	83	87.4	12.6	12	11.4
115	20NP15363	1	79.4	82.3	82	11.2	11	11.2
115	20NP15363	1	80.1	83.5	82.4	11.8	11.8	11.3
116	20DKI1534	1	82.5	81.6	85	10.8	10.8	11.6
116	20DKI1534	1	79.4	85.4	85	10	9.4	9.3
116	20DKI1534	1	75	80.6	82	10.5	12.2	11.5
116	20DKI1534	1	77	78.3	73	10.3	10.8	12
116	20DKI1534	1	78.5	81.6	83.9	10.6	10.9	11.7
120	20DKI1682	1	72	81	84	13.1	12	13
120	20DKI1682	1	69	76	80	8.6	9.2	10.4
120	20DKI1682	1	81	82.3	86	11.1	12.4	12.1
120	20DKI1682	1	81	89.7	90.6	9.6	9	9
120	20DKI1682	1	80.1	83.6	88.4	10.2	10.5	10.9
121	20NP15326	1	75	80.5	85.6	8	7.2	6
121	20NP15326	1	70	80	86	8.5	6.6	6.7
122	20DKI1731	1	92	93.5	99	9.4	9.3	9
122	20DKI1731	1	83	88.6	89	12.7	12.7	12.4
122	20DKI1731	1	93	95	NA	12	12.5	12
122	20DKI1731	1	92.4	93.6	99.1	12.4	12.4	12.4
122	20DKI1731	1	92	94.3	98.3	12	12.3	12.2
124	20NP15298	1	88	84	85.6	7.9	9.2	8.6
124	20NP15298	1	85.4	90	86	12.3	12	12.3
124	20NP15298	1	81	88.4	87	10.8	11.4	11.5
124	20NP15298	1	83.2	87.6	85.4	10.8	11.5	11.9
124	20NP15298	1	84.5	89.3	88.6	10.7	11.8	12
125	20NP15407	1	69	73.6	74.1	12.5	13	12.5
125	20NP15407	1	69.6	71	70.6	13	12.2	11.8
125	20NP15407	1	61	62	65.4	12.4	13.5	12.4
125	20NP15407	1	65.6	67.5	66	12.2	12.7	13.5
125	20NP15407	1	68.1	69.2	68.5	12.8	12.9	12.9
126	20NP15029	1	58	84	93.5	8.8	9	8
126	20NP15029	1	63	75	84.4	8.7	8	8.3
126	20NP15029	1	56	65	73	7.5	7.4	7.2
126	20NP15029	1	55	62.4	70.5	7.3	7.2	7
126	20NP15029	1	60.2	62.9	76.3	7.9	7.6	7.9
127	20NP15212	1	69	72	76	11.5	11.4	11.5
127	20NP15212	1	68.2	72.3	73	11.4	10.9	11.3
127	20NP15212	1	66	69.8	73.5	11.1	11	11.4
127	20NP15212	1	75	77.6	76.2	11.2	11	10.6
127	20NP15212	1	66	72.4	73.4	11.4	11.4	10.8
128	20NP15052	1	73.4	80.7	83.2	10.9	11.1	12.3
128	20NP15052	1	88.3	92	87	11.3	11.2	11.2
130	20NP14562	1	74	75	71	9.7	8.3	9.2
130	20NP14562	1	79.4	81	87	8.6	9	8.4
130	20NP14562	1	65.2	66.7	67.3	10	10.2	9.7
130	20NP14562	1	86	90.8	92	8.5	8.4	9
130	20NP14562	1	84	87.3	87.7	11.1	10.7	10.2
131	20NP15390	1	72.3	71	83.3	10.2	10.5	11.8
131	20NP15390	1	80.4	78.1	81.4	10	9.6	9.6
131	20NP15390	1	74	74.5	78.6	11.3	11.2	10.4
131	20NP15390	1	84	85	86	12.5	12.7	13
131	20NP15390	1	82.1	80.5	83.4	11.6	11.5	10.9
132	20NP13878	1	68.5	70.3	74	8.3	8.4	9.2
132	20NP13878	1	61.4	63.2	69	7.1	8.8	9.3
132	20NP13878	1	60	NA	74	7.7	7.6	8.3
132	20NP13878	1	66.5	67.1	73.6	7.6	8.4	8.8
132	20NP13878	1	62.5	63.5	73.1	7.7	8.5	8.9
133	20NP13791	1	85	77.5	80.5	10.8	9.3	11.2
133	20NP13791	1	79	73.2	74.7	10.5	10.9	10
133	20NP13791	1	85.6	86	80.9	10.6	11.3	11.3
133	20NP13791	1	82.6	84.3	81.4	12.2	12.8	11.8
133	20NP13791	1	83	84.9	83.8	12.3	12.4	12.6
134	20NP15088	1	81.2	85.7	82.6	11.1	11	10.8
134	20NP15088	1	67.6	75	79	11.3	10.8	11.4
134	20NP15088	1	61.4	66.6	69.4	10.4	11.4	10.5
134	20NP15088	1	68.9	78.5	80.1	11.2	10.9	11.3
134	20NP15088	1	64.8	79.2	80.3	11.3	11.2	10.8
135	20NP15190	1	86.5	88	91	11	11.3	11.6
135	20NP15190	1	72.3	74.5	79.4	11.7	11.8	12
135	20NP15190	1	76.6	78.8	83	12.5	13	12.7
135	20NP15190	1	81.6	85.8	91.6	13.8	13.1	12.9
135	20NP15190	1	81	79	85.5	11.5	10.1	11.4
137	20NP14693	1	77	78.8	86	13.4	NA	13.9
137	20NP14693	1	70	71	73.4	12.8	13.2	13.6
137	20NP14693	1	82	84.3	89	10.8	10.4	9.9
137	20NP14693	1	69	72	72.3	13.4	12.6	12.5
137	20NP14693	1	78.3	79.2	84.2	13.8	13.1	13.2
138	20NP14984	1	62.7	67.3	73.2	9.2	9.5	10.1
138	20NP14984	1	67	66	73.5	11.6	12	10.5
138	20NP14984	1	57.2	61.3	74.1	10.9	9.9	10.9
138	20NP14984	1	69.4	63.5	72.4	9.9	10.3	10.2
138	20NP14984	1	68.1	66.1	73.5	10.3	9.8	10.5
139	20DKI1576	1	89	94	98	10.7	10.4	10.5
139	20DKI1576	1	87.5	89.4	87	9	8.8	8.4
139	20DKI1576	1	82.1	81.5	97.3	10.1	9.6	9.6
139	20DKI1576	1	79	77.8	87.8	9	10.9	10.7
139	20DKI1576	1	77.5	81.8	85.8	9.6	9	10.2
140	20NP13786	1	63.5	74	75.6	12.1	11.4	12.6
140	20NP13786	1	80.6	94.2	102.5	8	7.5	7
141	20NP15105	1	85.2	88.6	87.6	12.7	12.6	12.1
141	20NP15105	1	79.6	77	84	13.6	12	13.2
141	20NP15105	1	86	85	87.5	NA	13.8	12.7
141	20NP15105	1	79	79.8	81.2	13.1	13	12.8
141	20NP15105	1	66.5	77.8	73.6	12.3	12.6	10.4
142	20NP15145	1	61.2	65.6	71.6	6.6	6.5	6.4
142	20NP15145	1	72	74.8	74	7	7.5	7.2
142	20NP15145	1	73.2	75.2	78.6	8.4	8	8
142	20NP15145	1	59	67.5	75.6	6.8	7.5	8.2
142	20NP15145	1	68.6	75.4	77.6	8.6	8.2	8.7
143	20NP15181	1	64.3	67.4	74.3	12.6	13	12.1
143	20NP15181	1	69.3	77.6	78.5	13.4	13	13.3
143	20NP15181	1	64.7	71.5	72.8	12.8	NA	13.6
143	20NP15181	1	69	72.3	75.1	11.1	11.6	12.4
143	20NP15181	1	65.2	71.6	77	10.4	12.6	13.7
144	20NP14682	1	74.9	78.3	81.6	10.7	10.2	11.2
144	20NP14682	1	74.6	80.6	85.4	11.9	12.1	11.9
144	20NP14682	1	76.4	81.4	82	11.9	12.5	12.3
144	20NP14682	1	68	76	75	13	13.6	13.5
144	20NP14682	1	75.2	78.3	79.5	12.2	12	12.6
145	20DKI1669	1	65	79.4	79.2	11.1	11.6	12.4
146	20DKI1535	1	77.5	85.3	77.6	9.7	8.9	10.8
146	20DKI1535	1	73.6	77.6	79	9.2	10.2	9.8
146	20DKI1535	1	77	80	84.3	8.1	8.4	8
146	20DKI1535	1	70	73.5	80.4	9.5	10.8	8.7
146	20DKI1535	1	78.5	82.3	82.6	9.4	10.3	9.7
149	20NP13749	1	66.3	71	75	9.7	11	9.3
149	20NP13749	1	67.6	73.5	74.6	12.8	11.9	11.6
149	20NP13749	1	69.6	73.2	79.8	11.9	12.1	11.5
149	20NP13749	1	74.6	80.6	81.8	11.2	12.3	12
149	20NP13749	1	74.9	75.6	81.1	13.4	13	13
151	20NP13860	1	76.5	78	76.4	8.8	8.9	8.6
151	20NP13860	1	70	77.4	75	7.4	7.2	6.9
151	20NP13860	1	68	72	71	8.6	11	10.3
151	20NP13860	1	77	82	83	9.6	9.7	9
151	20NP13860	1	70.2	77.5	77.1	8.9	9.2	9
153	20NP15622	1	NA	NA	NA	9.5	8.5	10.9
153	20NP15622	1	70.6	74.3	76.6	10	10	10.5
153	20NP15622	1	59	64.6	62.6	9.1	9.5	10.4
153	20NP15622	1	67.3	67.2	68.6	9.9	9.7	10
153	20NP15622	1	67.5	72	74.3	8.7	8.8	9.1
155	20NP15065	1	70.6	76	71	10.6	10.6	12.1
155	20NP15065	1	73.6	78	87	10.8	11	11.3
155	20NP15065	1	77	80	87.4	11.1	11.2	10.6
155	20NP15065	1	76.5	79.2	86.5	10.7	11.5	11.5
155	20NP15065	1	74.1	81.2	87.1	11.8	11.4	10.4
156	20NP14530	1	96	91	100	13.1	12.8	13.2
156	20NP14530	1	95	96.8	96	11.9	11.5	11.9
156	20NP14530	1	86	91	93.4	13	13	13.8
156	20NP14530	1	79.5	84.8	91.4	12	12.8	NA
156	20NP14530	1	93.4	92.4	94.5	11.9	12.5	12.9
157	20NP14544	1	67.6	68	70.6	9.7	10.8	10.9
157	20NP14544	1	56	NA	59.4	8.1	8.4	9.6
157	20NP14544	1	80	86	85	9	8.8	9.4
157	20NP14544	1	76	82	86	8.8	9.7	9.2
157	20NP14544	1	75	77	64	8.8	9.5	7.9
158	20NP15482	1	67	73.6	74	7.2	7.4	6.6
158	20NP15482	1	66.3	65.6	74.3	7.8	7.4	8.6
158	20NP15482	1	57	65	73	7.5	7.2	7.7
158	20NP15482	1	70	78.6	66	7.6	7.4	7.8
158	20NP15482	1	68.5	67.8	74.2	7.9	7.5	7.9
159	20NP15507	1	81.5	80	83.5	11.1	10.5	10
159	20NP15507	1	80.6	84	84.3	9.4	9.4	8
159	20NP15507	1	75.5	76.3	73	11.3	11.5	11
159	20NP15507	1	82.3	78.9	80.6	10.5	10.9	10.3
159	20NP15507	1	81.9	83.1	81.3	11.6	11.3	10.8
160	20DKI1715	1	71.4	79	80	8.8	8.6	8.7
160	20DKI1715	1	72	77	79.8	8.8	10.1	11
160	20DKI1715	1	71	80	80.5	8.7	8.5	9.5
160	20DKI1715	1	75	87.3	86	9.1	9	9.4
160	20DKI1715	1	73.2	78.9	80.8	9.1	8.5	9.3
161	20NP15494	1	74.6	81	73.5	9.8	9.7	9.4
161	20NP15494	1	74.2	77.3	79.4	9.6	9.5	9.5
161	20NP15494	1	77.5	81	82.6	10.3	9.7	10
161	20NP15494	1	69	75.7	78.3	10.1	9.5	9.9
161	20NP15494	1	75.3	81.6	79.5	9.9	9.8	9.5
162	20DKI1587	1	65	73	85	9.6	11	11.4
162	20DKI1587	1	73	80	79.9	9.2	10.6	10.7
162	20DKI1587	1	81	83.4	82.3	9.1	9.1	9.2
162	20DKI1587	1	70	76.4	76.5	9	8.5	10.2
162	20DKI1587	1	76	73	79.4	8.2	8.4	10
163	20NP14704	1	82.1	93	98	9.8	9	8.8
163	20NP14704	1	75.6	76.7	79	11.1	10.6	12.4
163	20NP14704	1	72.8	74.3	73.3	11.3	10.8	10.4
163	20NP14704	1	71	82.8	82.8	11.4	10.6	10.8
163	20NP14704	1	74.8	80.1	83.4	11.2	10.8	11.1
164	20DKI1756	1	76.8	80.4	85	9.4	9.2	10.6
164	20DKI1756	1	80	83	86	9.1	8.8	9.6
164	20DKI1756	1	79	87.8	89	10.2	9.6	11.4
164	20DKI1756	1	81.4	84	85.7	9.6	9.6	11.1
164	20DKI1756	1	80.3	84.5	87.6	9.4	9.5	10.8
165	20DKI1598	1	71	85.1	86	9.8	10.3	10.5
165	20DKI1598	1	84	81.6	88	10.6	11.1	12.2
165	20DKI1598	1	78.6	91.6	91	10	9.7	9.2
165	20DKI1598	1	74.6	79.9	81	9.8	10.8	10.6
165	20DKI1598	1	81	81.6	85	10.5	10	11.5
171	20DKI1630	1	70	77	80.4	10.7	11.1	10.9
171	20DKI1630	1	69.5	70	74	10	9.7	11.3
171	20DKI1630	1	70	76.5	78.6	11.7	12.4	12
171	20DKI1630	1	71.2	75.3	76.2	10.8	11.3	11.4
171	20DKI1630	1	69.6	75.1	75.3	10.7	11.2	11.1
172	20DKI1580	1	89	94	94	10.6	10.2	10.2
172	20DKI1580	1	79	86.3	88	8.6	8.5	8.2
174	20NP13758	1	64	66	67.5	8.4	8.4	7.3
174	20NP13758	1	67.3	69.4	69.3	10.4	10.9	10.9
174	20NP13758	1	NA	NA	63	9.3	9.8	10
174	20NP13758	1	NA	61.5	66	9.3	10.2	10.9
174	20NP13758	1	57	66.3	73.4	9.8	9.2	9
175	20DKI1547	1	90.5	94	95.5	8.7	9	8.8
175	20DKI1547	1	95.5	NA	98	7.7	7.6	7.2
175	20DKI1547	1	89	92	88	8.4	8.7	9
175	20DKI1547	1	83.4	84	90	9.5	9.4	8.8
175	20DKI1547	1	85	96.4	94	8.8	9.4	8.6
176	20DKI1514	1	66.4	69.3	65	10.6	10.6	9
176	20DKI1514	1	73.4	77.2	77.4	10.9	10.4	10
176	20DKI1514	1	65	64.3	63	10.8	11.2	9.4
176	20DKI1514	1	77	80.2	79.8	10	10	10.4
176	20DKI1514	1	65.8	65.6	NA	11.5	11.8	8.5
177	20NP15621	1	62.3	68.6	72.6	14	NA	NA
177	20NP15621	1	68.3	73.5	76.5	13	13.4	12.8
177	20NP15621	1	75	87	97	13.2	11	11
177	20NP15621	1	77.3	82	88.4	12.5	13.8	12.8
177	20NP15621	1	77	82	82.4	11.2	10.9	11
178	20NP14930	1	89.5	97	102.5	11.5	11.8	11.5
178	20NP14930	1	86.3	94.7	93	9.6	11.2	11.5
179	20NP15366	1	73.4	79.4	80	12.4	12.2	13
179	20NP15366	1	73.2	81.4	79	11.4	11.2	11.3
179	20NP15366	1	74	79	80.2	11.5	10.2	9
179	20NP15366	1	71.3	77	82	13.2	12.9	12.6
179	20NP15366	1	73.6	79.8	81.1	11.6	12.3	11.9
186	20DKI1627	1	72	71	80.2	8.8	10.3	11.3
186	20DKI1627	1	67	75.8	82	9.4	10.6	10.1
186	20DKI1627	1	67.8	80	81	7.9	8.2	7.6
186	20DKI1627	1	73.6	81	84.6	9.6	10	10.3
186	20DKI1627	1	66	74	74.6	8.5	8.6	9.9
191	20NP14845	1	84.3	88	89.6	9.3	9	9
191	20NP14845	1	83.4	81	85.6	9.5	10.1	8.8
191	20NP14845	1	95.6	93.5	92.6	9.2	8.5	8.3
191	20NP14845	1	87	85.3	81.2	7.8	8	7.3
191	20NP14845	1	74	76	76.4	7.8	8.3	8
192	20DKI1726	1	84	83.4	88.4	10.5	10.3	11
192	20DKI1726	1	80	82	86.5	8.5	7.6	8.8
192	20DKI1726	1	81	84.5	82.4	10.2	10.4	10.5
192	20DKI1726	1	83.2	83.5	83.6	10.6	10.5	10.3
192	20DKI1726	1	81.2	84.1	87.5	10.5	10.2	10.6
194	20DKI1709	1	69.5	70	70.4	10.4	10.5	10.6
194	20DKI1709	1	70	73	75.5	11.5	11.5	12.3
195	20NP15017	1	74.8	78.4	81.6	9.4	10	9.1
195	20NP15017	1	73	83.5	75	10.5	10.2	9.8
195	20NP15017	1	74.5	83.2	82.3	9.9	10.4	9.8
195	20NP15017	1	76	80	78	9.8	9.9	9
195	20NP15017	1	74.9	82.9	82.5	9.8	10.2	9.8
196	20NP14983	1	74.3	73.9	75	9.5	9.9	9.5
196	20NP14983	1	73	77	77.3	10.4	10.5	11
196	20NP14983	1	74.3	72	74.3	12.3	11.6	11
196	20NP14983	1	68	75.6	75.5	11	11.2	11.2
196	20NP14983	1	70	73	74.4	10	10.1	10.5
205	20NP15596	1	84.5	89.6	90	9	8.5	9.8
205	20NP15596	1	87	92	94	9.7	9.2	9.9
205	20NP15596	1	90.5	94	90.2	10.6	11.5	11.3
205	20NP15596	1	80	82.5	84.2	10.8	10	10.3
205	20NP15596	1	89.2	90.5	92.5	10.5	10.3	9.9
207	20NP15435	1	58	63	69.3	9.2	9	8.6
207	20NP15435	1	92	98.1	97	8.6	9	9.1
209	20NP15658	1	84	85	87	10	10	9.5
209	20NP15658	1	77.6	83.3	85	9.7	10	10.5
209	20NP15658	1	78	83.3	87.5	10.5	10.4	10.6
209	20NP15658	1	79.5	82.4	84.3	10.6	10.3	10.3
209	20NP15658	1	82.5	86.3	88.7	10.8	10.6	10.5
210	20NP15237	1	59	69	68.5	10.9	11.2	11.6
210	20NP15237	1	77.5	79.6	81	10.9	9.8	10.8
210	20NP15237	1	62.3	70	72	8.5	9	9
210	20NP15237	1	73.3	75.5	81.2	11	10.9	11
210	20NP15237	1	76	80	81.3	10.6	10.4	10.5
211	20NP14875	1	70.3	73.5	77	12	12.5	12.3
211	20NP14875	1	78	79	81.8	9	8.8	10.4
211	20NP14875	1	78	80.3	84.2	10	10.2	10.9
211	20NP14875	1	74.5	72.8	77.5	10.3	11.5	11
211	20NP14875	1	76.5	78.3	81.6	9.5	10.6	10.7
214	20NP14573	1	80.4	80.4	84	8.3	8.4	8.5
214	20NP14573	1	82.5	81.6	85	9.3	9.2	9.5
214	20NP14573	1	76.4	78.5	72	9.2	9.4	9.6
214	20NP14573	1	82.7	80	84.3	9.2	9.8	9.5
214	20NP14573	1	84.5	82.3	82	9.2	9.4	9.1
217	20NP15341	1	69	69.5	71.6	11.7	11.8	10.5
217	20NP15341	1	65.6	71	72	9	10.6	11.2
217	20NP15341	1	65	69	73	12.5	11	9.8
217	20NP15341	1	65.4	70.3	71	11.3	11.5	11.5
217	20NP15341	1	63	68	74	9.4	11.5	10.8
220	20NP15360	1	85.5	74.5	72	8.8	8	8.7
220	20NP15360	1	62.5	78	73.4	8.5	8.5	9
220	20NP15360	1	58.8	73.5	69.5	6.4	7.1	7.1
220	20NP15360	1	62.3	76.4	70.5	8.3	8.1	8.7
220	20NP15360	1	65.1	72.3	71.6	8.5	7.9	8.9
223	20NP15636	1	75.6	81.3	79.6	10	10.4	8.4
223	20NP15636	1	72.3	78	82.6	12.8	13.2	13.6
225	20NP15258	1	56.6	59	59	6.1	6.1	5.8
225	20NP15258	1	67	71.6	63	7.6	7.4	6.2
228	20NP15236	1	74.3	83	89.6	8.2	7.9	7
228	20NP15236	1	90.2	93.5	95	8.6	8.8	9.2
228	20NP15236	1	80.2	91.6	91	10.4	10.5	10.5
228	20NP15236	1	74.6	80	82	10	10	10
228	20NP15236	1	76.5	76.4	76.6	8.6	9	8
229	20NP15486	1	66.5	63.7	62	8	8.5	9
229	20NP15486	1	69	71.5	71	9.7	9.6	9.8
229	20NP15486	1	67.7	72	73	9.4	9.2	9.5
229	20NP15486	1	68.6	70.6	73.6	8.9	9	9.7
229	20NP15486	1	69.4	70.9	74.1	9.3	9.5	9.2
230	20NP15545	1	88	89	88.6	11.8	12.2	11.8
230	20NP15545	1	87	95.4	80.6	10.8	10.9	10.5
230	20NP15545	1	88.6	94.6	100.5	10.1	10.5	9.6
230	20NP15545	1	95.6	94.6	92	9.4	9.4	9.5
230	20NP15545	1	87.6	94.5	88.8	10.4	10.6	9.8
231	20NP15011	1	65	90.6	96	11.5	11.6	11.7
231	20NP15011	1	80.6	82.3	81.6	10.9	10.6	10.8
231	20NP15011	1	80	84.5	83	12	12	12.1
231	20NP15011	1	87	92	93	10.8	11.4	10.6
231	20NP15011	1	82.4	83	83.5	10.4	9.8	9.7
233	20NP15226	1	65	63.7	66.6	10.8	11.2	10
233	20NP15226	1	79	84.3	81.3	11.1	10.8	9.9
233	20NP15226	1	84	84.3	84.5	8	9.6	10.6
233	20NP15226	1	74.5	83.6	82.6	11.6	11.2	12.3
233	20NP15226	1	81.3	84.2	84.5	11.2	10.9	10.8
235	20NP15043	1	74.5	79.5	83.4	10	9.9	10.4
235	20NP15043	1	79.5	87.3	87.5	10	9.9	10.1
235	20NP15043	1	82.3	90.3	91.3	10.1	8.4	9.2
235	20NP15043	1	75.6	76.6	80	9.5	9.4	9.7
235	20NP15043	1	83.2	90.1	91.6	10.2	9.8	9.7
236	20NP14522	1	78.6	76.2	80.5	9.2	10	10.2
236	20NP14522	1	75.4	76.9	78	8.5	8.3	10
236	20NP14522	1	75.7	78.5	78	8.8	9.1	9.2
236	20NP14522	1	75.9	78.9	80.5	8.6	8.9	10.1
236	20NP14522	1	76.8	77.8	79.6	8.9	9.3	9.8
237	20NP15172	1	82	82	81.5	10.5	10.6	11.1
237	20NP15172	1	89.5	88.3	91.5	10.6	10.8	10.9
237	20NP15172	1	80	86	94	10.4	11.1	10.9
237	20NP15172	1	82.4	86	89.6	10.8	10.5	10.9
237	20NP15172	1	79.6	82.3	84.4	10.6	10.4	10.4
238	20NP14552	1	69	71.2	76	8.8	8.4	8.8
238	20NP14552	1	62	67.3	70	8.4	8.1	8.6
238	20NP14552	1	61.5	67.6	69.6	9.5	10.4	9.9
238	20NP14552	1	57.3	61.5	68.4	8.4	9.1	9.8
238	20NP14552	1	60.5	66	70.6	8.8	8.4	10
239	20NP15157	1	65.5	78.6	67.7	8.6	8.1	7.5
239	20NP15157	1	65.6	75.4	70.3	8.4	8.1	9.3
239	20NP15157	1	58.6	75.4	72	9.4	8	9.6
239	20NP15157	1	68.6	79	75.6	9.5	9.4	9.6
239	20NP15157	1	65.5	77.5	70	9	8.8	9.6
240	20NM17620	1	82.7	91	90.6	10.8	11	10.4
240	20NM17620	1	81.6	78	90.4	12.4	13.5	12.6
240	20NM17620	1	57.6	61.3	NA	12	12.4	12.3
240	20NM17620	1	82.7	82	84.5	12.5	12.8	12.5
240	20NM17620	1	82.6	82.6	80.6	12.33	12.6	12.8
241	20NP15594	1	64.5	67.8	73	10	10.1	10.4
241	20NP15594	1	68.3	72.1	77	9.4	9.6	10
241	20NP15594	1	73.3	75	76.6	7.7	7.6	8.5
241	20NP15594	1	67	72.5	79	7.8	7.9	8.4
241	20NP15594	1	74.5	76	80	7.8	8.4	8.1
242	20NP14543	1	77	81	84.5	10.6	10.9	11.2
242	20NP14543	1	79	80.6	86.4	10.6	10.9	10.9
242	20NP14543	1	71.8	80	80.6	11.6	10.6	12
242	20NP14543	1	75.4	77.5	82.3	9.9	10	10.4
242	20NP14543	1	72.4	76.6	78	10	10	10.2
243	20NP15338	1	87.5	86.6	87	9.3	9	8.8
243	20NP15338	1	79	86.6	88.6	8.8	8.5	9.4
243	20NP15338	1	65.6	69.4	74	9.5	9.6	10
243	20NP15338	1	85	89	92.7	9.5	9.2	9.4
243	20NP15338	1	79.7	83.6	86.4	9.8	9.9	10.4
244	20DKI1626	1	77.6	82	85.4	9.1	9.4	9.8
244	20DKI1626	1	68.5	72.4	80.3	11.2	12	11
244	20DKI1626	1	76.7	82	84.5	9.8	10.6	10.7
244	20DKI1626	1	72.8	75.3	76	10.2	10.3	10.6
244	20DKI1626	1	78.2	82.1	81.6	9.9	10.6	10.9
245	20NP14928	1	87	91.6	91	11.5	10.8	11.2
245	20NP14928	1	81	88	93.6	11.6	11.4	11.6
245	20NP14928	1	89.6	89	86	12	12.3	11.6
245	20NP14928	1	88.6	88.9	89.1	11.8	10.9	11.6
245	20NP14928	1	85.6	90.2	92.1	11.8	11.3	11.5
247	20DKI1600	1	NA	NA	NA	11	11.5	11.8
247	20DKI1600	1	82	99	90	8	8.5	8.2
247	20DKI1600	1	75	88	100	9.8	10	9.4
247	20DKI1600	1	88	NA	102	10.3	9.8	10.3
247	20DKI1600	1	87.6	87.6	100.6	9.7	10.3	11.5
248	20NP14569	1	75	85.3	91.4	8.3	7.8	7.3
248	20NP14569	1	75	78.4	86.1	9.6	10	5.9
248	20NP14569	1	63.2	80.1	90.5	NA	5.1	NA
248	20NP14569	1	63.2	75.4	85	6.1	6	5.8
248	20NP14569	1	75.3	80.3	88.5	6.9	6.9	5.6
251	20NP15070	1	61.2	73.6	70.2	12.9	11.8	13.4
251	20NP15070	1	71.2	77.3	79.5	11.9	12	11.6
252	20NP15506	1	69.8	78.5	85	8.8	8.3	8.5
252	20NP15506	1	70.4	77.3	80.4	10	9.1	9.6
253	20NP14585	1	69.5	78	95.4	6.7	6.2	6.5
253	20NP14585	1	84.6	89.5	92	10.5	9.3	9.8
253	20NP14585	1	89	83.7	84.5	9.7	9.8	8.8
253	20NP14585	1	84.6	88.4	92.4	10.2	9.5	9.1
253	20NP14585	1	85.9	85.9	90.4	9.8	9.6	8.9
255	20NP15395	1	70	77	77.2	7.7	7.6	8
255	20NP15395	1	77.4	79	76.2	9	9	7.8
256	20NP14833	1	63.5	67.3	75	10.9	11.8	11.2
256	20NP14833	1	69.5	69.3	79	10.1	10.2	11.5
256	20NP14833	1	NA	NA	59.3	9.3	9.4	12.2
256	20NP14833	1	62.3	66.8	75.8	10.3	10.5	11.6
256	20NP14833	1	64.1	67.9	77.8	10.5	10.6	11.5
257	20NP15171	1	80.5	80.2	82.8	12.4	13.3	12.8
257	20NP15171	1	68.6	76.3	86.5	11.1	11.1	10.8
257	20NP15171	1	94	95.6	100.4	11.8	12	12.1
257	20NP15171	1	92.2	94	98	12.5	12.8	12.5
257	20NP15171	1	92	77	80	9.8	9	10.5
259	20NP14643	1	79.5	81.6	88	10.3	10.8	10.9
259	20NP14643	1	79.5	82	83.6	10.4	9.9	10
259	20NP14643	1	78	79.6	84.6	12.3	12.2	11.9
259	20NP14643	1	78.3	73	79.2	12.8	12.7	12.8
259	20NP14643	1	72.3	77.6	85	11.1	10.7	10.5
261	20NP14594	1	59.3	59.8	66	7.9	9.1	9
262	20NP14913	1	70.5	72.6	80.5	9.7	10.3	10.4
262	20NP14913	1	73.8	79.9	78.6	10.4	10.6	10.7
262	20NP14913	1	75.5	80.9	80.6	9.8	10.4	10.7
262	20NP14913	1	72.6	76.6	78.4	9.9	9.9	9.8
262	20NP14913	1	73.6	78.2	79.5	9.7	10.2	10.3
264	20DKI1525	1	85.6	86.3	83.8	9	8.8	8.3
264	20DKI1525	1	85	83	81.3	10.1	10.1	9.9
264	20DKI1525	1	84.8	88.5	86.3	10	9.8	9.7
264	20DKI1525	1	87	91	86.8	10.4	10.3	9.5
264	20DKI1525	1	85.7	84.6	84.6	10.3	9.7	9.5
265	20DKI1574	1	72	77	80	12.2	12.4	12.2
265	20DKI1574	1	74	79	82.5	11.5	11	10.8
265	20DKI1574	1	72	74.8	74.6	11.4	11.2	11.2
265	20DKI1574	1	66.5	67	70.2	11.8	11.4	11
265	20DKI1574	1	78	84	87	13.4	13	12.8
266	20NP15548	1	78	86.5	82	10.1	10.2	10
266	20NP15548	1	84	84.1	79.6	11.5	11.1	11.2
266	20NP15548	1	82	70.8	86.8	10.4	10.5	10.4
266	20NP15548	1	61.5	81.3	80	10.9	11.4	11.2
266	20NP15548	1	78	85.5	86	12	11.6	11.1
267	20NP15613	1	69	68.5	69.5	9.5	9.8	9.8
267	20NP15613	1	66	68.6	72.3	10.5	10.7	10.6
267	20NP15613	1	68.5	65.8	72.3	9	10.2	9.7
267	20NP15613	1	67.5	68.3	70.9	9.6	10.2	9.7
267	20NP15613	1	67.9	66.7	71.5	9.6	10.5	9.9
268	20NP14980	1	72.9	78	80.5	8.8	9	9.3
268	20NP14980	1	71.6	77.5	74.3	8.6	9	9.3
268	20NP14980	1	75	77	77.6	9.5	9.8	9.9
268	20NP14980	1	76	74.3	76	9	8.8	9.5
268	20NP14980	1	74.6	77.3	76.8	8.9	9.2	9.6
269	20BM01518	1	75.3	80	79.9	9.9	9.6	11
269	20BM01518	1	79	76.6	80.8	9.7	10.8	11
269	20BM01518	1	74.5	77.5	83	9	9.2	9.3
269	20BM01518	1	75.8	77.6	83.3	10	11.6	11.2
269	20BM01518	1	74.8	69.8	84.6	10.5	10.4	10.3
270	20DKI1716	1	65	67.2	70	8.2	8.1	9.2
270	20DKI1716	1	66.7	67.5	72.5	9.3	9.8	9.6
270	20DKI1716	1	82.4	83	85.4	8.4	7.8	7.2
270	20DKI1716	1	68.3	69.4	73.5	8.5	8.5	9.3
270	20DKI1716	1	66.9	69.4	78.4	8.9	8.3	8.9
271	20NP15639	1	61.2	62	69.8	9.7	10.2	10.5
271	20NP15639	1	66.9	70.5	75.6	9.8	10.8	10.5
271	20NP15639	1	65	72.5	74.6	9.4	10.5	10.6
271	20NP15639	1	67.8	70.6	72.3	9.4	10.5	10.5
271	20NP15639	1	66.9	71.8	73.5	9.5	10.6	10.8
274	20NP13735	1	87.7	78.6	84.7	7.5	8.2	7.5
274	20NP13735	1	73	73	74.7	10.5	10.6	9.9
274	20NP13735	1	77.2	77.6	85	9.2	9.7	8.3
274	20NP13735	1	71	71.3	76	7.8	9	8.4
274	20NP13735	1	75.6	74.2	78.5	8.2	9.3	8.5
277	20NP15092	1	83	84.5	85.7	9	9.6	9.2
277	20NP15092	1	78.4	83	82	9.7	9.6	9.6
277	20NP15092	1	84	89	87	10.8	10.8	11.5
277	20NP15092	1	81.3	84.2	83.6	9.7	9.5	9.2
277	20NP15092	1	82.6	83.6	85.4	9.9	9.6	9.5
280	20NP15081	1	83.5	89	93	12.1	12	11.8
280	20NP15081	1	75.5	81	79.5	12.8	12.1	12.4
280	20NP15081	1	82	88.5	91.6	11	11	11.2
280	20NP15081	1	91.5	93.5	92	12.3	12.5	11.6
280	20NP15081	1	91.5	93.6	94.8	11.5	11.6	11
281	20NP15323	1	61	66.5	67.7	7.9	8	7.8
281	20NP15323	1	65.4	67.5	69.5	8.8	7.7	7.8
281	20NP15323	1	64	64.5	72.6	8.9	8.2	8.4
281	20NP15323	1	63.6	68.4	68.2	8.7	7.9	7.9
281	20NP15323	1	65.9	66.9	70.1	8.8	8.2	8.1
282	20NP156	1	72.5	76	78	9.9	10.4	10.2
282	20NP156	1	68.6	71	74.5	10.5	10.6	10.8
282	20NP156	1	85.5	85.5	84	11.2	10.2	10.2
282	20NP156	1	73.5	77.6	75.4	10.1	10.2	10
282	20NP156	1	72.6	75.3	75.9	9.9	10	10.3
283	20NP15416	1	83.6	96	93	11.6	12.3	11.6
283	20NP15416	1	90	92.6	93	10.4	10.8	10.9
283	20NP15416	1	83	91.4	99	7.4	7.4	7.5
283	20NP15416	1	84.3	92.3	93.5	10.9	11	10.4
283	20NP15416	1	84.6	93.5	93.8	10.5	10.9	10.9
284	20DKI1625	1	81	84.2	90	6.8	6.6	6.6
284	20DKI1625	1	67.3	81.6	83.5	6.3	6.3	6.4
285	20NP15039	1	78	83	79	10.9	11.4	10.6
285	20NP15039	1	85.5	82.4	85	11.8	11.7	11.6
285	20NP15039	1	81.4	86.3	85.2	10.6	11	11.2
285	20NP15039	1	80.5	83.6	83.2	10.7	11.3	11.2
285	20NP15039	1	83.4	84.1	84.1	10.8	11.2	11.5
286	20NP15473	1	87	87.5	87.3	10.3	10.2	10.7
286	20NP15473	1	82	89	90.5	7.8	7.5	7.8
286	20NP15473	1	81	84	84.2	10.9	10.8	11.4
286	20NP15473	1	83.5	89.4	87.5	9.5	10.1	9.3
286	20NP15473	1	82.9	86.2	86.2	9.4	8.5	9.8
287	20NP15283	1	89.6	83	85.5	10.6	11.1	10.9
287	20NP15283	1	91.5	92.6	91.5	10.9	10.2	10.4
287	20NP15283	1	82	81.2	79	11.2	11.1	11.3
287	20NP15283	1	88.5	84.3	83.5	10.5	11.1	10.7
287	20NP15283	1	88.6	82.1	86.7	10.5	11.6	11.2
288	20NP15367	1	63.4	64	60.5	11.9	11.2	11
288	20NP15367	1	74.6	78.6	71.3	10.2	9.8	NA
289	20DKI1714	1	80.5	90	89.5	9.3	10.2	11
289	20DKI1714	1	90	89.3	95	11.2	10.2	11
289	20DKI1714	1	90	90.5	85.7	12	12.4	12.5
289	20DKI1714	1	90.2	91.2	87.2	10.8	10.5	11.2
289	20DKI1714	1	89.3	90.1	88.6	11.3	10.6	11.1
290	20NP14762	1	73	81.5	83	10.9	11.4	10.9
290	20NP14762	1	69	72	73.6	11	11.6	11.4
290	20NP14762	1	77.5	79.6	81	10.1	10.2	10
290	20NP14762	1	73.5	80.3	81.3	10.2	10.6	11.4
290	20NP14762	1	72.6	79.8	82.2	10	10.8	10.3
292	20DKI1622	1	65	71.5	71	9.3	9.8	9.6
292	20DKI1622	1	67.5	73.4	73.6	10	10.4	10.5
292	20DKI1622	1	69	72.6	73.6	8.8	9.1	9
292	20DKI1622	1	67.2	73.6	77.1	8.9	9.6	9.9
292	20DKI1622	1	66.8	75.6	72.2	9.2	9.9	9.7
293	20NP15667	1	63.5	73.5	72	10.8	11.2	12.2
293	20NP15667	1	80.5	81.5	80.4	11.6	10.8	10.6
293	20NP15667	1	85	84	84.5	11.3	11	11.1
293	20NP15667	1	81.3	80.6	82.9	11.2	11	11.3
293	20NP15667	1	79.2	83.1	85.7	10.9	10.8	10.9
294	20NP14925	1	71	75.2	75.3	8	8.3	8.9
294	20NP14925	1	75	77	75.5	8.6	8.5	8.8
294	20NP14925	1	69.6	67.3	73.4	8.2	8.4	8.8
294	20NP14925	1	70.8	73.1	74.5	8.3	8.5	8.9
294	20NP14925	1	69.7	73.2	75.3	8.3	8.5	9.2
308	20NP15270	1	64.4	72	79.5	7.2	6.7	6.6
308	20NP15270	1	73.3	76.5	87	7.2	7.1	7.5
308	20NP15270	1	78.5	78	79.6	8.6	8.8	8.7
308	20NP15270	1	73.2	75.4	80.5	7.8	7.6	8.1
308	20NP15270	1	72.9	76.2	80.1	7.9	7.8	7.8
310	20NP15460	1	85.3	84.9	85.3	9.3	9.6	9.5
310	20NP15460	1	82.6	79	86.3	9.3	9.2	9
310	20NP15460	1	83.5	81.6	74.9	9.4	9.5	9.3
310	20NP15460	1	83.6	81.6	85.7	9.5	9.3	9.4
310	20NP15460	1	84.5	82.9	86.1	9.2	9.3	9.3
312	20BM01487	1	74.6	80	81.4	8.8	8.4	9.4
312	20BM01487	1	79.4	72.6	72	12.8	11.6	9.6
312	20BM01487	1	73	75.5	77	10.8	10.1	10.1
312	20BM01487	1	74.9	75.6	77.9	11.2	10.8	9.7
312	20BM01487	1	75.2	77.9	80.3	10.9	11.2	10.1
313	20NP15329	1	78	84	84.5	11.8	11	11
313	20NP15329	1	76.4	78.3	81	12.5	12.5	12.3
313	20NP15329	1	82.5	81.3	87.7	13.3	13.7	13.6
313	20NP15329	1	80.2	80.5	84.3	10.8	11.5	11.1
313	20NP15329	1	78.8	81.2	82.4	11.1	12.7	11.8
315	20NP14828	1	81.2	85	84	10.4	10	10.5
315	20NP14828	1	67	68.5	72	8.6	8.8	9.2
315	20NP14828	1	73.5	75	75	9.9	8.5	9.3
315	20NP14828	1	75.6	72.6	76.7	9.8	8.7	9.5
315	20NP14828	1	78.1	73.9	77.8	9.4	8.1	9.4
316	20NP15009	1	81	84.6	85	10.4	11	11.1
316	20NP15009	1	89	90	86	11.2	11.7	11.2
316	20NP15009	1	85.9	88.4	86.7	10.8	11.1	11
316	20NP15009	1	88.5	89.7	87.8	10.4	11.6	11
316	20NP15009	1	86.7	91.2	88.6	10.1	11.8	11.2
317	20NP15624	1	87	75.8	87	10	10.1	10
317	20NP15624	1	84.3	78.5	81.4	9.7	8.7	8
317	20NP15624	1	83	84.4	80.8	9.7	9.8	9.7
317	20NP15624	1	84.9	80.9	83.5	9.7	9.2	9.2
317	20NP15624	1	85.3	80.3	82.5	9.7	9.6	9.4
318	20DKI1504	1	83.2	80.6	80.3	9.2	9.4	10
318	20DKI1504	1	77	78.3	87	9.4	9.4	9.7
318	20DKI1504	1	80.6	79.4	83.1	9.3	9.4	9.7
318	20DKI1504	1	79.6	80.5	83.5	9.5	9.1	9.9
318	20DKI1504	1	81.6	81.4	86.4	9.3	9.2	9.8
319	20NP15484	1	81	84	85.7	10.3	10.4	10.4
319	20NP15484	1	75.3	74	71.7	10.9	11	11
319	20NP15484	1	74.8	82.5	83.2	8.3	8.5	9.2
319	20NP15484	1	76.5	82.5	83.5	10.2	10.8	10.4
319	20NP15484	1	78.9	80.9	81.6	10.7	10.9	10.5
320	20NP15374	1	83.6	89.9	88	10.6	10.8	10.8
320	20NP15374	1	63.3	66	70.8	10.8	9.9	10
320	20NP15374	1	60	65.5	70	11.2	10.9	10.9
320	20NP15374	1	65.9	67.8	70.6	10.9	9.9	10.8
320	20NP15374	1	66.1	68.2	71.5	11.2	10.2	10.8
321	20DKI1582	1	93	93.5	93.2	9.3	9.4	8
321	20DKI1582	1	94	92.8	92	9	9.3	9.1
321	20DKI1582	1	76.8	79.5	77.5	9.4	9.6	9.4
321	20DKI1582	1	90.4	93.8	94.2	9.3	9.4	9.2
321	20DKI1582	1	89.4	94.2	90.1	9.5	9.4	9.3
322	20NP13867	1	84.3	90.8	94	12.2	12.3	12.1
324	20NP13808	1	77	78	86	11.2	11.8	11.2
324	20NP13808	1	74.6	80.5	82.5	12.2	12	11.6
324	20NP13808	1	75.6	80.5	83.5	11.5	11.8	11.6
324	20NP13808	1	76.4	80.6	83.4	11.3	11.9	11.6
324	20NP13808	1	76.9	79.5	84.5	12	11.7	11.2
325	20NP14987	1	71.2	79	84.5	9.9	9.8	9.7
325	20NP14987	1	75.9	81.3	87.5	8.9	10	9.7
325	20NP14987	1	75	77.3	81.3	12	11.6	11.5
325	20NP14987	1	75.8	80.9	84.6	9.9	10.7	9.8
325	20NP14987	1	73.6	79.5	80.4	10.2	10.4	9.9
326	20NP13810	1	81.6	85.3	87.2	9.9	10.4	9.8
326	20NP13810	1	87	91	88.6	11	10.8	10.4
326	20NP13810	1	83.6	88.5	88.4	10.1	10.4	10.2
326	20NP13810	1	84.6	89.4	89.3	10.3	10.6	10.5
326	20NP13810	1	83.5	90.4	89.2	10.5	10.8	10.5
327	20DKI1588	1	73.4	81.4	86	13.6	13.3	13.3
327	20DKI1588	1	75.5	77	76	10.8	12	11.9
327	20DKI1588	1	61.4	67	74.3	10.8	11.5	11.8
327	20DKI1588	1	74.5	80.4	75.9	10.9	12.1	10.7
327	20DKI1588	1	73.6	76.9	78.9	11.2	10.9	11.2
331	20NP15399	1	77	79.2	80.3	11.8	10.7	11.5
331	20NP15399	1	67	73.5	76	9.2	11.3	11.5
331	20NP15399	1	76	83.8	93	9.7	9.3	10.7
331	20NP15399	1	72.5	80.2	81.5	9.7	10.8	11.1
331	20NP15399	1	79.5	78.5	80.6	9.7	11.1	11.1
333	20DKI1717	1	77.6	80.5	88.3	7.8	7.7	8.4
333	20DKI1717	1	78	80	83.5	8.2	7.6	7.5
333	20DKI1717	1	62	67	73.5	11.3	11.5	11.6
333	20DKI1717	1	76.9	80.1	83.5	8.6	7.9	8.5
333	20DKI1717	1	78.5	81.6	82.4	8.4	8.1	8.1
334	20NP15269	1	77	82	82.5	10.6	10.9	10.6
334	20NP15269	1	83	90.3	88	10.7	10.6	10.7
334	20NP15269	1	80.6	83	88.4	12.3	12.3	11.2
334	20NP15269	1	80.6	87.5	88.9	10.8	11.2	11.1
334	20NP15269	1	82.7	85.2	89.6	10.7	10.9	11
335	20DKI1742	1	87.5	85	89.5	14	13.8	13.6
335	20DKI1742	1	87	93.5	95	NA	NA	13
335	20DKI1742	1	87.9	89.5	89.6	13.9	13.8	13.4
335	20DKI1742	1	85.4	90.2	90.4	13.2	13.2	12.9
335	20DKI1742	1	86.3	91.5	90.6	13.5	13.7	13.6
336	20NP15562	1	74	78.5	76.8	10.6	10.7	10.3
336	20NP15562	1	71.5	76.6	78	11	10.4	10
336	20NP15562	1	69.5	73.8	77.5	11.3	10.8	10.8
336	20NP15562	1	72.4	77.5	77.8	10.8	10.4	10.3
336	20NP15562	1	70.7	78.6	78.6	10.9	10.4	10.7
339	20NP13848	1	88.3	87	81.8	7.4	7.2	7.4
339	20NP13848	1	89.3	95	95	11.1	10.6	10.5
339	20NP13848	1	86.5	89.5	89.8	10.4	9.8	10
339	20NP13848	1	88.9	86.9	89.8	10.4	9.9	10.4
339	20NP13848	1	87.2	87.6	90.1	10.5	10.3	10.3
340	20NP14904	1	79.5	81.5	86.8	10.9	11.2	11.2
340	20NP14904	1	78.5	82.5	84.1	9.5	9.4	10
340	20NP14904	1	85	93.6	97.5	9.2	9	9.1
340	20NP14904	1	80.6	84.2	85.7	9.5	9.3	10.2
340	20NP14904	1	81.4	80.4	83.6	9.7	9.8	10
341	20NP14665	1	85.3	83.5	90.3	8.7	8.1	8
341	20NP14665	1	71	71	69	10	9.8	10.4
341	20NP14665	1	70	78	77	9.6	9.8	10.3
341	20NP14665	1	73.5	75.2	76.2	9.3	9.7	10.5
341	20NP14665	1	74.2	74.6	77.4	9.4	9.6	10
345	20NP15503	1	63.8	68	69.5	9.3	9.2	9.3
345	20NP15503	1	60.4	65.5	71.6	9.2	9.4	9.6
345	20NP15503	1	62.8	65.6	68	8.4	9.2	8.9
345	20NP15503	1	62.7	64.3	68.7	9.2	9.3	9.3
345	20NP15503	1	62.5	65.2	69.3	9.1	9.1	9.2
346	20NP15355	1	84	89.5	98.5	12.1	9.4	10.7
346	20NP15355	1	83.6	92.7	97.2	13.8	13.4	NA
346	20NP15355	1	85	91.4	92	11.2	10.5	11.1
346	20NP15355	1	84.5	90.2	96.4	11.1	10.5	11.6
346	20NP15355	1	84.6	91.2	94.5	11.3	10.6	11.2
347	20NP15629	1	73.5	77.5	80.4	8.8	8.6	8
347	20NP15629	1	69	78	80.1	8.1	7.3	7.1
347	20NP15629	1	59.5	67.3	67.4	8.7	8.8	8.3
347	20NP15629	1	68.5	76.2	80.1	8.6	8.6	8.1
347	20NP15629	1	70.1	78.9	76.3	8.8	8.5	8.1
348	20NP15472	1	83.5	84.3	78.2	10.6	11.3	10.5
348	20NP15472	1	93	94.3	93.3	10.6	9.3	10.5
348	20NP15472	1	88.6	87.8	83.7	10.6	10.6	10.5
348	20NP15472	1	85.1	87.6	80.6	10.3	10.4	10.3
348	20NP15472	1	83.4	86.2	81.7	10.5	10.2	10.4
349	20NP15235	1	84	88.5	96	10.7	10.5	11
349	20NP15235	1	68.4	72	74.1	10.4	10.3	10
349	20NP15235	1	88.6	89.4	93.7	11.2	10.9	10.9
349	20NP15235	1	81.3	84.3	91.2	10.4	10.4	10.1
349	20NP15235	1	80.5	84.5	93.1	10.5	10.7	10.6
350	20NP15538	1	69.9	71.3	77	9.4	9.6	9.6
350	20NP15538	1	67	71.3	74	8.5	9.6	9.8
350	20NP15538	1	72.8	72.9	80.5	9.9	9.4	8.9
350	20NP15538	1	68.7	70.1	78.4	9.4	8.7	8.9
350	20NP15538	1	69.5	73.3	78.9	9.2	8.9	9.5
352	20NP15312	1	77.6	81.5	83.6	11.2	11	11.1
352	20NP15312	1	80.7	80	80	10.4	9.8	9.9
352	20NP15312	1	81.5	83.2	84.5	10.7	10.2	9.8
352	20NP15312	1	79.5	81.3	82.1	10.5	10.8	9.9
352	20NP15312	1	80.5	82.5	81.5	10.7	10.7	10.2
353	20NP15027	1	74.8	82.8	88.3	10	11.5	12
353	20NP15027	1	89.5	90	92.5	10.8	10.6	9.8
353	20NP15027	1	80.6	87.5	88.5	10.4	11.1	11.8
353	20NP15027	1	87.1	85.7	89.1	10.3	11.2	11.9
353	20NP15027	1	80.9	86.7	88.1	10.5	11.3	11
356	20NP15600	1	81	80.8	75.4	10.8	10.9	10.5
356	20NP15600	1	80.3	87.1	92.5	10.8	11.1	12
356	20NP15600	1	72.3	76.5	80.6	10.5	11.1	11
356	20NP15600	1	80.6	81.2	81.5	10.2	11.1	10.7
356	20NP15600	1	79.6	83.2	89.3	10.4	10	11.2
357	20NP14802	1	63	62.5	63	9.7	9.3	9.4
357	20NP14802	1	80.8	83.7	87	10	9	7.6
357	20NP14802	1	78.6	80.3	79.5	10.3	10.1	9.7
357	20NP14802	1	79.5	81.5	84.6	10.1	9.9	9.8
357	20NP14802	1	83.2	85.6	83.1	9.7	10	9.6
358	20NP14954	1	81.3	79.3	84	9.6	10.9	10.8
358	20NP14954	1	80	81	89	9.5	10	10.4
358	20NP14954	1	79	87	87	10.5	10.7	10.9
358	20NP14954	1	84.5	82.1	86.4	9.7	10.8	10.1
358	20NP14954	1	83.2	83.2	85.6	10.1	10.2	10.2
361	20NM15749	1	92.9	70	76.4	7.5	7.7	7.2
361	20NM15749	1	67.2	69.3	77.6	7.7	7.9	7.6
361	20NM15749	1	85.6	79.2	74.3	7.7	7.8	7.1
361	20NM15749	1	86.7	72.5	75.6	7.6	7.1	7.1
361	20NM15749	1	87.3	71.6	77.1	7.8	7.5	7.3
362	20NP14532	1	83	81	85	8.8	8.5	8.8
362	20NP14532	1	62.5	NA	59.3	9.3	9.3	8.7
362	20NP14532	1	73.6	75.6	77.7	9.5	9	9.4
362	20NP14532	1	74.9	76.9	80.1	9.6	9.4	9.1
362	20NP14532	1	81.3	80.6	82.2	9.7	9.6	8.9
363	20NP15606	1	62	69.5	69	9.3	9.2	8.9
363	20NP15606	1	63	62.5	73	10.4	9.9	9.7
363	20NP15606	1	62.5	64.5	68.5	9.7	9.7	9.8
363	20NP15606	1	63.1	63.7	72.1	9.4	10.1	9.5
363	20NP15606	1	62.5	68.4	70.1	9.6	10.3	9.7
364	20DKI1585	1	79.5	85	83	9.6	9.3	8.6
364	20DKI1585	1	83.6	95.5	93.6	7.1	6.1	5.6
364	20DKI1585	1	71	79	78.5	9.5	9.8	9.9
364	20DKI1585	1	80.3	80.9	81.5	9.4	9.4	9.1
364	20DKI1585	1	82.4	91.5	80.6	9.3	9.9	8.9
367	20NP15490	1	72.4	73.6	78.5	9.7	9	8
367	20NP15490	1	70	73.6	71	10.6	9.9	10
367	20NP15490	1	73.8	78.4	75.3	9.9	9.5	9.8
377	20NP15191	1	84.5	85.6	89	10.1	9.7	10.4
377	20NP15191	1	79.9	84	88.9	9	9.8	9.2
377	20NP15191	1	83.5	86.4	90.3	9.4	10.1	9.6
378	20NP15632	1	65.6	72.5	71.6	9.2	9.5	10.5
378	20NP15632	1	66.6	69.5	73.6	9.8	10.4	10.5
378	20NP15632	1	69.8	73.1	74.5	9.9	10.4	10.6
379	20NP14661	1	70.6	81.5	85	7.2	6.9	6
379	20NP14661	1	77	79.5	79.3	11.9	12.2	12.4
379	20NP14661	1	70.9	80.1	87.8	8	7.8	7.6
379	20NP14661	1	78.6	82.9	84.9	10.4	8.9	8.7
379	20NP14661	1	86.4	88.7	89.4	11.1	9.6	10.5
380	20NP13881	1	54.5	NA	63.2	8.3	8.4	8.5
380	20NP13881	1	57.5	59	64	9	8.5	8.8
380	20NP13881	1	54.2	59.2	59.6	6.5	8.8	9.3
380	20NP13881	1	60.3	60.5	NA	7.9	8.4	8.1
380	20NP13881	1	54.6	59.6	63.7	8.6	8.9	9.5
383	20NM15699	1	66.6	73.6	80	8.8	8.1	8.8
383	20NM15699	1	71.6	77.3	79	9.3	9.4	9.6
383	20NM15699	1	71	76	81.2	9.9	10.4	9.3
383	20NM15699	1	72.9	77.8	82.4	9.8	10.8	9.7
383	20NM15699	1	71.6	78.2	79.6	10.3	9.9	10.5
384	20NP13706	1	90	91.5	100.6	10.9	10.4	10.3
385	20NP15177	1	86	90.3	94.3	10.1	10.9	11.2
385	20NP15177	1	78	81	86	9.9	10.8	9.9
385	20NP15177	1	85.6	91.3	93.4	9.9	10.7	11.1
387	20NP15241	1	71	73.6	76.5	9.8	10.2	10.4
387	20NP15241	1	70.6	75.4	79	9.2	10.8	9.5
387	20NP15241	1	74	77.6	82.3	10.3	10.9	10.4
387	20NP15241	1	78.9	79.2	80.4	10.9	11.4	10.8
387	20NP15241	1	71.3	75.6	82.7	11.6	10.3	10.5
388	20NP15418	1	73.5	78	83.6	10.9	10.8	10.6
388	20NP15418	1	74.6	74.9	79.8	10.6	10.8	10.9
389	20NP15007	1	69.5	76.8	77.8	7.8	8.3	9.3
389	20NP15007	1	66.4	72	76.8	10.4	10.5	10.5
389	20NP15007	1	88.8	92.4	88.2	10.8	10.6	10.5
389	20NP15007	1	76.5	84.6	81.3	10.4	10.5	11.7
389	20NP15007	1	75.6	79.5	80.6	10.5	10.9	10.1
391	20NP15593	1	85.6	86	84	12.4	11.4	11.8
391	20NP15593	1	88.5	94	91.5	11.6	11.7	10.9
391	20NP15593	1	86.9	92.1	90.4	11.4	11.9	10.7
392	20NP14794	1	74.3	77.2	81.3	9.9	9.8	9.8
392	20NP14794	1	74.4	81.3	83.4	8	7.8	8.7
392	20NP14794	1	76.9	80.5	84.5	10.4	8.8	10.5
394	20NP15154	1	75.6	86.4	93	8.6	8.5	9.2
394	20NP15154	1	81	87	92.7	8.1	8.6	8.4
394	20NP15154	1	80.47	86.2	93.7	8.7	8.9	9.9
395	20NM15739	1	NA	NA	80.5	10.9	11.4	12.3
396	20NP13884	1	69.4	71.4	74.4	9.5	9.6	9.6
396	20NP13884	1	82.3	82.8	79	8.4	7.8	7.7
396	20NP13884	1	72.6	75.8	76	9.1	9	9.6
396	20NP13884	1	80.6	74.6	80.6	10.4	9.6	9.5
396	20NP13884	1	91.5	95.3	91.5	10.5	8.4	10.3
400	20NP15129	1	81.8	88.5	88.3	12.6	12.3	13
400	20NP15129	1	82.6	82.7	86.3	11.8	12.5	13.4
400	20NP15129	1	80.6	84.6	85.6	11.8	11.4	12.1
400	20NP15129	1	83.4	81.6	84.1	11.7	10.4	12.4
400	20NP15129	1	82.6	87.6	85.9	11.3	11.2	11.7
401	20NP15504	1	81.4	83.8	86	11	11.2	12.3
401	20NP15504	1	76.4	77.3	75.8	14	NA	NA
401	20NP15504	1	77.5	78	80.4	11.8	11.6	11.6
401	20NP15504	1	78.5	79.4	86.4	11.9	12.4	11.9
401	20NP15504	1	80.6	81.3	81.2	11.7	11.7	12.1
402	20NP15350	1	66.5	84.6	88	7.1	9	9.2
402	20NP15350	1	81.8	85.5	86	8.2	8	7.8
402	20NP15350	1	80.94	86.7	89.1	8.8	8.9	9.1
405	20NP15242	1	84.6	74	84	13	13.2	11.8
405	20NP15242	1	83	91.3	92.3	9.3	8.7	8.3
405	20NP15242	1	89.5	94	93	12.3	12.3	11.5
405	20NP15242	1	86.9	90.4	91.3	10.9	11.8	11.7
405	20NP15242	1	90.5	89.4	87.2	11.5	12.1	11.2
406	20NP14634	1	71	61.8	64.8	12	12	12.3
406	20NP14634	1	77.9	77.1	82.5	12.8	13.2	13.8
406	20NP14634	1	74	83.3	85.5	11.8	11	12.8
406	20NP14634	1	78.4	80.1	83.5	11.7	12.7	11.8
406	20NP14634	1	76.1	77.9	81.6	12.6	11.8	12.4
407	20DKI1668	1	83.4	83	87	9.7	10.2	9.5
407	20DKI1668	1	79.5	83.7	72.8	9.5	9.6	8.8
407	20DKI1668	1	72	81.6	93.5	9.6	10.6	10.7
407	20DKI1668	1	80.4	83.7	90.4	9.9	9.4	9.7
407	20DKI1668	1	81.6	86.5	87.5	10.2	8.7	10.1
408	20NP15352	1	NA	59.8	62.6	9.6	9.8	10.2
408	20NP15352	1	60	63	65.5	10.3	10.9	10.3
408	20NP15352	1	59	64.3	67.2	10.5	10.8	10.3
408	20NP15352	1	58.1	67.1	70.5	10.5	9.9	10.2
408	20NP15352	1	54.2	69.4	66.8	10.1	10.8	10.3
409	20DKI1619	1	68.3	71	70.8	11.6	13.5	13
409	20DKI1619	1	73	74.6	78	13	13.4	12.4
409	20DKI1619	1	73.2	80.4	80.6	10.4	10.6	10.2
409	20DKI1619	1	74.6	74.5	81.6	9.7	10.2	10.1
409	20DKI1619	1	79.6	78.6	79.6	10.3	10.8	11.4
411	20NP15662	1	87.6	87.5	87.6	7.2	7.1	7.2
411	20NP15662	1	80	83.5	82.6	8	7.4	7.8
411	20NP15662	1	79.3	82.5	82	7.5	8.3	8.1
411	20NP15662	1	83.7	84.9	87.9	7.9	7.8	8.4
411	20NP15662	1	89.5	86.5	90.5	8.5	9.1	9.5
412	20NP14888	1	86.5	88	88.1	8.8	10	9.5
412	20NP14888	1	72.5	72.5	79	9.7	10	11
412	20NP14888	1	76.2	79.8	83.5	10.5	10	10.6
412	20NP14888	1	76.8	80.5	81.6	9.7	9.7	10.9
412	20NP14888	1	79.8	81.5	85.3	10.1	8.6	10.5
415	20NM17613	1	85.3	89.6	89.5	11.1	11.4	11.5
415	20NM17613	1	66.1	70	72.8	11.8	12	12.3
415	20NM17613	1	73.5	78.1	79.6	11.2	11.1	11.3
428	20NP14870	1	81	82.5	85	10.6	10.3	10
428	20NP14870	1	70	77	82.5	11	11.1	10.3
428	20NP14870	1	60	61.8	69.6	10.4	10.6	10.1
428	20NP14870	1	75.1	80.4	80.7	10.3	10.8	10.8
428	20NP14870	1	76.7	76.1	80.9	10.8	11	9.7
429	20DKI1612	1	84	92.3	91	10.4	10.5	10.2
429	20DKI1612	1	80	79.6	78.8	10.2	10.5	10.4
429	20DKI1612	1	83.4	86.5	80.9	10.3	10.7	10.9
429	20DKI1612	1	82.1	81.2	89.7	10.4	10.8	9.7
429	20DKI1612	1	83.9	84.7	90.4	10.2	11.3	10.3
430	20NP14698	1	90	95	101	7.1	5.8	7.5
430	20NP14698	1	91.5	94.6	97	11	10.4	10.4
430	20NP14698	1	79	84	81.5	9.6	8.5	8.7
430	20NP14698	1	88.7	92.1	87.8	8.9	8.8	8.9
430	20NP14698	1	92.4	90.6	90.6	9.4	8.7	9.1
432	20DKI1604	1	79	77.3	79	8.7	10	10.8
432	20DKI1604	1	68	69.3	71.8	7.8	7.7	7.6
432	20DKI1604	1	80.5	70.9	80.6	8.4	7.9	9.5
432	20DKI1604	1	79.6	75.8	75.9	7.9	8.8	8.8
432	20DKI1604	1	76.5	76.7	73.4	8.2	8.9	7.9
433	20NP14597	1	79.8	86.6	87.1	11.4	10.7	10.3
433	20NP14597	1	79.3	81.2	88	10.3	10.5	10.8
433	20NP14597	1	79.5	85	86.7	10.3	10.4	10.1
433	20NP14597	1	80.5	85.6	88.7	10.2	10.5	10.5
433	20NP14597	1	78.1	86.2	86.9	10.5	10.4	10.8
436	20NP15013	1	75	83	90.2	10.1	10.2	9.8
436	20NP15013	1	78	82.5	87.3	11.9	11.3	11.6
436	20NP15013	1	72.9	83.4	89.5	10.2	10.5	9.7
436	20NP15013	1	78.6	82.6	90.6	11.7	10.5	10.5
436	20NP15013	1	79.6	86.7	84.5	10.3	11	10.3
438	20NP15396	1	75.8	81.3	83.5	12.8	12.3	12.5
438	20NP15396	1	70.6	70.5	75.5	10.8	10.7	10.3
438	20NP15396	1	72.9	76.7	80.6	11.7	10.9	11.6
438	20NP15396	1	72.9	75.9	81.3	10.9	10.8	10.9
438	20NP15396	1	75.4	76.7	82.5	11.3	11.2	11.2
442	20NP15634	1	90.4	91.4	91.5	8.7	10.5	9.4
442	20NP15634	1	87.6	86.5	88.6	8.6	10.2	9.6
442	20NP15634	1	86.4	88.7	88.7	8.5	10.1	9.4
442	20NP15634	1	88.7	90.1	89.4	8.9	9.7	10.9
442	20NP15634	1	89.5	89.2	92.1	9.3	10.6	10.1
443	20NP15348	1	68	80.3	75.8	9.2	7.9	9.5
443	20NP15348	1	69	70	74.8	8.9	7.2	9.2
443	20NP15348	1	70.6	74.8	79.9	9.3	7.8	9.9
443	20NP15348	1	73.1	75.9	80.4	10.2	7.9	10.2
443	20NP15348	1	70.6	72.9	74.5	9.9	8.2	9.1
444	20NP14986	1	78.5	76.3	79.2	9.7	10.4	11.3
444	20NP14986	1	71.2	75	79	9.5	9.4	10.2
444	20NP14986	1	66.5	69.5	75	9.2	9.5	10
444	20NP14986	1	76.4	79.4	74.6	9.3	9.6	10.1
444	20NP14986	1	69.5	70.3	78.2	9.7	9.7	10
449	20DKI1546	1	87.6	89.3	92.4	9.7	10	9.7
449	20DKI1546	1	84.8	NA	101	7.7	8	8.3
449	20DKI1546	1	85.6	90.6	94.6	9.6	9.4	9.7
449	20DKI1546	1	85.6	92.5	98.7	9.7	9.5	8.7
449	20DKI1546	1	86.9	91.4	NA	9.7	8.9	9.5
450	20NP15477	1	85.8	86.8	92.6	7.7	7.4	7.2
450	20NP15477	1	82.7	89.5	98.4	7.6	9	7.6
450	20NP15477	1	79.6	90.7	100.4	7.9	8.4	9.2
450	20NP15477	1	85.9	95.4	97.3	8.7	8.5	8.9
450	20NP15477	1	83.6	91.6	99.3	8.2	8.3	8.5
452	20NP14692	1	60.5	NA	59.8	11.8	10.8	11.3
452	20NP14692	1	78.8	81.6	85.3	11.8	12.1	12.3
452	20NP14692	1	79	82.5	80.5	11	11.3	11.8
452	20NP14692	1	75.7	83.5	83.5	11.2	11.9	11.5
452	20NP14692	1	80.6	80.4	81.2	10.9	12	11.9
453	20BM01515	1	86.3	88.3	87	8.3	7.9	8.2
453	20BM01515	1	84.8	90.5	80.5	8.6	7.5	8.5
453	20BM01515	1	73	68.3	80.6	11.1	11	11.3
453	20BM01515	1	82.6	85	79.5	9.3	8.7	10.8
453	20BM01515	1	83.5	89.6	81.3	10.1	10.3	10.9
456	20NP15439	1	82	86.5	92.5	9.3	9.4	9.8
456	20NP15439	1	80.5	86.5	88.5	8.8	8.4	10
456	20NP15439	1	80.9	89.7	89.7	8.9	8.8	9.9
456	20NP15439	1	81.6	90.4	93.4	9.2	9.2	10.3
459	20BM01372	1	71.3	74	66	12.1	12.4	13.5
459	20BM01372	1	72.5	75.5	78.8	12.8	12.1	12.8
459	20BM01372	1	70	69	80	12.2	12.7	11.3
459	20BM01372	1	75.1	73.2	80.6	12.1	12.7	11.6
459	20BM01372	1	69.5	76.4	79.6	12	12.6	11.8
460	20NP13888	1	83.8	86.4	88	9.3	8.6	9.1
460	20NP13888	1	87.3	91.6	91.5	8.6	8.6	9
460	20NP13888	1	79	78.6	82.5	9.7	9.3	9.6
460	20NP13888	1	82.3	80.6	89.6	8.8	8.7	9.2
460	20NP13888	1	84.6	82.4	87.6	9.7	8.9	8.9
462	20NP15618	1	74.3	86.5	90	6.2	6.1	5.9
462	20NP15618	1	86.6	92	92.3	7.9	7.1	8
462	20NP15618	1	86	88	89.5	6.7	6.3	6.8
462	20NP15618	1	83.5	88.9	90.1	7.6	6.4	7.2
462	20NP15618	1	82.1	87.5	90.3	8	8.1	6.9
463	20NP15424	1	81.2	92.3	95	7.4	7.3	6.5
463	20NP15424	1	73.5	81.2	78.8	12.4	11.8	10.5
463	20NP15424	1	73.9	82.5	80.4	10.4	10.7	9.4
463	20NP15424	1	80.4	91.3	86.7	10.9	11.6	10.8
463	20NP15424	1	78.6	85.7	92.4	11.1	10.9	10.6
464	20NP14817	1	86.4	91.6	95	9.3	8.8	9
464	20NP14817	1	75.6	87.6	90.4	8.1	7.8	8.1
464	20NP14817	1	73.6	78.5	76.5	9.8	9.8	7.6
464	20NP14817	1	78.9	88.7	90.1	8.9	8.9	8.8
464	20NP14817	1	82.1	83.4	89.6	9	9.1	9.2
470	20NP15466	1	74.5	75.5	75.5	8.6	8.4	9.3
470	20NP15466	1	77.9	84.4	87	8	7.9	8
470	20NP15466	1	72.5	78.4	80.6	8.7	9.2	8.9
470	20NP15466	1	75.6	80.4	82.4	8.3	8.9	9.5
470	20NP15466	1	74.9	79.4	79.6	8.6	9.1	9.2
472	20NP152	1	79.3	81.9	84.5	10.7	11	10.8
473	20NM15724	1	70.6	71.3	81.5	11.1	10.1	10.7
473	20NM15724	1	58.8	73.6	76.6	10.8	10.9	11.1
473	20NM15724	1	68.4	77	81	11.3	11.6	11.4
473	20NM15724	1	67.9	72.4	80.4	10.6	10.4	10.9
473	20NM15724	1	69.2	73.6	79.6	11	11.2	11
474	20NP14806	1	70.4	82	84.3	11	11.2	11.1
474	20NP14806	1	90.6	98	98.5	10.4	10.6	9.8
474	20NP14806	1	80.5	85.4	90.3	10.4	10.3	11.3
474	20NP14806	1	82.4	86.5	89.3	10.6	10.9	10.9
474	20NP14806	1	89.6	87.2	93.4	10.9	10.2	11.2
475	20NP15309	1	67.5	78.6	70.8	11.1	12.3	11.8
475	20NP15309	1	79.5	81.4	75	11.9	10.8	11
475	20NP15309	1	69.2	80.4	79.5	11.2	10.3	10.6
475	20NP15309	1	70.3	79.5	81.3	10.6	11.5	10.9
475	20NP15309	1	70.6	76.1	83.6	11.9	11.7	11.3
482	20NP14995	1	81.9	80.5	88.8	10.8	11.6	11.6
482	20NP14995	1	64.3	69.5	76.8	9.3	9.5	9.5
482	20NP14995	1	80.8	84.4	85.5	11	11.1	11.2
482	20NP14995	1	79.2	81.6	79.5	10.9	10.5	10.7
482	20NP14995	1	80.6	81.2	82.4	11.1	11.3	11.5
487	20NP15354	1	64.5	72.6	78	13.2	13.4	13.7
487	20NP15354	1	69.3	71.6	74	13.4	13	13.4
487	20NP15354	1	76.5	78.3	79.6	13.6	12	13.8
487	20NP15354	1	72.1	70.6	69.5	12.7	12.4	12.9
487	20NP15354	1	70.9	72.1	73.6	13.9	12.8	13.1
488	20DKI1733	1	75.5	79.3	76.4	8.8	9.5	10.1
488	20DKI1733	1	79.4	82.1	75.1	8.8	9.3	10.4
489	20NP14566	1	64.5	78	81	9.8	10.8	10.4
489	20NP14566	1	84.3	84	92.3	11.6	11.2	11.4
489	20NP14566	1	79.6	79.4	89.5	9.9	10.5	10.2
489	20NP14566	1	80.6	82.4	87.4	10.2	11.3	11.3
489	20NP14566	1	81.6	83.5	90.7	11.5	10.9	10.5
490	20NP15317	1	65.5	70.4	78.5	11	11.3	11.2
490	20NP15317	1	62.6	70.5	75.3	12.3	9.6	11.8
490	20NP15317	1	68.4	71.6	71.6	11.2	10.3	10.9
490	20NP15317	1	63.5	68.5	73.6	12.5	11.6	11.2
490	20NP15317	1	67.4	72.6	72.9	11.4	11.5	11.3
491	20DKI1664	1	69	71	78	8	9.2	7.8
491	20DKI1664	1	72.5	82	85.6	8.8	9.1	8.1
491	20DKI1664	1	70.4	81.6	81.6	8.9	9.4	9.4
491	20DKI1664	1	73.6	79.5	80.6	9.3	9.5	10.1
491	20DKI1664	1	72.8	80.6	82.5	9	9.9	9.5
492	20NP14591	1	79	84.5	83	8.6	11.2	10.8
492	20NP14591	1	82	85.3	85.4	11.8	11.7	11.6
492	20NP14591	1	92	92.1	89.5	10.4	9.5	11.5
492	20NP14591	1	83.9	89.5	86.7	10.6	10.5	10.9
492	20NP14591	1	85.1	90.3	88.1	11.8	11.2	11.2
493	20NM15689	1	69.4	74	76.4	11	10.8	11.4
493	20NM15689	1	69.8	71.3	78.5	11.4	9.6	10.3
493	20NM15689	1	87	84	90	8.8	9.2	11.3
493	20NM15689	1	73.9	80.5	82.1	10.2	9.8	10.6
493	20NM15689	1	78.1	79.5	79.6	11	10.1	11.2
496	20NP14842	1	74.5	76.5	80.3	10.6	10.3	9.2
496	20NP14842	1	57.3	64	67.5	10.7	11	11.5
496	20NP14842	1	69.4	68.4	69.5	10.2	10.8	9.9
496	20NP14842	1	70.9	70.6	70.3	10.9	10.5	10.6
496	20NP14842	1	71.6	71.5	71.5	9.8	11.2	10.5
497	20DKI1719	1	79.8	85.3	85	9.4	9.5	9.5
497	20DKI1719	1	81.4	87	87.6	8.4	8.5	8.2
497	20DKI1719	1	79.5	83.3	84	9.1	8.6	9.8
497	20DKI1719	1	80.3	85.7	84.9	9.2	8.7	8.9
497	20DKI1719	1	81.3	83.6	82.9	9.3	9.2	9.4
498	20NP14515	1	81.3	89.8	88.5	10.4	10.2	10.6
498	20NP14515	1	84.6	92.4	94.6	10.2	10.6	10.7
500	20NP14967	1	82.5	85.4	88.3	9.2	9.2	9.3
500	20NP14967	1	90	94.3	95.3	9.8	10	10.2
500	20NP14967	1	81.5	88.5	94.6	9.7	10.2	9.2
500	20NP14967	1	83.6	89.6	91.2	9.9	9.9	9.9
500	20NP14967	1	88.7	92.4	90.6	10.3	10.3	10.5
503	20NP15349	1	60.5	65.4	71.6	7.7	8.8	7.8
503	20NP15349	1	63.7	68.1	70.5	7.9	8.5	8.2
514	20NP14511	1	79.5	79.5	88.6	10.9	11.8	11.2
514	20NP14511	1	75	83.6	88.5	12	12.1	11.4
514	20NP14511	1	62.5	72	77.4	9.1	8.8	9.5
514	20NP14511	1	72.5	73.6	82.4	10.9	11.6	10.6
514	20NP14511	1	73.1	74.5	83.6	11.2	11.7	11.1
515	20NP14878	1	66.8	68	72.3	11.5	11.2	12.1
515	20NP14878	1	78.5	82.5	86	10.6	10.8	10
515	20NP14878	1	84.6	89.5	93.6	12.1	12.2	12
515	20NP14878	1	77.9	80.6	84.5	11.3	10.9	10.8
515	20NP14878	1	73.6	88.9	89.3	11.4	11.4	11.5
516	20DKI1699	1	68.5	76.8	78	7.8	8	8.1
516	20DKI1699	1	62	70.5	71.8	7.6	7.8	8
516	20DKI1699	1	64.5	69.3	76.2	7.8	7.7	7.4
516	20DKI1699	1	62.9	70.6	70.9	7.4	7.9	7.6
516	20DKI1699	1	63.4	65.8	71.5	7.4	7.5	7.6
517	20NP14797	1	68.6	80.8	79	10	10.4	11
517	20NP14797	1	72	78.6	81	10	10.6	11.1
517	20NP14797	1	79.6	78.8	78.5	10.8	10.4	10.5
517	20NP14797	1	73.2	80.6	80.4	10.6	10.4	10.6
517	20NP14797	1	79.4	81.5	79.6	10.3	10.5	10.9
522	20DKI1706	1	85.3	84.3	85.6	8	7.8	7.5
522	20DKI1706	1	72	80	88.8	6.5	6.7	6.8
522	20DKI1706	1	83.4	80.4	80.7	7.9	8.2	7.9
522	20DKI1706	1	78.4	83.5	84.9	8.3	8	8.5
522	20DKI1706	1	79.8	79.6	83.2	7.5	7.9	8
524	20NP14633	1	82.4	82.6	81	11.1	11.3	12
524	20NP14633	1	78	77.6	83.5	11.3	11.5	12.5
524	20NP14633	1	74	79	80.4	11	10.4	10.8
524	20NP14633	1	80.5	78.4	82.4	10.5	10.2	11.9
524	20NP14633	1	81.3	80.6	83.1	10.9	10.6	10.5
525	20NP15592	1	78.8	75	76.3	9.4	6	9.8
525	20NP15592	1	80.5	90.2	91	7.6	9.1	8.8
525	20NP15592	1	80	79	79.5	8.5	9	8.8
525	20NP15592	1	79.6	80.7	81.6	9.2	9.5	8.9
525	20NP15592	1	81.3	83.6	83.5	8.9	9	9.3
526	20DKI1561	1	66.5	70.5	69.5	NA	9.3	6.8
526	20DKI1561	1	67.5	69.1	70.6	10.1	9.4	8.5
529	20DKI1621	1	85.3	97.4	102.4	7.3	7.4	7.5
529	20DKI1621	1	83.8	94	102	6.5	6.7	7
529	20DKI1621	1	90	NA	NA	8.4	8.5	8
529	20DKI1621	1	84.9	93.8	100.7	8.8	8.3	8.2
529	20DKI1621	1	87.5	NA	NA	9.2	7.9	8.6
530	20DKI1609	1	76.5	80.3	80.6	9	8.8	8.6
530	20DKI1609	1	73.3	80	83.6	7.7	7.8	8
530	20DKI1609	1	80	82	87.5	7.3	7.4	7
530	20DKI1609	1	75.4	80.9	82.7	7.9	8	8.4
530	20DKI1609	1	76.9	81.5	83.6	8.3	8.5	8.6
532	20NP14907	1	84.5	76	74.3	7.8	6.8	5.3
532	20NP14907	1	68.3	70.4	73.8	7.7	7.8	8.6
532	20NP14907	1	69	74.3	74.6	7.6	7.4	8.3
532	20NP14907	1	78.4	73.9	76.2	7.9	7.9	8.6
532	20NP14907	1	82.6	75.1	73.5	7.6	8.2	8.3
533	20NP15410	1	65.6	79.5	86.6	6	6	5.9
533	20NP15410	1	74.5	83.2	90.5	6.4	6.5	6.8
533	20NP15410	1	69.5	80.4	86.5	7	6.9	6.5
533	20NP15410	1	70.6	83.2	90.1	6.4	6.4	7.3
533	20NP15410	1	70.6	80.1	89.4	6.9	6.5	6.9
537	20NP15364	1	70	77	78.7	10.5	7.7	10.8
537	20NP15364	1	69.5	69	73.7	12.8	12.8	12.3
537	20NP15364	1	73.5	73.9	80.6	11.9	11	11.7
537	20NP15364	1	73.5	72.4	79.6	10.9	11.6	11.6
537	20NP15364	1	76.9	75.9	82.4	11.6	10.5	12.7
540	20NP14509	1	75.5	77.7	74.4	8.9	9.4	9.3
540	20NP14509	1	74.6	79	77.8	8.6	8.3	9.4
540	20NP14509	1	73.6	73.9	73.4	8.9	8.9	9.5
540	20NP14509	1	72.9	75.4	72.9	9.6	9.1	9.1
540	20NP14509	1	75.4	76.1	79.5	8.5	9.6	9.3
541	20NP15542	1	80.5	87.5	92.4	7.3	7.1	6.6
543	20NP15063	1	90.3	90.1	90.2	10.3	10.4	9.8
543	20NP15063	1	87.8	94.3	93.8	10.6	10.5	9.5
543	20NP15063	1	84.6	89.5	89	9.8	9.4	8.8
543	20NP15063	1	88.6	89.4	90.6	10.2	10.3	9.6
543	20NP15063	1	86.5	87.3	91.3	10.9	10.5	9.9
546	20NM15754	1	79.4	82	80.4	8.3	8.5	8.6
546	20NM15754	1	73	74.3	77.3	8.5	8.9	9.4
546	20NM15754	1	77.5	78.6	77.7	7.5	7.8	7.5
546	20NM15754	1	80.1	79.6	79.3	7.9	8.8	8.8
546	20NM15754	1	78.6	80.2	80.3	8.3	8.9	9.3
547	20DKI1530	1	73.8	77	81.5	8.8	9.9	9.7
549	20DKI1692	1	69.5	79	80.4	9.8	9.5	8.5
549	20DKI1692	1	72.5	80.5	83.6	10	9.9	8.9
551	20NP14804	1	71.8	81.5	76.4	11.8	11.6	11
551	20NP14804	1	83	83.8	80	10	9.1	9.8
551	20NP14804	1	67.4	73.5	75	9.1	9.6	9.5
551	20NP14804	1	72.3	80.6	79.5	10.5	9.3	9.9
551	20NP14804	1	70.4	79.3	80.1	9.5	9.3	9.5
552	20DKI1557	1	76.6	74.5	81	8.8	8.4	9.1
552	20DKI1557	1	77.4	80.3	86.8	8.3	8	8.3
552	20DKI1557	1	73	82.5	87	7.4	6.8	6.5
552	20DKI1557	1	73.2	75.9	80.4	8.6	8.3	8.2
552	20DKI1557	1	74.5	80.3	82.1	8.5	6.9	8.3
553	20DKI1564	1	66.5	71	84.3	8.1	9.1	8.5
553	20DKI1564	1	68	76.7	78	8.3	9.8	9.6
553	20DKI1564	1	76	77.6	80.4	9.1	9.5	9.8
553	20DKI1564	1	69.8	73.2	81.6	8.9	9.3	8.9
553	20DKI1564	1	72.4	74.5	79.3	9.2	9.9	9.5
554	20DKI1676	1	72	74	72	8.5	8.3	8.5
554	20DKI1676	1	65	68.5	74.5	8	6.4	7.8
554	20DKI1676	1	66.7	73.2	73.6	8.9	7.7	8
554	20DKI1676	1	68.1	70.5	74.1	8.7	8.6	7.9
554	20DKI1676	1	69.5	71.3	75.2	9.2	8.5	7.7
557	20NP15456	1	90	88	95	8.8	9.4	8.4
557	20NP15456	1	87	88	90	10.6	10.7	10.1
557	20NP15456	1	88.6	86.4	94.5	10.2	9.8	9.5
557	20NP15456	1	86.1	89.6	94.6	9.9	10.4	9.8
557	20NP15456	1	89.3	91.3	93.2	9.5	10	10.2
558	20NP15512	1	84	89.5	86	10.9	8.8	10.9
558	20NP15512	1	75.3	82.5	83.8	10.1	9.5	9.3
558	20NP15512	1	84	85.4	82.5	13	12.5	12
558	20NP15512	1	83.6	85.9	83.6	10.3	9.9	10.6
558	20NP15512	1	84.2	84.2	89.5	10.5	10	10.5
559	20NP15030	1	74	75.5	76.5	8.6	9	8.8
559	20NP15030	1	69.4	69.5	73	8.6	8.5	7.7
559	20NP15030	1	65	61.3	74.4	8	8.1	8.4
559	20NP15030	1	70.6	70.6	72.5	8.8	8.4	7.9
559	20NP15030	1	72.6	71.3	73.6	8.9	8.8	8.6
566	20NP14843	1	83	83.5	86.4	10.4	10.6	9.8
566	20NP14843	1	83.8	80	84	8	7.5	7.6
566	20NP14843	1	74	71	81	8.8	9.3	7.5
566	20NP14843	1	79.4	81.6	83.4	8.9	9.8	9.4
566	20NP14843	1	80.3	82.5	86.1	9.5	10	9.5
568	20NP15536	1	65.5	69.4	73.6	9.4	8.6	8.5
568	20NP15536	1	69.5	70	75	9.5	9.6	9.8
568	20NP15536	1	NA	NA	NA	6.6	7.2	7
568	20NP15536	1	66.7	70.5	69.5	9.6	8.8	8.8
568	20NP15536	1	70.4	78.3	72.4	9.5	9.2	9
572	20DKI1529	1	83	88	89	11.4	11.5	11.1
572	20DKI1529	1	86	90	90.8	10.4	10.5	10
572	20DKI1529	1	82.5	88.4	90.6	10.9	10.4	10.6
572	20DKI1529	1	83.4	89.6	89.5	10.9	10.9	10.8
572	20DKI1529	1	86.5	90.1	88.7	10.5	11.1	11
574	20NP15463	1	80.8	79.6	83.4	8.3	8.3	9.3
574	20NP15463	1	79	85.5	80.3	10.1	10.2	9.8
574	20NP15463	1	78.5	80.4	82.7	8.8	9.2	9.5
574	20NP15463	1	81.6	81.6	81.6	8.9	8.5	9.6
574	20NP15463	1	83.4	83.5	83.5	9.5	10.4	10
580	20NP15056	1	76.8	80.5	86.1	9.2	9.4	9.7
580	20NP15056	1	80	82.8	82.5	9.2	9.1	9.5
580	20NP15056	1	81.5	84.6	81.3	11.1	10.8	10.4
580	20NP15056	1	79.6	81.3	81.9	9.9	9.6	9.7
580	20NP15056	1	80.5	83.5	82.6	10.2	9.9	9.9
581	20NP15104	1	67	68.5	70.5	8.9	10.8	10.5
581	20NP15104	1	60.5	62.3	67	10.5	10.8	11
581	20NP15104	1	70.4	69	71.6	10.4	11	10.8
581	20NP15104	1	68.4	67.3	70.9	10.4	10.9	10.6
581	20NP15104	1	69.5	70.2	73.5	10.5	11.1	10.9
582	20NP15071	1	81.5	81	85.8	11.3	11.6	11.8
582	20NP15071	1	79.5	81.4	83	10.5	11.4	11
582	20NP15071	1	77.6	80.4	78.5	11.7	10.8	10.4
582	20NP15071	1	79.6	81.3	84.5	10.3	11.4	11
582	20NP15071	1	80.5	82.9	80.9	11	11.2	10.8
583	20NP14836	1	71.5	75.6	72	8.3	9	8.8
583	20NP14836	1	74	77.6	75.6	7.7	8.3	8.5
583	20NP14836	1	69.4	71.7	66.8	8.1	8.3	8.5
583	20NP14836	1	70.9	73.6	74.5	8.8	8.6	8.4
583	20NP14836	1	71.5	72.9	73.9	8.1	8.6	8.3
584	20NP14726	1	82	87	86.8	10.8	10.9	10.4
584	20NP14726	1	81.8	86.7	88.3	11.5	11.3	11.1
584	20NP14726	1	65	63.4	87.5	12.3	12.2	10.3
584	20NP14726	1	79.4	80.4	84.7	10.9	11.1	10.9
584	20NP14726	1	82.1	83.5	85.9	11.6	11.6	11.2
586	20NP14649	1	82	86	90	11.1	10.4	11.2
586	20NP14649	1	81	84	90.3	11.1	11.8	11
586	20NP14649	1	82.3	75	83.5	9.9	10.4	10.2
586	20NP14649	1	81.6	83.4	88.1	10.5	10.7	10.8
586	20NP14649	1	82.5	79.5	89.6	10.6	10.7	11
612	20NM17607	1	64.8	65.3	66.8	10.1	12.2	10
612	20NM17607	1	63	64.8	65.3	10	11.4	11.5
612	20NM17607	1	65.5	69.4	71	11.1	11	11.2
612	20NM17607	1	64.7	68.5	68.9	10.2	11.2	10.8
612	20NM17607	1	65.2	66.1	70.4	11.1	11.4	11.3
613	20BM01465	1	70	74.4	74.5	9	9.2	9.7
613	20BM01465	1	73.5	78.3	78.6	9.6	9.5	9.7
613	20BM01465	1	68	70	71.4	9.6	9.8	10.5
613	20BM01465	1	72.9	73.5	72.5	9.5	9.3	9.8
613	20BM01465	1	69.4	72.5	73.1	9.5	9.5	9.9
615	20NM17616	1	68	70.5	73	7	7.8	8.1
615	20NM17616	1	63.8	67	71.5	6.8	7.1	7.2
615	20NM17616	1	66.5	79.1	72.5	6.9	7.3	7.3
615	20NM17616	1	65.1	68.2	71.9	7.2	7.5	7.8
615	20NM17616	1	69.5	69.6	73.6	7.1	7.8	7.6
616	20BM01483	1	70	72.5	74.8	9	8.4	8.5
616	20BM01483	1	65.5	65	66.5	10.1	9.4	10.5
616	20BM01483	1	69.4	71.5	73.5	9.9	8.8	10.5
616	20BM01483	1	68.5	69.5	71.9	10.2	9.2	8.9
616	20BM01483	1	70.6	72.5	69.4	10.3	9.1	9.5
617	20NM17621	1	74.5	76.4	71	7.9	7.8	7.7
617	20NM17621	1	72	74.2	73.5	7.6	7.4	7.3
617	20NM17621	1	73.4	74.8	70.5	7.9	8.8	7.8
617	20NM17621	1	72.9	75.6	73.6	8.3	9.1	9.4
617	20NM17621	1	73.6	75.7	72.4	8.2	9	9.6
620	20NM17611	1	69.4	74	77	9.1	9.8	9
620	20NM17611	1	73.2	76.5	80.4	8.3	8.8	8.5
620	20NM17611	1	67.8	71.3	74	6.2	6	6.4
620	20NM17611	1	70.4	72.4	80.4	8.8	8.9	8.4
620	20NM17611	1	71.3	73.6	71.6	8.4	9.2	9.3
621	20BM01516	1	75	88.8	90.3	7.4	7.1	7
622	20NM17615	1	77.3	79	79.4	8.6	8.5	8.4
622	20NM17615	1	79.3	75.6	79.4	7.9	7.8	7.6
622	20NM17615	1	79.5	83.5	78.4	9.4	8.8	8.6
622	20NM17615	1	73.6	81.5	80.4	8.8	9.1	8.7
622	20NM17615	1	78.7	80.9	80.4	8.9	8.9	8.9
625	20NP15347	2	68.6	75	84	8.5	7.3	9.4
627	20NP14586	2	76.5	77.3	70.4	8.6	8.7	8.1
627	20NP14586	2	76.5	75	72	8.4	8.3	7
627	20NP14586	2	74.5	76	69.6	8.9	7.9	8.4
627	20NP14586	2	74.2	77.5	69.5	8.8	8.8	8.2
627	20NP14586	2	73.6	76.2	71.4	9.2	7.9	8.3
630	20DKI1626	2	78.5	79	90.4	11.3	11.5	11.6
630	20DKI1626	2	81.3	89.4	91.4	10.8	11.2	11.6
630	20DKI1626	2	84.1	86.4	85.8	10.7	10.8	11.3
630	20DKI1626	2	80.7	88.4	86.7	10.6	10.9	11.2
630	20DKI1626	2	79.5	83.2	88.9	10.5	11	11.3
631	20NP15263	2	86	93	89.4	9.4	9.8	9
631	20NP15263	2	75	78.6	82.3	8.5	8.2	8.8
631	20NP15263	2	80	84	86	10.6	10.3	9.6
631	20NP15263	2	78.9	82.4	83.5	8.8	8.4	8.9
631	20NP15263	2	81.6	83.6	84.1	9.3	9.6	9.4
633	20NP15407	2	75	74.3	75.4	11.4	11.4	11.3
633	20NP15407	2	67.8	72.3	74	11.8	11.6	11.7
633	20NP15407	2	64.2	63	61	10.6	10.5	12
633	20NP15407	2	69.3	70.5	70.4	10.5	10.9	11.2
633	20NP15407	2	72.4	69.6	72.1	10.6	10.8	11.9
636	20DKI1701	2	76	79.5	84	11.6	11.9	11.6
636	20DKI1701	2	73.6	77	79	10	10.3	10.8
636	20DKI1701	2	73.6	74.5	89.6	10.3	10.5	10.9
636	20DKI1701	2	74.8	78.1	80.5	10.6	10.8	10.9
636	20DKI1701	2	76.7	79.6	83.4	11.5	11.3	11.2
640	20NP15017	2	84	90	88.3	10.8	10.5	9.9
640	20NP15017	2	82	85	87	10.7	9.6	9.6
640	20NP15017	2	81.5	84.3	84.6	9.9	10	9.2
640	20NP15017	2	80.7	86.1	86.5	10.3	9.9	9.4
640	20NP15017	2	88.9	89.3	82.1	10.5	10.3	9.3
648	20NP13799	2	60.5	64	66	8.4	7.2	8.4
648	20NP13799	2	59.8	63.4	63	7.8	7	7.6
648	20NP13799	2	59.8	62.7	65.1	8.6	7.9	8.3
648	20NP13799	2	62.4	63.9	69.5	8.3	7.4	7.9
648	20NP13799	2	61.2	64.1	59.1	8.1	8.2	8.2
649	20DKI1622	2	64	65.6	68.4	9.4	9.6	9.4
649	20DKI1622	2	61.8	61.5	67.3	9.4	9.3	9.8
649	20DKI1622	2	62.8	63.2	67.1	8.8	9.3	8.5
649	20DKI1622	2	60.4	62.9	62.9	8.9	8.9	9.4
649	20DKI1622	2	59.1	60.5	61.7	9.2	9.1	9.5
652	20BM01483	2	71.6	71.5	74	10.5	9.3	10
652	20BM01483	2	63	63.3	69	10.6	9	9.8
652	20BM01483	2	72.6	70.2	70.6	10.3	9.1	9.9
652	20BM01483	2	66.7	68.2	73.5	10.5	9.2	9.8
652	20BM01483	2	69.2	69.1	71.9	10.2	9.3	10.2
654	20NP15514	2	63.6	67.8	63.5	10.5	11.3	11.4
654	20NP15514	2	76.5	77.6	71	9.6	9	8.2
654	20NP15514	2	66.9	73.9	73.8	9.5	10.2	10.8
654	20NP15514	2	72.9	70.2	75.1	9.1	10.9	11.3
654	20NP15514	2	73.4	80.1	79.5	9.9	10.1	10.2
655	20NP14995	2	82.4	82.5	90.3	10.8	11.1	11.6
655	20NP14995	2	84.5	81.7	89	11.1	10.8	11.8
655	20NP14995	2	83.5	85.4	86.5	9	9.3	9.1
655	20NP14995	2	81.6	80.7	85.7	10.8	10.2	10.9
655	20NP14995	2	82.6	83.5	88.7	10.3	10.6	11.2
656	20DKI1531	2	69.5	84	87.5	7.8	7.7	7.8
661	20NP15525	2	74	78.6	81	6.3	6.2	6.3
663	20NP15212	2	72.3	76.5	71	11.4	10.9	11.1
663	20NP15212	2	73.5	71.5	74	10.3	9.7	10.3
663	20NP15212	2	68.5	69.3	74.4	10.6	10.4	10.5
663	20NP15212	2	72.9	70.8	73.8	10.5	9.9	10.4
663	20NP15212	2	69.6	69.6	71.9	10.4	10.8	10.6
664	20NP15312	2	72	76.5	77.3	9.7	8.5	10
664	20NP15312	2	73.3	80	82.5	10.5	10.4	10.1
664	20NP15312	2	84	84	84.5	11.2	10.5	10.5
664	20NP15312	2	73.6	80.1	80.5	10.8	10.2	10.1
664	20NP15312	2	79.6	78.9	79.6	9.9	10.3	10.3
665	20DKI15	2	75	79	79.7	6.4	6.6	6.8
665	20DKI15	2	73	78	79.4	7.2	7.1	7.6
665	20DKI15	2	83.5	86.4	88	7.8	7.6	7.8
665	20DKI15	2	78.4	80.6	82.4	8.8	7.3	7.2
665	20DKI15	2	79.6	81.6	83.4	7.9	7.2	7.3
666	20NP15237	2	77.7	82.5	86.5	11	11.5	10.8
666	20NP15237	2	75	80.6	87.4	11.4	11.5	10.8
666	20NP15237	2	65.4	71	76.5	10.4	10.5	10.3
666	20NP15237	2	73.2	79.3	83.4	10.2	10.3	10.6
666	20NP15237	2	72.8	73.6	81.5	11.6	10.2	10.1
669	20DKI1530	2	85.4	92.3	97	7	7.4	7.5
669	20DKI1530	2	77.8	82.5	82.5	9.2	10.2	10
669	20DKI1530	2	83	85	87.8	9.5	9.6	10
669	20DKI1530	2	79.6	81.4	83.4	8.7	8.5	9.7
669	20DKI1530	2	82.1	88.5	82.5	9.2	9.3	9.9
673	20NP14698	2	86.3	92.6	99.4	6.5	6.5	7.5
673	20NP14698	2	84.1	92.6	98.1	7.2	6.8	7.5
674	20DKI1668	2	81.5	89.5	86	10.4	9.5	9.7
674	20DKI1668	2	73.5	72	78.5	10.4	11.3	11.2
674	20DKI1668	2	82.3	75	85.7	7.8	8.8	9.1
674	20DKI1668	2	80.5	79.9	80.5	10.3	8.9	9.3
674	20DKI1668	2	84.6	82.4	83.2	10.1	9.4	9.1
675	20NP15466	2	80.5	83.5	85.5	7	8.3	8
675	20NP15466	2	81	84.5	92	8.3	7.8	8
675	20NP15466	2	91.5	91.3	95	8	7.1	8.4
675	20NP15466	2	85.4	82.4	90.5	8.4	8	8.1
675	20NP15466	2	83.6	83.6	89.6	7.9	7.8	7.9
678	20DKI1529	2	83	86	90	11.8	11.6	11.4
678	20DKI1529	2	77	72	90.4	13.2	12.6	11.6
678	20DKI1529	2	79.6	74.6	88.4	11.7	11.5	11.3
678	20DKI1529	2	81.3	78.9	89.6	12.5	11.9	11.5
678	20DKI1529	2	84.8	80.4	91.3	13	12.3	11.8
679	20DKI1582	2	83.5	88	89	7.8	7.7	7.8
679	20DKI1582	2	86	86.3	94	6.8	7	7
679	20DKI1582	2	83.5	82.6	82.7	7	7	7.5
679	20DKI1582	2	82.4	84.6	90.5	7.6	7.3	7.3
679	20DKI1582	2	86.9	85.9	88.1	8	7.4	7.4
680	20NP15048	2	79	86.5	88	11.6	11.5	11.4
680	20NP15048	2	73	75	81	10.4	9.4	10.9
680	20NP15048	2	76.5	82.8	86	10.5	10.5	10.6
680	20NP15048	2	74.6	80.4	82.7	10.6	10.9	10.8
680	20NP15048	2	75.8	73.6	83.9	10.9	9.6	11.2
681	20DKI1580	2	84.3	91.6	93.8	11.4	11.2	11.3
681	20DKI1580	2	79	87.5	93.5	12.2	12	13.5
681	20DKI1580	2	80.6	90.4	88.7	10.5	10.9	11.6
681	20DKI1580	2	81.3	83.4	90.6	11.3	11.3	11.8
681	20DKI1580	2	82.6	85.7	92.1	12	11.2	12.2
686	20NP15242	2	78	81	82.5	10	11.4	11.2
686	20NP15242	2	87	89	82	11	10.4	10
686	20NP15242	2	80.6	83.6	89.7	9.9	9	10.5
686	20NP15242	2	82.1	82.4	90.4	10.6	9.9	11
686	20NP15242	2	83.4	81.3	91.3	11.5	10.3	10.9
687	20NP15273	2	67	69.5	73.5	9.4	11.3	11.4
687	20NP15273	2	78	86.4	90	9	9.8	9.5
687	20NP15273	2	74.5	81	82	9.2	10.8	11
687	20NP15273	2	72.8	76.9	82.6	9	10.9	9.9
687	20NP15273	2	74.3	80.4	79.6	9.1	11	10.6
689	20NP15129	2	80	80.3	90	11	11.2	10.2
689	20NP15129	2	75	81	86.4	9.3	10.5	10.6
689	20NP15129	2	70.5	74	80.5	10.3	10.2	11
689	20NP15129	2	73.9	79.1	83.5	9.9	10.6	10.8
689	20NP15129	2	76.8	80.6	82.1	10.6	10.8	11.2
690	20NP14828	2	79.3	83	84.3	8.5	8.6	8
690	20NP14828	2	78.5	77	80	9.5	9.8	8.8
690	20NP14828	2	73.9	79.6	82.6	8.9	8.9	8.2
690	20NP14828	2	72.1	80.4	83.1	9.2	9.3	8.3
690	20NP14828	2	75.9	81.5	83.2	9.3	9.5	9.5
691	20NP15396	2	59.5	66.5	66.5	9.6	11.3	11.9
691	20NP15396	2	70.5	78	75.5	13.7	13.6	13
691	20NP15396	2	73.6	82.5	87.2	12.6	10.7	11.6
691	20NP15396	2	69.6	80.3	80.9	12.5	10.9	11.9
691	20NP15396	2	75.1	79.1	79.4	13.4	11.6	12.2
693	20NP14817	2	68.4	70.3	74.2	7.4	7.3	7.2
693	20NP14817	2	75.5	74	72.5	8.3	8.1	7.5
693	20NP14817	2	74.3	75	74.4	10.3	10.7	9
693	20NP14817	2	72.3	73.4	73.5	8.9	8.9	7.6
693	20NP14817	2	73.8	72.9	74.9	10.6	10.2	9.9
694	20NP15235	2	84.3	76	90.6	8.8	9.5	10.5
694	20NP15235	2	81	93	92.8	8.8	9.4	9.4
694	20NP15235	2	76	81	83.3	9.7	9.8	10.5
694	20NP15235	2	79.5	89.2	85.9	9.5	9.3	9.6
694	20NP15235	2	77.8	80.4	90.6	9.2	9.1	10.1
695	20DKI1609	2	71.5	78.6	83.4	8	8.2	7.8
695	20DKI1609	2	73	74.8	78	8.1	8.3	8.2
695	20DKI1609	2	71.8	78.5	77.5	8.3	8.2	8.3
695	20DKI1609	2	73.6	75.9	82.9	8.5	8.4	8.8
695	20DKI1609	2	72.8	78.1	79.4	8.6	8.5	7.9
697	20NP14988	2	76.8	83	86.5	11.2	11	10
697	20NP14988	2	70.5	74	82.5	9	9.8	8.8
697	20NP14988	2	73.4	80.4	85.6	8.9	9.9	9.3
697	20NP14988	2	72.9	76.3	81.6	9.3	10.5	9.2
697	20NP14988	2	72.9	75.4	83.5	9.2	11.02	8.9
698	20NP14559	2	74	74.3	82.3	9.3	9	9.3
698	20NP14559	2	67.6	73	78	8.7	8.9	8.4
698	20NP14559	2	68.3	69.5	69.6	9.7	9.3	9.6
698	20NP14559	2	69.8	72.9	79.5	9.6	9.2	9.2
698	20NP14559	2	72.1	70.8	80.4	9.7	9.1	9.4
699	20NM17607	2	71.6	61.5	71.8	11.3	10.6	11.2
699	20NM17607	2	62.4	62	66	11	11.6	11.2
699	20NM17607	2	60.6	61.6	62.3	11.5	12.6	11.3
699	20NM17607	2	68.5	60.5	61.9	11	10.9	10.3
699	20NM17607	2	69.1	60.3	68.7	10.8	11.2	10.6
700	20NP15477	2	82.4	85	93	6.3	6.1	5.8
700	20NP15477	2	84	84.5	84	9.6	9	9.3
700	20NP15477	2	80.7	82.1	86.7	9.2	8.9	9.4
700	20NP15477	2	79.6	83.5	82.5	9.4	9.2	9.5
700	20NP15477	2	81.3	83.6	86.9	9.5	9.1	9.6
702	20DKI1589	2	61	69.5	75.3	7.8	7.5	7.8
702	20DKI1589	2	68	70.5	72.8	8.3	9.1	8.6
702	20DKI1589	2	63.7	71.6	73.2	7.9	9	8.9
702	20DKI1589	2	62.9	66.5	74.8	8	9.1	8.7
702	20DKI1589	2	63.5	60.8	75.6	8.2	9.2	8.4
704	20NP15009	2	74	76.5	92.5	9.4	9.7	8.8
704	20NP15009	2	88	90	88.4	7.8	8.5	8.3
704	20NP15009	2	88.3	86.4	82	8.3	8.7	9.1
704	20NP15009	2	79.6	80.7	86.4	8.9	8.9	8.6
704	20NP15009	2	79.8	79.8	88.5	9.2	9.1	8.9
706	20NP15629	2	84.5	88	89	7.7	7.3	6.8
706	20NP15629	2	71	71.2	72.3	8.4	8.3	8.3
706	20NP15629	2	71.2	71.6	75.3	8.2	8.3	8.4
706	20NP15629	2	73.9	75.9	76.9	8.1	8.4	8.9
706	20NP15629	2	80.6	83.1	83.2	7.9	7.9	8.1
707	20NM17611	2	75	77	80.5	7.9	7.4	9.5
707	20NM17611	2	77.5	78.4	81.5	6.1	5.3	9.4
707	20NM17611	2	74	79	81.4	8.6	8.7	9.2
707	20NM17611	2	73.6	70.9	79.4	7.2	7.6	8.8
707	20NM17611	2	72.5	80.1	80.5	6.9	7.9	8.9
708	20NP15071	2	82	83	80.5	11.5	10.8	10.7
708	20NP15071	2	79.3	76.5	79	11.4	11.5	10.5
708	20NP15071	2	79.6	79.2	82.5	10.9	10.9	10.2
708	20NP15071	2	80.5	80.6	79.5	11.2	11	10.3
708	20NP15071	2	81.3	81.3	76.4	11.3	11.2	10.8
711	20NP14643	2	80.3	84.2	86	11.2	11.3	9.8
711	20NP14643	2	69	76.3	79	11.8	11.5	8.8
711	20NP14643	2	70.3	73.4	82.5	11	10.3	8.5
711	20NP14643	2	68.7	79.5	80.6	11.3	10.8	8.9
711	20NP14643	2	73.2	78.4	83.4	11.6	11.3	9.3
712	20NP14562	2	70.3	67	71.4	9.6	8.1	8.8
712	20NP14562	2	70	72	72.5	7	7.2	8.9
712	20NP14562	2	72.4	70.6	69.7	9.9	7.9	8.8
712	20NP14562	2	69.8	71.8	70.3	7.8	8	9.3
712	20NP14562	2	73.1	72.9	71.5	8.2	8.1	9
715	20NP14832	2	81	82	91.3	7.5	7.7	7.2
715	20NP14832	2	70.4	79	87.5	6.8	6.8	7.2
715	20NP14832	2	73.2	80.5	88.8	7.6	7.7	7.5
715	20NP14832	2	75.7	81.3	89.6	6.9	6.9	7.3
715	20NP14832	2	79.2	83.4	90.4	7.3	7.6	7.4
716	20DKI1630	2	74.3	72.9	70.8	12.1	11.8	11.6
716	20DKI1630	2	71	74.2	79.5	10.8	10.2	10.5
716	20DKI1630	2	73.6	74.9	73.5	10.9	10.9	10.6
716	20DKI1630	2	72.8	80.4	78.4	11.3	11.3	11.7
716	20DKI1630	2	73.9	79.6	72.8	12	10.5	11.8
718	20NP15063	2	88.8	89.6	88	10.8	10.5	10
718	20NP15063	2	87.5	96	91	10	5.9	10
718	20NP15063	2	78.5	83.7	82.5	9.3	9.4	8.5
718	20NP15063	2	79.6	88.4	85.9	9.9	9.9	8.9
718	20NP15063	2	83.2	90.6	90.4	10.2	10.3	9.9
719	20NP15267	2	69	68	67.5	10.6	11.6	11.5
719	20NP15267	2	75.8	80.5	85.6	10.4	10.3	10
719	20NP15267	2	75.4	78.8	88.5	9.7	9.8	9
719	20NP15267	2	73.2	79.4	79.6	9.9	9.9	9.7
719	20NP15267	2	73.9	82.1	83.1	10.3	10.2	9.9
720	20NP15011	2	84.3	89.2	87.6	12.5	13.3	13
720	20NP15011	2	96.5	NA	98.3	11.5	10.8	10.8
720	20NP15011	2	86	92.7	94	11	10.4	10
720	20NP15011	2	89.6	90.1	92.3	11.6	10.6	10.6
720	20NP15011	2	90.6	93.5	94.6	12	10.9	10.8
721	20NP14904	2	71.6	70.5	79.3	10.2	10	10.7
721	20NP14904	2	73.5	74.6	75.5	9.9	9.3	8.6
721	20NP14904	2	62.1	68	69	8	8.6	9.4
721	20NP14904	2	68.7	73.2	74.9	9.6	8.9	9.8
721	20NP14904	2	70.3	69.8	78.2	9.9	9.6	8.9
722	20NP15236	2	75	81.8	84.3	8.6	8.5	8.7
722	20NP15236	2	79.4	79	82.5	9.7	8.6	9.6
722	20NP15236	2	74.9	76.8	83.4	9.7	9.6	8.9
722	20NP15236	2	73.6	73.2	81.9	8.9	9.2	9.2
722	20NP15236	2	75.8	80.4	79.2	9.3	8.9	9.5
724	20NP15402	2	64	68	71	6.6	6.3	6.8
724	20NP15402	2	62.7	66.9	70.5	6.8	6.5	6.6
725	20NP15503	2	68.3	74.5	82	5.8	6.3	5.9
725	20NP15503	2	65.8	67.6	69.5	9	7.6	6.7
725	20NP15503	2	66.9	68.5	78.4	8.8	6.9	6.6
725	20NP15503	2	64.3	70.4	79.6	9.3	7.2	7
725	20NP15503	2	62.8	72.6	80.6	8.5	7	6.5
726	20DKI1560	2	85	90	87.3	9.2	9.4	8.8
726	20DKI1560	2	75.4	70.3	74.5	9.7	10	9.3
726	20DKI1560	2	81	87	81	9.3	9	10.3
726	20DKI1560	2	83.2	88.7	83.4	9.4	9.5	9.6
726	20DKI1560	2	84.9	92.3	78.6	9.6	9.9	9.9
727	20NP14692	2	88.3	93.7	91	10.8	11	10.5
727	20NP14692	2	75.5	78	81	7.8	7.7	7.9
727	20NP14692	2	79.6	80.6	83.4	10.2	10.3	9.9
727	20NP14692	2	82.4	85.6	85.6	8.5	9.2	9.3
727	20NP14692	2	85.6	87.5	88.7	9.3	9.6	9.5
728	20NP14875	2	80.7	80.3	78.4	8.8	7.8	8.7
728	20NP14875	2	71	72	83.4	10.4	12.2	12.6
728	20NP14875	2	87	93	98.3	9.7	9.5	9.4
728	20NP14875	2	78.6	83.4	88.9	9.9	9.9	9.6
728	20NP14875	2	79.6	85.6	93.6	10.2	10.6	9.9
729	20NP15431	2	76.5	84.9	79.4	9.5	9.2	8.4
729	20NP15431	2	77	82.6	85	7.5	8.3	8.8
729	20NP15431	2	73.9	83.6	80.7	8.9	8.9	8.9
729	20NP15431	2	74.7	84.5	83.6	9.4	9.5	9.3
729	20NP15431	2	75.8	85.2	84.6	9.2	9.9	9.4
730	20DKI1719	2	73.4	72	84.6	10.5	10.5	11.2
730	20DKI1719	2	70	79	85	10.5	10.9	9.6
730	20DKI1719	2	74	74.6	78	9.9	10.1	10.8
730	20DKI1719	2	72.5	75.6	82.4	10.3	10.6	11
730	20DKI1719	2	72.9	78.1	83.6	10.6	10.8	10.5
732	20BM015	2	76.5	71	82.4	8.8	9.2	10
732	20BM015	2	74.6	78	78.3	9.1	9.4	9.5
732	20BM015	2	75.5	82.3	78	8.4	8.5	8.8
732	20BM015	2	75.9	78.6	79.4	8.9	9.4	9.9
732	20BM015	2	74.2	81.6	80.6	8.8	9.6	10.2
734	20NP14595	2	74	74	81	8.8	8.9	8.4
734	20NP14595	2	76.9	73.5	82.9	9	9.2	8.6
734	20NP14595	2	75.6	75.9	79.4	8.9	9.3	8.8
734	20NP14595	2	80.3	79.4	79.8	9.4	9.1	8.7
734	20NP14595	2	79.5	78.3	79.2	9.6	9.5	9.3
735	20NP15061	2	59	63.5	65.4	8.1	9.9	9
735	20NP15061	2	62.7	66.7	68.1	8.3	9.8	9.3
735	20NP15061	2	63.4	67.4	69.4	8.8	9.4	9.4
735	20NP15061	2	68.1	69.1	67.1	8.9	9.6	9.2
735	20NP15061	2	69.2	70.9	72.5	9.4	9.8	9.8
737	20NP14544	2	76	77	78.4	9.5	10	9.4
737	20NP14544	2	75.4	76.9	80.4	9.9	10.3	9.6
739	20NP152	2	86.8	93.5	96.5	12	11.4	10.4
739	20NP152	2	86	90	91.9	11.1	9.8	10.4
739	20NP152	2	84.7	91.6	93.4	10.6	10.9	10.2
739	20NP152	2	85.9	98	96.1	11.2	10.8	10.6
739	20NP152	2	85.2	97.4	95.9	10.9	10.6	10.8
740	20NP15283	2	78.7	80	71	8.8	7.6	7.9
740	20NP15283	2	81	88	95.4	7.8	7.6	7.5
740	20NP15283	2	86	89.5	95.5	7.2	7.4	6.6
740	20NP15283	2	82.4	83.4	92.4	7.9	7.5	8.4
740	20NP15283	2	85.7	86.5	93.6	8.3	7.9	8.2
742	20NP15226	2	70	68	73	10.4	10.9	11
742	20NP15226	2	85.4	90.5	93	10.5	9.4	9.5
742	20NP15226	2	57.5	59.5	59	9.3	9.6	9.1
742	20NP15226	2	73.9	76.8	82.1	10.5	9.8	9.6
742	20NP15226	2	75.8	79.4	80.9	9.9	10.1	9.9
743	20NP15508	2	76.4	75	70	9.3	9.6	9.5
743	20NP15508	2	85	86.5	84	10.4	9.9	10.3
743	20NP15508	2	62.4	NA	65	9	9.1	9.2
743	20NP15508	2	79.4	83.6	73.5	9.6	10.3	9.6
743	20NP15508	2	80.6	76.8	82.7	10.2	10.1	9.9
744	20DKI1548	2	64	76.5	82.3	8.3	10.8	11.3
744	20DKI1548	2	69.6	78	77	7.4	9.6	7.8
744	20DKI1548	2	68.4	71.6	77.5	8.6	8.1	8.8
744	20DKI1548	2	65.9	72.9	79.6	8.3	9.7	9.4
744	20DKI1548	2	70.4	73.8	80.4	8.5	8.9	9.9
745	20NM15739	2	73.6	83.5	83.5	13.4	12.8	12.6
745	20NM15739	2	82	91	89.8	10.2	10	11.8
745	20NM15739	2	76.8	84.9	84.2	10.8	10.9	11.2
745	20NM15739	2	80.1	90.1	85.6	11.6	11.3	11.9
747	20NP15498	2	91	96	100.3	9.1	9.5	8.8
747	20NP15498	2	90	94	100.5	8.5	8.7	8.4
747	20NP15498	2	85.5	94	96	7.8	7.7	8.1
747	20NP15498	2	86.7	94.6	99.5	8.8	8.9	8.6
747	20NP15498	2	88.4	95.9	98.1	9	9.2	8.5
749	20DKI1714	2	73.8	86.4	85.8	10.5	9.7	10.5
749	20DKI1714	2	71.5	84.9	83.4	10.3	9.6	10.3
751	20NP15346	2	83	84.5	91.3	7.6	9.3	10
751	20NP15346	2	77.5	80.4	87	8.5	8.4	9.6
751	20NP15346	2	72.6	80	82.4	9.9	10	10.1
751	20NP15346	2	78.6	82.1	85.9	8.9	8.9	9.9
751	20NP15346	2	79.5	83.6	90.7	9	9.1	10
753	20NP14804	2	82	87	85.3	10.3	9.3	8.8
753	20NP14804	2	81	80.3	79	10.8	9.4	8.8
753	20NP14804	2	69	72	78.2	8.3	9.3	9.2
753	20NP14804	2	79.4	83.4	80.6	9.9	9.6	8.9
753	20NP14804	2	81.6	82.8	83.1	8.4	9.9	9.1
755	20NM15754	2	76.5	82.5	84	9.5	9.8	9.3
755	20NM15754	2	84.3	89	87	8	8.2	7.8
755	20NM15754	2	87	82.4	84.6	7.7	7.2	7
755	20NM15754	2	82.4	83.7	85.9	8.9	9.3	8.8
755	20NM15754	2	83.9	85.6	86.4	9.2	9.1	9.3
756	20DKI1600	2	81	92	90	11.5	11.8	11.2
756	20DKI1600	2	96	95	102	9.1	9.7	9.3
756	20DKI1600	2	96.5	94	95.5	10	8.8	11.4
756	20DKI1600	2	89.4	90.4	99.4	10.6	8.9	10.5
756	20DKI1600	2	92.1	92.6	100.1	10.7	9.4	10.2
763	20NP13884	2	83.5	73	77.4	8.8	8.7	8.8
763	20NP13884	2	84.3	60	71.5	9.2	7	8.3
763	20NP13884	2	67.3	71.4	76.6	8.7	7.6	7.8
763	20NP13884	2	80.7	63.5	70.4	8.9	7.4	8.6
763	20NP13884	2	81.6	72.4	73.9	9.3	8.6	8.1
765	20NP15081	2	80	79.4	91.8	12.4	11.7	12.3
765	20NP15081	2	93.2	93.8	91	13.8	13.6	13
765	20NP15081	2	80.5	84	94.8	6.5	6	5.7
765	20NP15081	2	81.6	82.5	92.4	12.7	11.9	10.9
765	20NP15081	2	83.8	81.6	93.6	12.1	12.5	12.1
768	20DKI1629	2	70	75.6	81	10	11.5	9.5
768	20DKI1629	2	64	77.3	87.4	8.5	7.8	7.7
768	20DKI1629	2	68.9	73.9	82.4	9.5	8.9	9.5
768	20DKI1629	2	73.4	78.4	83.9	8.6	10.9	7.9
768	20DKI1629	2	72.5	79.5	90.5	9.9	10.2	8.4
769	20NP15082	2	74.3	69	73.2	8.2	8.6	8.5
769	20NP15082	2	77.3	74	80	9.3	9.2	7.8
769	20NP15082	2	73.5	70.5	83.4	8.9	8.9	8.6
769	20NP15082	2	72.1	74.3	75.1	9.4	9.4	8.4
769	20NP15082	2	79.6	75.9	83.2	9.6	9.8	9.5
772	20DKI1733	2	79	81	77	9	10.4	8.8
772	20DKI1733	2	82.4	79.5	67.8	8.9	9.8	9.6
775	20NP15516	2	79	81.8	81.5	8.5	11	10.6
775	20NP15516	2	78	87.4	93.5	9.6	9.2	9.2
775	20NP15516	2	83.4	83.9	91.3	8.9	9.9	9.9
775	20NP15516	2	75.8	85.1	80.6	9.3	10.3	10.2
775	20NP15516	2	80.2	86.4	88.7	9.5	10.8	10.6
776	20NP15600	2	90.4	88.5	93.4	10.6	10.2	9.2
776	20NP15600	2	79.4	81.3	79.5	11.7	12.3	8.9
776	20NP15600	2	79.1	75.4	81.5	11	10.7	8.2
776	20NP15600	2	83.4	85.7	83.4	10.8	11.5	8.9
776	20NP15600	2	81.5	79.8	80.4	11.3	10.9	9.3
779	20NP15056	2	68.8	71	78	10.3	10	9.5
779	20NP15056	2	68.5	73	78.3	10	9.8	10
779	20NP15056	2	77	81.6	82	8.8	8.7	8.8
779	20NP15056	2	72.4	76.9	79.4	9.9	8.9	9.2
779	20NP15056	2	69.5	80.5	82.1	9.3	9.4	9.3
780	20NP14511	2	76.4	77.5	78.6	9.3	9.8	8.8
780	20NP14511	2	71.5	73.6	86.6	9.3	10.2	10.3
780	20NP14511	2	73.4	79.4	79.6	9.5	9.9	9.9
780	20NP14511	2	71.9	76.8	82.4	9.7	10.3	8.6
780	20NP14511	2	78.5	80.3	81.3	9.8	10	10.1
781	20NP15135	2	55.4	NA	74.5	12.4	13.3	12.6
782	20NP15439	2	70.9	76	79.4	11.7	6.1	6.1
782	20NP15439	2	70.3	77.4	86.5	7	7.1	6.5
782	20NP15439	2	73.6	73.4	80.5	8.9	7.7	6.8
782	20NP15439	2	75.1	76.5	79.8	9.6	6.9	6.9
782	20NP15439	2	69.4	72.9	83.1	11	7.3	7.3
786	20DKI1717	2	81	80.5	87	8.9	9.7	9.9
786	20DKI1717	2	69.8	80	77	9.8	9.9	10.4
786	20DKI1717	2	82	88.5	94	9.5	11	10.8
786	20DKI1717	2	73.8	82.6	88.4	9.2	9.5	10.2
786	20DKI1717	2	80.6	83.7	91.5	9.9	9.8	10.6
789	20NP13810	2	79.4	83.2	85	10.5	8.8	9.7
789	20NP13810	2	76.3	78.5	82.5	8.5	8.4	8.5
789	20NP13810	2	73.4	78.3	81.5	8.5	9.1	8.4
789	20NP13810	2	74.9	80.6	83.6	9.3	8.9	8.9
789	20NP13810	2	73.5	81.7	84.5	9.2	9	9.3
790	20NP14845	2	94.3	91	93.3	7.1	6.3	6.6
790	20NP14845	2	81.5	82.4	79.5	8.8	8	8.1
790	20NP14845	2	88	89.5	87	8.4	6.7	6.5
790	20NP14845	2	86.5	89.7	86.2	8.3	6.9	6.9
790	20NP14845	2	90.4	90.6	90.2	8.9	7.8	8.2
791	20NP15348	2	63	68.2	74.8	6.8	6.5	6
791	20NP15348	2	79.3	68.5	81.4	5.8	6.1	NA
791	20NP15348	2	59.5	69.5	76.3	6.6	6.1	6.3
791	20NP15348	2	69.5	73.1	80.5	7.3	6.5	6.9
791	20NP15348	2	72.4	75.4	79.6	6.9	6.8	7.3
[truncated: 975 more rows]

## Sheet: Dafeng Town experimental statio
block	gene	rep	LL1	LL2	LL3	LW1	LW2	LW3
1	20NP14552	1	79.3	76.5	77.9	8.2	9.1	8.7
1	20NP14552	1	76.6	78.6	83.5	9.7	9.6	9.5
1	20NP14552	1	78.6	66.4	81.3	9.6	8.6	NA
1	20NP14552	1	79.5	81.5	81.1	9.6	9.5	9.6
1	20NP14552	1	76.5	69	76.4	10.1	9.5	10.2
2	20NP15212	1	69.3	65.3	74.3	9.8	10.4	9.2
2	20NP15212	1	76.2	77.6	81.2	8.9	8.9	9.6
2	20NP15212	1	66	70.5	62.5	NA	11.4	10.7
2	20NP15212	1	74.5	81.3	84.7	11.4	10.9	11.7
2	20NP15212	1	86.5	87.4	79.5	11.7	11.5	11.7
5	20DKI1530	1	NA	76.4	78.9	7.9	8.5	7.6
5	20DKI1530	1	77.9	84.3	78.9	8.6	7.8	7.9
5	20DKI1530	1	58.5	72.6	84.6	7.6	8.1	7.9
5	20DKI1530	1	82.3	89.6	83.9	8.1	7.7	8.2
5	20DKI1530	1	74.6	85.8	90.7	9.2	8.4	8.4
6	20NM15699	1	83.4	85.9	64.9	8.1	8.4	8.4
6	20NM15699	1	88.5	87.6	95.2	9.7	9.2	8.9
6	20NM15699	1	84.2	79.5	77.8	9.2	8.9	9.3
6	20NM15699	1	89.5	96.5	95	9.1	9.7	9.5
6	20NM15699	1	77.8	76.5	74.6	8.9	8.4	9.6
9	20DKI1733	1	69.2	79.5	77.9	10.8	11.3	9.9
9	20DKI1733	1	69.9	74.2	73.4	11.1	10.4	10.7
9	20DKI1733	1	77.3	74.6	74.2	9.6	9.4	10.8
9	20DKI1733	1	68.1	76.5	83.6	12.2	NA	11.1
9	20DKI1733	1	72.9	77.9	79.9	NA	12.4	11.3
11	20NP15463	1	89.6	96.9	94.1	6.9	6.8	6.2
11	20NP15463	1	88.4	76.8	99.4	8.6	7.4	7.3
11	20NP15463	1	79.6	77.4	89.1	8.3	7.6	7.8
11	20NP15463	1	78.9	86.3	98.6	7.8	7.9	7.8
11	20NP15463	1	77.8	90.9	93.4	9.1	8.9	8.4
12	20DKI1559	1	77.9	73.2	89.6	8.6	7.8	7.7
12	20DKI1559	1	78.6	74.6	76.3	8.1	7.4	7.9
12	20DKI1559	1	91.5	93.4	83.6	8.9	9.1	7.9
12	20DKI1559	1	86.3	79.8	89.3	8.3	8.4	9.8
12	20DKI1559	1	90.5	86.6	89.9	9.1	10.9	11.3
15	20NP15389	1	75.5	79.9	77.8	7.6	8.9	6.9
15	20NP15389	1	78.9	81.2	81.2	8.4	8.9	8.4
15	20NP15389	1	79.6	84.3	85.2	8.7	8.2	8.6
15	20NP15389	1	79.5	75.4	77.8	7.9	9.1	9.6
15	20NP15389	1	86.3	79.6	79.6	8.6	9.6	10.6
16	20DKI1587	1	79.6	85.5	88.9	8.6	8.4	8.3
16	20DKI1587	1	76.8	82.3	63.4	9.6	9.6	8.3
16	20DKI1587	1	82.3	79.5	81.9	8.4	7.8	8.4
16	20DKI1587	1	79.6	75.6	84.2	8.9	9.6	9.3
16	20DKI1587	1	77.9	81.3	88.6	7.8	8.8	9.4
20	20NP15514	1	76.3	77.4	88.1	7.9	8.5	7.4
20	20NP15514	1	89.2	84.2	89.6	7.6	8.4	7.6
20	20NP15514	1	88.9	85.6	89.2	7.8	8.2	7.9
20	20NP15514	1	82.5	79.9	81.6	9.9	9.5	8.7
20	20NP15514	1	62.6	76.9	65.4	11.2	11.1	9.9
21	20NP15536	1	NA	NA	59.8	7.4	7.8	7.6
21	20NP15536	1	76.3	75.2	81.2	8.6	7.1	8.4
21	20NP15536	1	74.1	72.3	87.6	8.3	7.6	NA
21	20NP15536	1	78.6	88.6	86.3	7.9	7.7	NA
21	20NP15536	1	67.8	78.5	77.2	10.1	9.9	9.9
25	20DKI1525	1	85.6	86.2	79.8	6.5	7.6	6.6
25	20DKI1525	1	79.6	82.3	86.5	10.8	11.6	8.2
25	20DKI1525	1	74.5	71.3	84.1	11.6	9.4	8.4
25	20DKI1525	1	77.8	79.8	86.3	7.7	8.6	8.7
25	20DKI1525	1	77.6	72.1	89.6	10.4	9.6	9.6
27	20DKI1726	1	77.6	82.3	79.6	8.6	7.9	9.1
27	20DKI1726	1	76.5	89.5	77.4	8.4	7.8	9.2
27	20DKI1726	1	84.9	84.6	85.2	9.8	9.3	NA
27	20DKI1726	1	71.2	76.9	78.3	7.2	7.7	9.8
27	20DKI1726	1	80.6	87.2	83.4	10.4	10.1	11.4
36	20BM01372	1	92.1	74.1	88.4	7.9	8.4	7.1
36	20BM01372	1	89.6	79.6	86.3	7.8	8.6	7.8
36	20BM01372	1	79.6	73.6	87.1	8.6	8.2	7.9
36	20BM01372	1	65.7	74.3	82.6	8.3	8.9	9.7
36	20BM01372	1	81.2	84.3	91.2	11.6	11.6	12.1
37	20NM17613	1	92.3	84.1	91.2	7.1	8.4	7.1
37	20NM17613	1	88.6	79.6	76.3	7.8	8.6	7.6
37	20NM17613	1	89	88.3	81.6	7.9	8.2	NA
37	20NM17613	1	81.4	87.6	88.1	8.6	8.9	9.9
37	20NM17613	1	92.8	95.4	91.9	9.6	8.9	10.1
40	20NP15145	1	82.1	89.6	87.2	7.4	7.6	7.2
40	20NP15145	1	78.6	78.9	84.2	7.6	8.6	7.2
40	20NP15145	1	89.9	87.6	77.9	7.8	8.3	7.9
40	20NP15145	1	70.9	81.2	83.4	5.1	8.8	7.9
40	20NP15145	1	79.5	81.6	76.5	8.2	8.9	NA
42	20NP14967	1	79.4	87.4	74.2	7.7	7.6	8.1
42	20NP14967	1	86.3	88.5	76.5	6.5	8.9	8.2
42	20NP14967	1	79.6	82.3	77.8	9.3	8.6	NA
42	20NP14967	1	87.7	86.4	79.9	10.1	9.1	9.9
42	20NP14967	1	83.9	88.6	85.7	9.9	8.6	10.6
44	20NP14559	1	76.9	82.6	71.6	9.6	8.4	7.7
44	20NP14559	1	61.2	74.7	72.6	8.7	8.1	8.2
44	20NP14559	1	82.1	79.6	74.5	7.6	8.1	8.4
44	20NP14559	1	79.6	81.3	77.6	8.6	8.6	NA
44	20NP14559	1	73.9	81.2	79.8	9.7	10.7	9.9
46	20NP15548	1	72.5	78.5	99.7	9.5	9.8	7.8
46	20NP15548	1	77.4	79.4	78.5	8.9	9.6	8.4
46	20NP15548	1	79.8	82.1	79.8	8.8	7.6	8.6
46	20NP15548	1	89.6	99.6	94.6	8.9	7.9	8.9
46	20NP15548	1	82.6	85.3	88.4	8	8.1	9.1
47	20NP14804	1	89.5	79.6	74.1	8.2	8.2	8.1
47	20NP14804	1	69.5	72.6	76.9	8.4	7.8	8.2
47	20NP14804	1	92.6	77.4	72.5	8.5	8.4	8.4
47	20NP14804	1	84.5	72.5	88.2	9.6	8.6	9.6
47	20NP14804	1	88.1	68.6	88.6	10.2	9.9	10.3
48	20NP15507	1	86.3	86.9	91.2	8.9	7.9	7.5
48	20NP15507	1	78.9	81.2	86.1	8.4	8.1	7.6
48	20NP15507	1	77.5	79.5	88.4	7.9	8.2	7.8
48	20NP15507	1	77.4	79.6	79.4	9.6	8.5	7.9
48	20NP15507	1	72.6	80.7	76.5	10.2	8.9	8.2
49	20NP15486	1	91.2	79.4	72.5	8.4	8.9	7.4
49	20NP15486	1	77.8	88.6	76.8	8.8	9.4	7.6
49	20NP15486	1	86.4	85.3	86.3	8.6	8.6	8.1
49	20NP15486	1	79.8	79.5	79.4	9.1	8.4	8.5
49	20NP15486	1	86.9	85.6	89.9	9.3	9.1	8.5
50	20NP14585	1	89.6	87.5	92.6	8.6	9.1	8.9
50	20NP14585	1	88.4	88.6	89.9	8.9	9.5	9.2
50	20NP14585	1	79.6	89.5	76.5	8.4	8.9	9.5
51	20BM01465	1	99.8	77.6	78.6	8.4	7.1	8.1
51	20BM01465	1	89.5	74.5	88.4	8.2	8.5	8.4
51	20BM01465	1	86.5	88.4	74.5	7.6	8.3	8.6
51	20BM01465	1	96.3	89.6	79.5	8.1	7.6	8.7
51	20BM01465	1	92.6	79.5	85.7	9.8	7.5	9.2
53	20DKI1735	1	79.6	82.1	91.2	8.5	7.9	7.6
53	20DKI1735	1	85.6	88.6	99.6	8.4	8.4	7.9
53	20DKI1735	1	79.8	84.3	89.6	9.2	8.2	8.1
53	20DKI1735	1	73.9	79.9	83.9	9.4	10.1	10.2
53	20DKI1735	1	70.2	73.4	78.9	10.3	11.4	10.5
56	20NM15749	1	86.2	89.6	88.4	7.8	8.9	7.1
56	20NM15749	1	78.5	85.2	86.3	7.6	8.6	7.4
56	20NM15749	1	79.6	89.6	79.6	8.9	7.5	7.5
56	20NM15749	1	79.5	83.5	79.6	7.4	7.9	8.2
56	20NM15749	1	89.6	86.4	77.4	7.8	8.1	8.3
57	20NP15490	1	77.8	78.6	89.5	6.7	7.3	8.2
57	20NP15490	1	77.5	89.5	95.2	7.8	7.6	8.4
63	20NP15105	1	86.4	77.8	87.6	9.1	8.2	7.4
63	20NP15105	1	88.4	77.8	99.6	8.6	8.9	7.9
63	20NP15105	1	79.5	86.1	88.5	10.8	9.6	8.2
63	20NP15105	1	88.1	89.5	91.5	8.6	7.5	8.4
63	20NP15105	1	79.6	81.6	89.6	8.9	8.4	8.6
69	20NP15352	1	89.6	94.2	85.4	8.1	7.5	8.1
69	20NP15352	1	98.5	89.5	88.4	8.6	8.2	8.4
69	20NP15352	1	93.3	98.5	79.6	8.4	9.6	8.5
69	20NP15352	1	96.4	96.3	86.3	8.9	7.5	8.6
69	20NP15352	1	99.5	94.5	79.5	8.5	9.5	8.7
70	20NP15283	1	89.6	85.2	86.5	8.4	8.4	8.1
70	20NP15283	1	85.2	79.5	86.1	8.2	8.9	8.4
70	20NP15283	1	79.6	82.1	84.5	8.3	8.4	8.5
70	20NP15283	1	77.8	79.6	79.8	7.6	8.5	8.5
70	20NP15283	1	84.2	86.3	73.5	8.1	8.2	NA
71	20NP14661	1	78.9	83.1	86.2	7.9	7.9	8.4
71	20NP14661	1	75.6	86.5	78.5	8.5	8.5	8.4
71	20NP14661	1	72.5	79.8	79.6	8.2	7.8	NA
71	20NP14661	1	78.5	84.2	86.2	8.6	8.4	NA
71	20NP14661	1	85.6	89.6	84.1	9.6	8.2	NA
83	20NM17615	1	83.3	86.3	85.2	8.6	8.2	7.9
83	20NM17615	1	83.5	88.6	89.6	8.7	8.4	8.1
83	20NM17615	1	79.8	89.6	87.5	8.4	8.9	8.2
83	20NM17615	1	79.8	82.3	84.3	8.2	8.5	8.4
83	20NM17615	1	79.6	84.1	88.1	8.2	8.6	8.9
84	20NM17616	1	79.8	86.3	96.3	8.9	8.4	7.8
84	20NM17616	1	92.1	88.4	89.6	7.1	8.9	8.4
84	20NM17616	1	85.2	89.6	99.4	7.9	8.5	8.5
85	20NP14649	1	86.4	91.5	88.4	8.9	8.1	7.2
85	20NP14649	1	92.6	95.6	89.6	8.6	8.6	7.8
85	20NP14649	1	98.6	99.6	79.6	8.1	8.5	8.1
85	20NP14649	1	77.6	84.1	76.3	8.3	8.2	8.4
85	20NP14649	1	78.5	86.2	72.1	8.2	7.6	8.6
86	20BM01515	1	88.9	86.2	77.5	6.5	7.4	7.6
86	20BM01515	1	86.3	88.4	86.3	8.5	7.5	8.4
86	20BM01515	1	79.8	82.5	79.6	8.9	7.9	8.5
86	20BM01515	1	79.6	85.2	73.5	7.8	8.5	8.5
86	20BM01515	1	89.6	79.6	86.4	8.6	7.8	8.9
87	20NP15041	1	79.6	77.9	79.8	9.4	7.8	7.9
87	20NP15041	1	77.4	88.1	79.6	9.2	8.2	8.2
87	20NP15041	1	88.9	78.6	78.2	7.5	7.1	8.4
87	20NP15041	1	72.6	89.6	89.6	9.2	7.9	8.5
87	20NP15041	1	86.5	79.6	88.4	6.2	7.5	8.6
88	20NP14988	1	89.3	89.6	79.6	8.2	7.5	7.2
88	20NP14988	1	79.8	79.6	78.2	7.8	8.5	7.9
88	20NP14988	1	88.6	88.4	77.5	8.4	8.1	8.4
88	20NP14988	1	77.4	82.3	76.1	6.8	7.8	8.5
88	20NP14988	1	85.1	86.5	89.6	7.2	8.4	8.5
90	20NP14643	1	71.3	79.6	78.6	7.2	6.8	7.2
90	20NP14643	1	75.6	77.1	77.1	7.4	8.4	7.2
90	20NP14643	1	75.5	78.6	78.4	7.5	8.5	7.3
90	20NP14643	1	72.4	79.6	78.6	7.8	7.5	7.9
90	20NP14643	1	75.4	73.4	79.4	7.8	8.3	7.9
92	20NP15092	1	77.9	78.6	86.4	8.2	7.6	7.1
92	20NP15092	1	75.1	77.5	76.5	8.4	8.2	7.2
92	20NP15092	1	77.4	77.6	79.1	8.1	8.3	7.4
92	20NP15092	1	69.5	78.4	78.4	8.5	6.4	7.5
92	20NP15092	1	79.6	89.4	86.4	8.2	8.4	7.8
94	20NP15048	1	NA	65.4	65.4	7.2	7.6	7.2
94	20NP15048	1	NA	65.3	69.4	7.1	8.9	7.4
94	20NP15048	1	77.4	79.6	86.4	NA	7.6	7.5
94	20NP15048	1	76.3	89.6	77.1	8.4	8.9	7.6
94	20NP15048	1	NA	77.1	77.1	7.9	7.7	7.8
95	20DKI1756	1	79.2	77.4	89.4	7.6	8.9	8.1
95	20DKI1756	1	83.4	79.6	77.1	7.1	7.7	8.2
95	20DKI1756	1	79.7	76.9	77.1	7.8	8.8	8.2
95	20DKI1756	1	78.9	77.4	86.4	7.1	7.6	8.4
95	20DKI1756	1	79.4	77.5	89.4	8.5	9.6	8.4
96	20NP15135	1	88.6	78.4	86.4	7.8	7.9	7.4
96	20NP15135	1	83.4	78.6	76.1	7.9	7.7	7.5
96	20NP15135	1	77.5	79.6	79.4	7.9	8.3	7.5
96	20NP15135	1	63.4	77.4	77.1	7.2	6.9	7.8
96	20NP15135	1	81.1	79.6	89.4	7.5	7.2	7.9
98	20NP13888	1	77.6	78.5	76.4	8.2	7.7	7.2
98	20NP13888	1	82.4	79.6	89.4	8.4	7.8	7.5
98	20NP13888	1	75.5	86.4	76.5	8.6	8.1	7.8
98	20NP13888	1	77.5	89.4	79.8	8.4	8.6	7.9
98	20NP13888	1	77.9	77.1	76.5	8.6	8.6	7.9
99	20NP15366	1	74.9	79.6	76.2	8.9	9.5	8.4
99	20NP15366	1	76.3	85.5	77.6	9.9	8.5	8.9
99	20NP15366	1	84.9	80.4	67.9	9.6	8.3	9.1
99	20NP15366	1	64.5	65.6	66.3	9.5	8.6	9.4
99	20NP15366	1	71.6	72.8	89.9	9.6	8.5	9.5
100	20NP13792	1	81.6	92.2	91.9	8.8	6.9	8.2
100	20NP13792	1	65.3	65.6	69.1	8.6	7.3	8.2
100	20NP13792	1	77.9	78.6	77.1	8.9	7.3	8.4
100	20NP13792	1	84.9	89.2	78.4	9.9	8.5	9.1
100	20NP13792	1	75.6	82.9	77.2	9.8	6.7	9.7
101	20NP14505	1	76.5	78.9	66.9	7.9	7.8	7.6
101	20NP14505	1	65.3	66.5	65.5	8.3	7.3	8.1
101	20NP14505	1	74.2	79.3	74.8	8.2	9.2	8.5
101	20NP14505	1	61.3	64.1	78.4	9.5	9.5	8.5
101	20NP14505	1	74.5	75.2	77.9	9.9	10.7	9.3
103	20NP15355	1	65.6	66.1	67.8	5.5	7.2	6.5
103	20NP15355	1	76.6	77.8	75.4	7.9	6.3	7.6
103	20NP15355	1	78.9	89.6	77.9	7.9	8.9	7.7
103	20NP15355	1	60.9	64.9	66.7	8.2	5.1	7.9
103	20NP15355	1	77.6	78.9	86.4	7.6	7.9	8.6
107	20NP15516	1	65.8	76.4	71.5	5.9	7.5	6.4
107	20NP15516	1	64.9	78.9	74.8	8.6	7.6	8.5
107	20NP15516	1	59.2	75.8	67.5	9.8	8.9	8.9
107	20NP15516	1	66.4	77.9	65.1	9.5	7.5	9.6
107	20NP15516	1	64.5	79.7	77.9	9.3	8.2	9.6
108	20NP15326	1	85.2	79.6	86.9	7.9	8.9	7.9
108	20NP15326	1	79.8	96.3	82.1	7.2	8.2	8.2
108	20NP15326	1	86.3	85.4	79.8	7.4	8.7	8.4
108	20NP15326	1	77.4	79.8	79.6	7.8	8.5	8.5
108	20NP15326	1	89.6	88.4	83.5	7.1	8.6	8.9
110	20NP15270	1	89.4	76.9	79.6	8.6	7.4	8.1
110	20NP15270	1	88.6	81.2	84.1	7.9	7.2	8.2
110	20NP15270	1	77.8	78.6	84.1	8.1	7.8	8.3
110	20NP15270	1	82.9	89.6	86.3	8.8	7.8	8.6
110	20NP15270	1	88.9	77.4	84.1	9.3	8.6	8.9
111	20NP13698	1	77.8	75.2	77.6	7.8	7.9	7.9
111	20NP13698	1	76.9	82.6	79.5	7.1	8.6	8.2
111	20NP13698	1	74.1	77.4	84.1	8.6	8.9	8.2
111	20NP13698	1	79.6	80.6	85.1	7.5	7.5	8.4
111	20NP13698	1	83.5	79.3	89.6	7.9	8.2	8.5
112	20NP13868	1	92.3	83.4	79.6	9.1	9.4	8.4
112	20NP13868	1	87.9	79.6	83.2	8.2	8.3	8.9
112	20NP13868	1	89.6	81.2	77.6	8.4	8.5	8.9
113	20NP15347	1	78.4	82.1	89.6	7.8	8.9	7.9
113	20NP15347	1	76.1	89.1	84.1	6.5	7.5	8.1
113	20NP15347	1	78.9	88.1	88.2	7.5	8.1	8.2
113	20NP15347	1	85.2	85.4	85.6	7.1	7.4	8.6
113	20NP15347	1	69.2	78.9	79.6	7.8	8.6	8.6
114	20DKI1629	1	82.1	82.1	79.6	7.9	8.2	7.2
114	20DKI1629	1	79.6	79.1	81.5	8.6	8.1	7.5
114	20DKI1629	1	77.4	88.1	88.6	8.4	8.6	7.8
114	20DKI1629	1	89.6	87.9	81.2	7.5	8.4	8.4
114	20DKI1629	1	88.4	87.6	78.9	7.1	8.4	8.6
115	20NP13735	1	86.3	79.6	79.6	9.6	8.5	7.4
115	20NP13735	1	94.1	84.1	88.4	9.6	9.2	7.8
115	20NP13735	1	93.4	77.9	86.2	8.9	8.6	7.9
115	20NP13735	1	79.6	79.2	79.6	7.6	8.8	8.1
115	20NP13735	1	89.6	88.6	89.6	8.1	8.6	8.5
116	20DKI1560	1	79.6	80.9	74.5	8.2	7.5	7.6
116	20DKI1560	1	74.9	84.1	86.3	7.8	8.6	7.8
116	20DKI1560	1	88.1	77.1	71.3	8.3	8.4	8.1
116	20DKI1560	1	77.8	81.3	88.1	8.4	7.9	8.2
116	20DKI1560	1	85.1	87.8	79.6	7.9	7.1	8.4
117	20NP15473	1	77.6	84.1	89.6	8.6	7.8	7.1
117	20NP15473	1	85.1	86.5	77.8	8.7	8.6	7.5
117	20NP15473	1	79.6	77.4	72.6	8.4	8.2	7.8
117	20NP15473	1	78.5	79.6	88.1	9.1	7.4	7.9
117	20NP15473	1	92.1	88.1	84.1	7.6	8.4	8.4
118	20NP14586	1	89.3	88.4	89.1	7.1	8.6	7.1
118	20NP14586	1	99.6	79.6	92.1	7.5	8.4	7.6
118	20NP14586	1	96.8	89.6	86.3	7.8	8.5	7.8
118	20NP14586	1	96.3	94.1	98.5	6.5	8.9	8.2
118	20NP14586	1	99.6	99.3	86.3	8.9	8.2	8.3
119	20NP15122	1	77.4	82.1	82.6	7.5	8.2	7.1
119	20NP15122	1	70.5	78.9	76.4	8.9	8.1	7.4
119	20NP15122	1	75.6	77.8	99.6	7.9	8.7	7.4
119	20NP15122	1	72.8	86.5	84.2	8.2	7.8	7.6
119	20NP15122	1	78.1	84.1	79.5	8.4	8.4	7.8
120	20NM17611	1	77.4	84.1	78.6	8.1	8.6	7.9
120	20NM17611	1	74.1	79.5	71.5	7.9	8.9	8.1
120	20NM17611	1	75.2	77.4	84.2	8.2	8.4	8.2
120	20NM17611	1	78.9	88.6	79.4	8.6	8.4	8.5
120	20NM17611	1	85.3	89.6	89.3	8.4	8.5	8.6
121	20NP15171	1	99.4	98.2	98.5	8.2	8.8	8.4
121	20NP15171	1	87.2	76.8	78.4	8.5	7.4	8.5
121	20NP15171	1	88.9	77.4	88.1	7.8	7.5	8.6
121	20NP15171	1	78.9	72.4	79.6	7.6	7.9	9.2
121	20NP15171	1	89.6	87.4	88.4	7.6	8.4	9.5
123	20DKI1605	1	83.6	86.2	88.4	8.6	7.6	7.6
123	20DKI1605	1	91.2	99.8	86.4	8.4	8.2	7.8
123	20DKI1605	1	89.9	91.2	79.5	7.8	8.4	8.1
123	20DKI1605	1	76	74.1	79.6	8.1	8.6	8.4
123	20DKI1605	1	96.8	87.4	79.1	7.8	8.9	8.5
125	20NM15724	1	77.8	82.6	86.1	8.5	8.1	7.5
125	20NM15724	1	74.1	82.1	86.1	8.6	8.5	7.8
125	20NM15724	1	89.6	77.9	78.5	8.4	8.6	7.9
125	20NM15724	1	77.8	83.4	74.5	9.6	7.8	8.2
125	20NM15724	1	79.6	81.2	88.4	8.8	8.6	8.4
127	20NP15241	1	70.4	68.9	69.3	7.1	5.4	7.7
127	20NP15241	1	65.4	NA	66.9	7.9	5.8	7.8
127	20NP15241	1	80.5	76.4	76.4	8.4	9.5	7.8
127	20NP15241	1	78.1	NA	67.9	7.6	7.9	7.9
127	20NP15241	1	79.1	66.8	77.4	8.9	9.1	7.9
128	20NP14562	1	91.1	79.8	89.6	7.1	7.1	7.1
128	20NP14562	1	69.5	78.9	77.4	7.4	8.4	7.2
128	20NP14562	1	72.5	77.1	70.6	7.3	7.2	7.8
128	20NP14562	1	61.1	77.1	76.9	6.8	7.8	7.8
128	20NP14562	1	65.1	76.3	71.2	8.9	9.9	7.9
130	20NP15512	1	71.1	79.5	79.8	7.5	8.5	8.2
130	20NP15512	1	71.5	87.6	79.8	8.9	9.4	8.2
130	20NP15512	1	77.5	88.6	77.9	7.1	8.9	8.4
130	20NP15512	1	66.5	NA	NA	7.5	8.5	8.6
130	20NP15512	1	72.1	79.3	79.4	7.8	7.4	8.8
131	20NP15635	1	79.5	77.9	78.6	7.8	9.8	7.4
131	20NP15635	1	77.4	76.3	77.4	8.9	8.4	7.6
131	20NP15635	1	81.5	74.6	79.8	8.4	7.5	7.7
131	20NP15635	1	88.5	78.5	79.5	7.9	6.4	7.9
131	20NP15635	1	64.1	71.3	69.8	7.4	7.5	8.1
134	20NM17623	1	93.4	96.3	91.2	7.5	8.4	7.1
134	20NM17623	1	76.5	79.6	88.4	7.8	8.4	7.8
134	20NM17623	1	84.1	86.4	89.6	7.1	8.5	7.8
134	20NM17623	1	89.6	79.6	86.3	7.9	8.1	7.9
134	20NM17623	1	99.4	NA	96.5	7.8	7.9	8.6
135	20NP15477	1	79.6	80.6	75.4	9.4	8.9	7.5
135	20NP15477	1	86.6	91.6	89.6	8.5	7.5	7.8
135	20NP15477	1	77.4	86.3	84.5	8.2	8.1	8.1
135	20NP15477	1	85.1	84.1	88.5	6.4	6.3	8.4
135	20NP15477	1	88.4	86.4	87.5	8.6	8.6	8.4
136	20NP14509	1	79.6	86.3	84.1	8.9	8.7	8.2
136	20NP14509	1	84.1	86.9	96.3	8.9	7.4	8.4
136	20NP14509	1	73.1	81.5	79.6	9.5	9.1	8.5
136	20NP14509	1	77.5	88.4	86.5	8.2	7.9	8.6
136	20NP14509	1	78.6	87.4	91.2	8.4	7.5	8.9
138	20NP15309	1	86.4	90.8	86.9	8.2	8.4	7.5
138	20NP15309	1	97.5	89.6	89.6	7.5	8.8	8.2
138	20NP15309	1	84.1	88.4	88.4	7.9	7.5	8.4
138	20NP15309	1	88.5	91.5	92.5	7.1	8.5	8.4
138	20NP15309	1	99.6	87.4	91.2	8.1	8.6	8.9
139	20NP14913	1	88.2	87.6	89.6	8.6	8.5	7.2
139	20NP14913	1	77.4	88.1	85.4	8.4	7.2	7.6
139	20NP14913	1	79.6	86.4	84.1	8.4	8.4	8
139	20NP14913	1	84.1	88.4	97.4	7.5	7.5	8.4
139	20NP14913	1	79.6	84.1	91.5	9.5	8.7	8.4
142	20NP15125	1	79.6	77.9	86.4	6.4	6.6	7.4
142	20NP15125	1	99.6	88.4	98.5	9.5	8.9	7.9
142	20NP15125	1	84.1	84.1	79.6	8.2	8.6	8.4
142	20NP15125	1	72.1	81.2	79.8	9.4	9.3	8.9
142	20NP15125	1	77.8	86.3	86.4	8.5	8.7	9.3
143	20DKI1524	1	86.3	89.6	88.4	7.6	6.6	7.1
143	20DKI1524	1	91.3	99.6	76.5	8.4	8.5	7.4
143	20DKI1524	1	89.6	91.2	84.1	8.8	8.1	7.5
143	20DKI1524	1	88.4	86.3	79.8	7.5	7.4	8.4
143	20DKI1524	1	84.5	87.4	91.6	8.2	7.8	8.6
144	20NP15363	1	94.1	93.4	94.1	8.2	7.5	7.1
144	20NP15363	1	88.9	89.6	86.3	8.5	8.1	7.5
144	20NP15363	1	79.6	89.6	88.6	8.6	7.5	7.9
144	20NP15363	1	87.6	79.5	84.1	8.4	8.4	8.4
144	20NP15363	1	91.2	93.5	95.6	9.5	9.6	9.1
145	20NP15129	1	94.1	84.1	87.5	9.4	10.6	8.4
145	20NP15129	1	99.6	99.8	102.4	8.5	9.6	9.2
145	20NP15129	1	88.9	88.4	79.8	9.6	8.7	9.3
145	20NP15129	1	86.4	89.3	89.4	8.9	8.6	9.8
145	20NP15129	1	83.4	86.5	88.9	9.4	10.3	10.5
146	20NP15031	1	88.4	89.6	88.7	9.3	7.5	7.5
146	20NP15031	1	69.8	78.6	81.2	8.5	8.6	7.5
146	20NP15031	1	65.3	77.4	79.6	8.1	8.4	8.1
146	20NP15031	1	76.3	84.1	84.6	7.8	8.2	8.2
146	20NP15031	1	89.6	89.6	84.1	8.6	8.4	8.4
151	20NP14762	1	76.3	79.6	82.4	8.9	8.7	8.5
151	20NP14762	1	79.6	77.8	87.4	9.2	8.9	8.5
151	20NP14762	1	85.1	89.6	97.4	9.7	9.1	9.4
151	20NP14762	1	96.3	86.4	86.3	8.4	7.6	9.6
151	20NP14762	1	101.3	98.6	97.6	11.3	10.8	12.1
153	20DKI1692	1	96.3	89.6	77	8.5	8.4	7.8
153	20DKI1692	1	88.4	89.6	86.6	8.4	8.8	8.1
153	20DKI1692	1	77.8	81.2	84.5	9.4	8.9	8.1
153	20DKI1692	1	79.6	79.9	84.1	8.9	8.8	8.3
153	20DKI1692	1	86.3	88.4	92.1	7.8	8.5	8.4
154	20NP13851	1	85.4	76.4	86.9	8.1	7.1	7.6
154	20NP13851	1	79.6	77.8	79.6	9.5	7.8	7.8
154	20NP13851	1	81.6	76.8	75.9	7.5	7.2	7.9
154	20NP13851	1	79.6	79.8	77.8	8.2	7.5	7.9
154	20NP13851	1	79.8	76.8	76.3	9.1	8.9	9.4
155	20NP14522	1	77.8	83.5	91.2	NA	NA	7.1
155	20NP14522	1	77.4	81.2	88.4	10.4	7.5	7.2
155	20NP14522	1	84.1	86.5	92.1	6.5	7.4	7.5
155	20NP14522	1	86.3	84.5	84.5	8.4	7.4	7.9
155	20NP14522	1	89.5	88.4	89.6	5.2	7.8	8.4
156	20NP14633	1	84.1	96.8	89.6	7.6	7.8	7.1
156	20NP14633	1	89.6	91.2	99.4	7.1	7.9	7.2
156	20NP14633	1	79.6	82.1	86.4	6.2	7.1	7.8
156	20NP14633	1	97.4	94.5	96.5	7.1	7.6	7.8
156	20NP14633	1	96.3	89.9	91.2	8.5	7.9	7.9
157	20NP15634	1	78.5	79.6	78.6	6.5	7.4	7.4
157	20NP15634	1	65.4	69.8	77.4	7.2	7.6	7.4
157	20NP15634	1	84.1	88.4	86.3	7.3	7.1	7.5
157	20NP15634	1	78.4	76.8	84.1	7.3	8.5	8.5
157	20NP15634	1	71.2	77.4	79.6	8.6	8.1	9.2
162	20DKI1717	1	88.4	79.9	76.3	5.5	6.1	5.2
162	20DKI1717	1	89.6	87.4	85.1	6.4	6.2	6.1
162	20DKI1717	1	85.6	88.4	89.4	7.9	7.9	7.2
162	20DKI1717	1	74.1	82.1	84.5	8.9	9.2	8.5
162	20DKI1717	1	74.9	79.6	89.6	9.3	10.4	9.9
164	20NP15639	1	85.4	78.4	85.1	10.1	9.1	7.2
164	20NP15639	1	79.8	82.1	88.6	5.6	7.2	8.1
164	20NP15639	1	84.1	76.9	89.4	7.4	8.5	8.2
164	20NP15639	1	88.6	79.6	84.7	8.5	8.4	8.5
164	20NP15639	1	78.5	89.4	86.4	8.1	9.5	9.6
166	20NP15418	1	88.4	84.5	78.9	8.1	9.1	7.1
166	20NP15418	1	77.8	79.6	79.6	9.2	8.1	7.4
166	20NP15418	1	79.6	76.3	78.5	9.5	8.9	9.1
166	20NP15418	1	84.1	89.4	77.4	8.3	8.4	9.6
166	20NP15418	1	79.8	84.1	82.1	9.5	7.2	10.1
169	20NP15494	1	96.7	92.4	86.9	6.2	6.9	6.1
169	20NP15494	1	85.1	89.6	88.4	7.2	7.4	6.2
169	20NP15494	1	77.8	82.1	85.4	6.5	6.9	7.4
169	20NP15494	1	79.6	84.1	79.6	5.9	6.5	7.5
169	20NP15494	1	84.1	84.1	85.6	6.7	6.6	7.8
171	20NP15237	1	89.6	85.1	79.8	7.2	6.5	5.8
171	20NP15237	1	84.1	84.1	86.4	6.9	5.6	6.5
171	20NP15237	1	92.1	89.6	88.4	7.9	6.9	7
171	20NP15237	1	77.8	89.6	79.6	6.2	5.9	7.9
171	20NP15237	1	87.4	87.4	79.6	8.6	7.6	8.1
173	20DKI1630	1	79.6	84.1	88.4	8.4	8.5	7.8
173	20DKI1630	1	79.6	77.8	92.4	8.5	8.9	7.8
173	20DKI1630	1	84.5	84.1	76.9	8.9	9.6	7.8
173	20DKI1630	1	89.6	79.6	81.5	8.9	8.4	8.4
173	20DKI1630	1	88.1	86.3	86.9	7.8	9.6	8.9
174	20NP15428	1	91.8	89.1	93.5	9.3	8.5	8.5
174	20NP15428	1	73.6	74.4	71.6	9.5	9.4	8.5
174	20NP15428	1	83.6	84.5	86.5	9.9	8.4	8.6
174	20NP15428	1	75.9	76.4	81.1	11.6	10.5	10.2
174	20NP15428	1	72.9	78.5	81.5	10.9	9.5	10.9
176	20NP15593	1	96.4	84.1	79.6	8.6	7.9	7.8
176	20NP15593	1	83.5	89.5	81.5	9.1	11.2	8.5
176	20NP15593	1	78.5	76.1	89.5	9.3	8.5	9.4
176	20NP15593	1	81.3	79.8	91.1	8.7	7.5	9.5
176	20NP15593	1	91.9	85.4	83.4	9.9	10.9	9.5
178	20NP15081	1	79.8	80.6	78.5	9.2	9.3	8.2
178	20NP15081	1	74.1	82.1	88.4	7.7	8.9	8.4
178	20NP15081	1	84.1	77.6	84.1	7.9	8.1	8.7
178	20NP15081	1	77.6	79.6	79.6	7.8	8.5	8.9
178	20NP15081	1	86.3	75.4	79.6	10.2	9.4	10.3
179	20BM01522	1	93.4	95.6	89.6	8.1	8.3	7.2
179	20BM01522	1	86.1	86.6	89.6	8.2	8.8	7.4
179	20BM01522	1	99.6	90.3	84.5	7.8	7.9	7.5
179	20BM01522	1	97.5	98.3	81.2	7.7	7.8	7.8
179	20BM01522	1	79.8	80.4	80.4	8.1	8.6	8.1
182	20NP14698	1	93.4	95.5	77.8	12.2	12.5	7.1
182	20NP14698	1	61.4	66.9	79.6	8.9	9.7	7.6
182	20NP14698	1	85.2	86.9	79.9	9.9	10.6	7.8
182	20NP14698	1	97.7	98.3	79.8	7.9	7.9	7.9
182	20NP14698	1	65.3	69.3	83.4	10.2	9.3	8.4
183	20DKI1609	1	82.1	85.5	87.7	7.8	7.1	7.3
183	20DKI1609	1	84.9	89.3	85.3	8.3	8.2	7.8
183	20DKI1609	1	66.3	68.5	77.4	7.2	7.5	8.5
183	20DKI1609	1	85.6	77.9	89.6	9.8	7.6	8.6
183	20DKI1609	1	74.5	77.9	78.9	10.5	8.6	8.9
184	20NP15435	1	83.5	85.6	88.9	8.9	9.5	7.1
184	20NP15435	1	75.5	84.3	86.1	7.3	7.4	7.2
184	20NP15435	1	78.5	79.3	78.3	8.9	8.5	7.4
184	20NP15435	1	86.4	87.7	89.3	9.5	9.4	8.9
184	20NP15435	1	89.1	90.3	90.3	10.5	11.5	8.9
186	20NP14634	1	88.6	89.6	86.3	7.8	7.6	6.5
186	20NP14634	1	96.3	97.3	78.6	7.8	7.8	7.2
186	20NP14634	1	72.6	75.9	76.3	10.9	10.5	8.1
186	20NP14634	1	95.3	96.6	89.6	9.2	7.1	8.4
186	20NP14634	1	94.1	95.6	74.1	10.4	7.2	9.6
187	20NP15319	1	76.4	85.3	81.2	7.8	7.8	6.8
187	20NP15319	1	97.6	98.3	86.6	7.8	7.8	6.8
187	20NP15319	1	77.6	77.6	83.2	7.9	7.8	6.9
187	20NP15319	1	76.9	77.9	84.6	7.8	7.1	8.9
187	20NP15319	1	87.7	95.6	88.4	11.1	9.6	9.8
191	20NP15056	1	77.9	79.8	79.8	8.2	8.6	7.9
191	20NP15056	1	78.3	79.5	88.4	7.9	7.5	8.4
191	20NP15056	1	84.1	86.3	85.6	10.7	9.6	8.9
191	20NP15056	1	79.6	82.1	84.1	9.6	10.4	9.5
191	20NP15056	1	89.6	77.5	81.2	9.8	10.6	11.5
194	20NP15538	1	80.6	88.4	88.4	6.5	5.1	7.6
194	20NP15538	1	89.6	79.6	79.6	8.6	7.6	7.7
194	20NP15538	1	89.6	84.5	84	7.5	8.8	8.5
194	20NP15538	1	79.8	80.6	79.8	8.2	7.5	8.6
194	20NP15538	1	77.4	83.4	86.3	8.4	8.5	7.9
195	20DKI1563	1	NA	NA	61.2	8.5	8.2	7.4
195	20DKI1563	1	77.8	70.8	79.9	8.9	7.5	7.5
195	20DKI1563	1	79.8	72.1	81.5	8.6	8.6	7.6
195	20DKI1563	1	65.3	65.4	66.4	8.4	8.4	7.8
195	20DKI1563	1	87.4	84.1	81.5	9.4	8.5	8.4
199	20NP15071	1	77.5	76.5	84.1	8.2	7.8	7.1
199	20NP15071	1	78.9	72.1	79.6	7.2	7.5	7.2
199	20NP15071	1	89.6	90.1	83.6	7.4	7.2	7.4
199	20NP15071	1	79.6	82.1	86.5	7.8	7.8	7.5
199	20NP15071	1	84.1	86.5	85.4	7.8	7.5	7.8
200	20NP13810	1	89.6	90.5	93.5	7.6	7.2	7.1
200	20NP13810	1	71.2	85.2	75.9	8.2	7.1	7.8
200	20NP13810	1	79.6	74.1	77.9	8.8	7.8	8.1
200	20NP13810	1	87.4	99.4	95.6	8.3	7.2	8.2
200	20NP13810	1	78.4	72.5	85.4	6.1	7.6	8.5
203	20NP14842	1	79.5	79.6	80.4	10.1	7.4	7.2
203	20NP14842	1	77.8	77.9	86.3	6.2	7.9	7.8
203	20NP14842	1	85.4	84.1	84.5	7.8	7.9	7.8
203	20NP14842	1	86.5	81.4	86.9	8.6	7.8	8.4
203	20NP14842	1	79.4	80.6	82.3	7.6	8.6	8.4
204	20NP15328	1	78.4	88.4	98.4	8.8	7.4	7.8
204	20NP15328	1	89.6	91.4	96.5	7.3	7.8	7.9
204	20NP15328	1	91.2	81.5	81.5	7.5	7.8	7.9
204	20NP15328	1	89.6	80.5	84.5	7.3	7.1	8.1
204	20NP15328	1	99.6	95.6	86.9	9.2	7.9	8.5
205	20NM15754	1	91.5	86.4	84.5	5.3	7.8	7.1
205	20NM15754	1	89.6	74.1	78.5	7.7	7.1	7.2
205	20NM15754	1	88.4	76.9	86.2	7.6	7.8	7.4
205	20NM15754	1	79.6	80.4	84.5	7.2	7.4	7.6
205	20NM15754	1	85.1	81.2	78.9	8.4	7.9	7.8
206	20NP14532	1	88.4	88.7	88.4	7.5	8.1	8.1
206	20NP14532	1	89.6	96.5	86.4	8.9	7.4	8.2
206	20NP14532	1	86.4	89.6	88.4	8.6	7.8	8.4
206	20NP14532	1	76.4	87.1	81.2	7.8	7.5	8.5
206	20NP14532	1	79.6	80.6	81.5	10.9	9.6	8.6
208	20NP14726	1	77.5	89.6	84.1	8.2	8.2	7.4
208	20NP14726	1	79.6	86.4	79.8	8.4	8.6	7.9
208	20NP14726	1	89.6	91.2	87.5	8.6	8.4	8.4
208	20NP14726	1	NA	NA	NA	8.6	8.4	8.5
208	20NP14726	1	84.1	85.1	84.5	8.5	7.9	8.6
210	20NP14519	1	78.9	78.4	76.9	6.9	6.8	7.4
210	20NP14519	1	71.3	77.3	77.1	7.8	7.7	7.5
210	20NP14519	1	64.3	70.9	78.9	5.8	5.2	7.8
210	20NP14519	1	81.1	75.9	78.9	7.9	6.9	7.8
210	20NP14519	1	77.8	78.9	84.5	7.4	7.4	7.9
212	20NP13712	1	86.3	76.5	86.3	9.7	8.9	7.6
212	20NP13712	1	85.2	86.9	79.9	10.6	9.9	7.8
212	20NP13712	1	97.7	98.3	79.8	7.9	7.9	7.9
212	20NP13712	1	75.6	69.3	83.4	9.3	10.2	8.4
212	20NP13712	1	88.4	84.1	84.1	7.5	7.2	8.5
214	20NP14660	1	76.9	79.6	74.1	8.8	8.1	7.1
214	20NP14660	1	76.9	79.3	78.9	8.3	7.1	7.2
214	20NP14660	1	72.1	75.6	74.1	6.6	6.3	7.4
214	20NP14660	1	77.8	79.3	76.8	7.9	7.4	7.8
214	20NP14660	1	75.4	79.3	76.8	7.9	7.6	7.8
215	20NP14706	1	72.4	79.3	78.3	8.3	8.2	7.2
215	20NP14706	1	61.3	67.3	74.1	8.3	8.1	7.5
215	20NP14706	1	77.8	79.6	78.9	9.9	7.8	7.6
215	20NP14706	1	79.6	85.3	73.2	9.8	7.4	7.8
215	20NP14706	1	66.8	69.4	79.6	7.9	7.8	8.4
216	20NP15491	1	77.9	79.9	74.1	8.9	8.6	7.6
216	20NP15491	1	74.6	78.3	79.6	8.8	7.8	7.8
216	20NP15491	1	88.6	88.9	78.5	8.7	7.4	8.2
216	20NP15491	1	81.1	85.5	77.4	9.6	8.9	8.4
216	20NP15491	1	89.6	95.3	82.3	8.9	7.8	8.5
217	20NP15598	1	74.6	76.3	77.4	9.8	7.7	8.4
217	20NP15598	1	74.3	75.9	71.2	7.9	7.4	8.5
217	20NP15598	1	76.9	77.9	79.6	7.6	7.5	8.6
217	20NP15598	1	72.3	78.6	78.9	7.9	7.7	8.7
217	20NP15598	1	75.4	76.9	75.4	10.9	9.6	8.9
218	20DKI1557	1	85.1	88.6	71.5	8.8	8.2	7.4
218	20DKI1557	1	77.4	79.3	78.6	8.1	8.3	7.5
218	20DKI1557	1	69.5	70.3	78.6	6	6.3	8.2
218	20DKI1557	1	79.1	80.9	78.4	8.8	8.2	8.4
218	20DKI1557	1	76.3	78.3	85.6	6.9	6.5	8.5
219	20NP15159	1	84.6	86.7	79.4	8.3	7.8	7.1
219	20NP15159	1	76.9	78.3	78.6	7.9	7.8	7.2
219	20NP15159	1	77.8	89.3	76.4	7.4	7.4	7.5
219	20NP15159	1	75.4	77.9	78.6	6.9	6.3	7.8
219	20NP15159	1	79.6	80.6	84.6	7.9	7.4	7.8
222	20DKI1513	1	65.1	69.3	78.6	8.6	7.2	7.1
222	20DKI1513	1	76.9	78.9	75.1	6.6	6.4	7.9
222	20DKI1513	1	79.8	84.1	77.8	9.6	8.1	8.4
222	20DKI1513	1	85.1	76.3	74.1	8.4	8.5	8.5
222	20DKI1513	1	76.9	88.6	79.6	8.6	7.9	9.6
223	20DKI1742	1	92.1	96.3	91.6	7.6	8.5	7.6
223	20DKI1742	1	79.6	81.2	80.6	7.6	8.1	8.1
223	20DKI1742	1	76.3	79.5	80.6	7.9	8.2	8.2
223	20DKI1742	1	88.4	94.2	97.4	8.3	7.5	8.4
223	20DKI1742	1	84.5	85.4	80.6	8.1	9.4	9.4
228	20NP15172	1	84.6	84.5	79.6	7.6	7.7	7.6
228	20NP15172	1	91.2	88.7	86.6	7.8	7.7	7.9
228	20NP15172	1	87.6	89.6	78.3	8.8	7.8	8.3
228	20NP15172	1	76.3	86.9	86.1	8.3	6.9	8.8
228	20NP15172	1	82.3	89.9	85.5	7.8	7.2	9.6
229	20NP14875	1	86.1	85.1	92.5	8.9	7.1	7.5
229	20NP14875	1	85.4	89.5	89.4	7.6	7.4	7.5
229	20NP14875	1	82.4	86.8	82.8	9.5	8.5	7.5
229	20NP14875	1	84.9	89.4	86.5	7.9	7.5	8.1
229	20NP14875	1	74.9	69.5	63.5	7.5	8.5	8.5
230	20NM15739	1	85.4	88.9	79.2	6.4	6.6	6.2
230	20NM15739	1	79.5	88.6	77.1	7.4	7.6	7.4
230	20NM15739	1	89.5	89.1	77.9	7.1	8.4	7.5
230	20NM15739	1	77.4	83.1	86.4	7.5	8.4	7.6
230	20NM15739	1	73.4	86.2	75.6	7.7	8.3	7.7
232	20DKI1564	1	76.1	83.1	76.1	6.6	8.4	7.1
232	20DKI1564	1	86.4	77.1	79.5	7.8	8.4	7.2
232	20DKI1564	1	79.6	77.6	75.6	7.5	8.1	7.4
232	20DKI1564	1	89.4	77.1	73.1	7.4	8.2	8.6
232	20DKI1564	1	72.7	74.7	68.5	8.3	8.2	8.8
233	20NP15667	1	87.7	91.3	94.2	6.6	6.5	7.1
233	20NP15667	1	79.1	79.1	74.1	7.6	7.1	7.1
233	20NP15667	1	77.4	79.6	89.6	7.1	9.5	7.1
233	20NP15667	1	76.1	76.3	76.1	8.5	9.4	7.5
233	20NP15667	1	92.3	95.4	95.1	9.6	10.5	7.8
234	20DKI1701	1	77.4	79.5	76.6	7.1	7.1	7.1
234	20DKI1701	1	88.4	82.1	79.4	7.1	7.9	7.5
234	20DKI1701	1	89.1	75.1	77.1	7.5	6.5	7.8
234	20DKI1701	1	78.1	83.4	80.1	9.2	8.9	7.9
234	20DKI1701	1	91.1	86.3	87.2	9.3	10.2	8.5
236	20NP15429	1	93.5	NA	92.1	11.2	8.2	10.5
236	20NP15429	1	89.1	NA	95.1	11.5	10.3	10.8
236	20NP15429	1	90.6	NA	95.3	10.6	8.3	11.6
237	20BM015	1	78.6	93.7	79.3	8.8	8.6	8.3
237	20BM015	1	79.3	95.6	75.8	8.3	8.9	8.5
237	20BM015	1	77.7	93.1	83.4	8.5	7.2	8.8
237	20BM015	1	75.2	92.1	77.9	8.8	8.1	8.8
237	20BM015	1	86.1	93.1	91.2	10.5	8.5	9.2
238	20NP14888	1	75.1	83.1	77.1	8.2	8.3	7.7
238	20NP14888	1	72.3	83.1	85.5	8.8	8.7	8.1
238	20NP14888	1	76.8	78.6	78.6	8.8	8.3	8.9
238	20NP14888	1	70.9	79.4	79	8.9	8.9	9.3
238	20NP14888	1	85.3	78.6	85.3	7.3	8.6	9.6
240	20DKI1574	1	78.5	86.3	85.6	8.6	8.5	7.7
240	20DKI1574	1	85.9	85.5	84.3	8.8	8.3	7.8
240	20DKI1574	1	72.1	86.2	81.1	9.3	7.7	8.8
240	20DKI1574	1	96.3	89.3	86.7	8.9	9.4	8.8
240	20DKI1574	1	65.5	73.2	71.1	9.7	8.1	11.9
242	20NP14530	1	75.6	75.9	76.3	7.2	10.8	7.2
242	20NP14530	1	73.1	78.3	75.2	9.1	7.7	7.7
242	20NP14530	1	72.6	76.3	75.9	7.3	11.9	7.8
242	20NP14530	1	71.6	77.3	72.3	7.1	10.9	7.9
242	20NP14530	1	71.1	77.4	75.1	9.5	11.9	11.1
243	20DKI1580	1	72.1	74.5	73.7	7.8	7.1	8.7
243	20DKI1580	1	75.9	85.3	86.2	9.3	6.6	8.8
243	20DKI1580	1	76.6	84.5	83.1	9.2	6.7	8.8
245	20NP14930	1	89.5	89.6	96.2	7.7	7.6	7.2
245	20NP14930	1	85.6	81.2	79.6	7.5	7.8	7.5
245	20NP14930	1	88.6	96.3	89.6	7.8	7.9	8.2
245	20NP14930	1	89.5	88.5	79.6	7.5	7.7	8.5
245	20NP14930	1	80.7	87.6	79.6	7.6	8.6	8.5
246	20NP15624	1	85.4	89.5	89.5	9.8	10.2	8.2
246	20NP15624	1	89.5	88.5	77.5	8.6	9.9	8.4
246	20NP15624	1	88.4	99.6	88.9	9.5	5.9	8.6
246	20NP15624	1	80.6	88.5	79.6	8.9	8.8	9.5
246	20NP15624	1	89.5	96.3	97.6	9.9	9.7	9.9
247	20NP15027	1	85.6	85.4	86.9	6.9	6.8	7.4
247	20NP15027	1	91.1	87.6	98.2	8.8	8.9	7.5
247	20NP15027	1	85.1	79.6	84.2	7.6	7.5	7.6
247	20NP15027	1	85.6	88.2	78.1	9.7	9.7	8.5
247	20NP15027	1	90.4	82.3	89.6	9.6	9.6	9.2
248	20NP15029	1	84.7	77.2	86.4	7.6	7.9	7.1
248	20NP15029	1	85.6	76.9	84.1	7.4	8.5	7.5
248	20NP15029	1	83.4	91.6	77.1	7.5	6.9	7.8
248	20NP15029	1	89.4	75.4	79.6	7.5	7.3	7.8
248	20NP15029	1	78.1	85.7	73.4	7.8	7.1	7.9
250	20NP15660	1	89.3	79.8	77.9	7.8	6.8	6.5
250	20NP15660	1	85.6	76.9	81.3	6.4	6.6	7.1
250	20NP15660	1	88.9	77.6	76.4	5.6	6.9	7.6
250	20NP15660	1	87.7	75.4	77.9	6.1	6.4	7.9
250	20NP15660	1	88.4	77.1	87.4	7.4	6.5	7.9
251	20NP13799	1	85.4	78.6	78.6	6.3	6.9	5.9
251	20NP13799	1	91.6	99.6	89.1	7.5	7.9	7.4
251	20NP13799	1	86.9	86.9	79.8	7.4	7	7.7
251	20NP13799	1	88.6	91.8	77.6	7.1	7.7	8.8
251	20NP13799	1	87.2	88.7	76.1	7.7	7.8	8.9
253	20DKI1534	1	85.9	77.9	88.1	7.2	8.5	8.1
253	20DKI1534	1	85.6	76.5	88.4	7.2	9.7	8.1
253	20DKI1534	1	92.7	72.1	87.4	7.5	9.9	8.2
253	20DKI1534	1	84.3	74.1	78.4	7.5	9.3	8.3
253	20DKI1534	1	88.9	79.4	77.6	7.1	9.8	8.6
254	20DKI1529	1	87.9	87.9	77.1	8.9	8.8	7.5
254	20DKI1529	1	88.5	88.5	77.4	8.9	8.7	8.2
254	20DKI1529	1	89.4	86.1	79.4	8.2	8.3	8.5
254	20DKI1529	1	83.2	88.4	76.9	9.1	8.4	8.6
254	20DKI1529	1	85.6	92.1	78.9	7.1	8.2	9.1
255	20NP15061	1	79.5	76.3	74.5	7.7	7.7	6.9
255	20NP15061	1	77.9	77.6	77.1	7.6	7.5	7.1
255	20NP15061	1	75.3	76.4	79.8	7.4	6.8	7.5
255	20NP15061	1	73.5	79.4	75.6	7.9	8.3	7.8
255	20NP15061	1	76.8	77.4	76.5	8.6	8.8	8.9
256	20DKI1691	1	75.9	77.5	71.6	8.1	9.6	7.1
256	20DKI1691	1	77.5	89.4	76.4	7.8	7.9	8.1
256	20DKI1691	1	70.1	85.1	76.4	9.6	10.9	9.1
256	20DKI1691	1	72.4	86.3	71.9	10.8	11.5	10.8
256	20DKI1691	1	75.9	88.9	79.3	7.4	6.9	11.9
257	20DKI1514	1	77.9	88.9	77.1	7.8	7.7	7.1
257	20DKI1514	1	79.4	79.6	69.5	7.4	9.6	7.2
257	20DKI1514	1	78.3	84.1	78.4	8.9	8.6	7.6
257	20DKI1514	1	75.2	86.1	76.4	7.1	6.9	7.8
257	20DKI1514	1	76.1	95.6	77.9	7.9	8.4	9.6
259	20DKI1504	1	87.2	77.6	88.6	8.4	9.7	7.2
259	20DKI1504	1	88.9	79.4	89.3	9.4	10.1	7.2
259	20DKI1504	1	85.3	89.1	91.3	8.1	9.6	7.3
259	20DKI1504	1	85.9	77.4	86.7	8.7	9.6	7.7
259	20DKI1504	1	86.1	79.5	88.9	8.9	9.3	7.9
261	20DKI1669	1	71.2	79.5	75.6	8.2	9.6	7.1
261	20DKI1669	1	84.1	78.5	88.6	7.7	8.5	7.5
261	20DKI1669	1	86.4	76.1	89.2	8.4	9.4	7.5
261	20DKI1669	1	83.9	88.4	78.5	8.4	8.3	7.8
261	20DKI1669	1	75.6	79.6	76.9	8.1	9.4	7.8
263	20DKI1626	1	78.5	86.4	78.9	7.4	5.9	7.1
263	20DKI1626	1	77.6	76.4	78.9	7.7	6.4	7.1
263	20DKI1626	1	75.6	79.4	77.4	7.8	6.4	7.8
263	20DKI1626	1	75.9	73.6	76.4	7.6	8.8	7.8
263	20DKI1626	1	76.3	76.4	77.5	7.9	6.9	7.9
265	20NP15065	1	79.6	84.5	79.6	7.9	8.6	7.4
265	20NP15065	1	75.8	79.6	77.2	8.9	9.6	7.5
265	20NP15065	1	84.5	71.6	84.1	7.1	7.9	7.8
265	20NP15065	1	76.7	77.1	76.9	7.4	8.4	7.8
265	20NP15065	1	85.6	79.6	86.5	8.6	8.6	8.9
268	20DKI15	1	92.3	87.4	79.6	7.4	7.3	7.1
268	20DKI15	1	79.3	81.2	89.5	7.5	8.4	7.4
268	20DKI15	1	81.1	79.6	88.6	7.6	8.4	7.5
268	20DKI15	1	89.1	79.6	77.4	7.8	8.3	7.6
268	20DKI15	1	87.7	87.4	87.5	8.4	7.9	8.5
269	20NP15346	1	83.1	79.8	79.6	7.5	8.1	7.4
269	20NP15346	1	77.7	75.6	75.4	7.8	7.1	7.5
269	20NP15346	1	82.1	71.5	79.8	7.2	7.6	7.5
269	20NP15346	1	74.4	76.3	77.4	7.5	7.9	7.5
269	20NP15346	1	75.6	78.4	79.8	7.5	7.3	7.8
270	20DKI1612	1	75.5	84.1	84.8	8.4	8.1	7.5
270	20DKI1612	1	81.1	82.4	85.4	7.4	8.1	7.9
270	20DKI1612	1	76.7	77.6	88.5	7.5	7.9	8.1
270	20DKI1612	1	74.3	79.6	77.8	7.5	8.4	8.4
270	20DKI1612	1	79.1	74.5	79.6	7.8	7.9	8.5
272	20NP14682	1	81.1	78.9	78.9	7.9	8.4	7.1
272	20NP14682	1	86.7	77.4	77.4	7.2	6.2	7.4
272	20NP14682	1	74.3	84.1	78.6	8.6	7.2	7.9
272	20NP14682	1	73.2	77.5	84.4	7.9	8.4	8.4
272	20NP14682	1	74.3	84.1	79.6	7.1	6.9	8.5
273	20NP15629	1	72.1	79.6	78.6	7.1	8.1	7.8
273	20NP15629	1	72.4	79.6	81.5	7.8	7.9	7.9
273	20NP15629	1	71.1	79.6	79.8	7.7	8.6	8.1
273	20NP15629	1	71.3	84.2	78.9	8.5	8.1	8.4
273	20NP15629	1	74.3	84.1	81.5	7.4	9.5	8.6
274	20NP15007	1	76.1	76.3	89.6	8.9	8.5	7.1
274	20NP15007	1	71.3	84.2	86.3	7.3	7.1	7.5
274	20NP15007	1	74.6	77.1	88.4	8.1	8.4	8.1
274	20NP15007	1	77.7	84.1	79.6	8.2	8.4	8.4
274	20NP15007	1	74.3	79.8	74.1	7.8	8.2	8.5
278	20NP15011	1	79.1	87.9	78	8.4	7.6	7.4
278	20NP15011	1	75.3	84.1	85.4	8.4	7.8	7.6
278	20NP15011	1	78.4	89.6	79.8	7.8	8.4	7.8
278	20NP15011	1	76.4	83.6	78.2	8.2	8.4	7.9
278	20NP15011	1	78.1	85.1	77.4	8.2	7.2	8.5
279	20NP14802	1	81.2	71.4	84.5	7.6	6.1	7.4
279	20NP14802	1	62.3	65.3	76.8	8.2	NA	7.5
279	20NP14802	1	75.4	74.1	84.5	7.4	6.1	7.9
279	20NP14802	1	78.1	76.3	75.4	8.4	6.2	8.1
279	20NP14802	1	77.9	79.8	79.8	7.8	7.2	8.4
284	20NP14543	1	98.6	89.6	91.5	7.8	8.1	7.1
284	20NP14543	1	94.1	96.3	91.5	9.2	7.3	7.2
284	20NP14543	1	96.3	94.1	99.6	7.9	8.6	7.2
284	20NP14543	1	76.3	85.4	84.4	7.7	7.1	7.8
284	20NP14543	1	84.9	79.6	86.9	7.9	7.6	7.8
286	20NP15482	1	77.4	82.4	78.6	8.3	7.1	7.2
286	20NP15482	1	79.6	81.4	84.1	8.1	7.1	7.5
286	20NP15482	1	98.4	96.3	96.3	7.8	7.2	7.5
286	20NP15482	1	100.6	99.6	102.3	5.1	7.5	7.8
286	20NP15482	1	84.1	87.4	87.4	10.3	9.1	9.9
288	20NP15545	1	89.4	88.6	89.4	7.9	7.2	7.1
288	20NP15545	1	76.6	92.1	84.5	8.2	7.8	7.2
288	20NP15545	1	76.9	94.7	84.1	7.6	7.1	7.6
288	20NP15545	1	84.1	89.6	76.3	6.2	7.9	7.7
288	20NP15545	1	79.6	84.1	74.1	8.2	7.6	7.9
290	20NP14870	1	84.5	79.6	79.6	7.5	7.8	7.1
290	20NP14870	1	82.1	84.1	85.4	8.2	7.9	7.5
290	20NP14870	1	79.4	82.1	85.4	7.6	7.4	7.7
290	20NP14870	1	85.4	84.5	84.5	7.7	7.9	8.6
290	20NP14870	1	86.9	76.3	76.9	11.1	10.2	11.2
291	20DKI1668	1	84.4	71.5	85.4	7.5	7.9	7.2
291	20DKI1668	1	88.4	77.9	85.4	6.2	7.8	7.6
291	20DKI1668	1	76.3	84.5	76.9	6.3	8.4	7.7
291	20DKI1668	1	89.6	85.4	78.9	9.2	7.8	8.2
291	20DKI1668	1	82.1	78.6	71.5	11.1	7.4	9.6
294	20DKI1676	1	76.3	74.1	77.4	9.2	8.1	7.1
294	20DKI1676	1	82.1	84.5	89.3	7.6	8.3	7.2
294	20DKI1676	1	84.5	74.5	86.3	7.8	7.4	7.3
294	20DKI1676	1	76.9	84.4	84.1	7.6	7.8	7.4
294	20DKI1676	1	74.1	85.4	84.1	8.8	8.6	7.5
295	20NP13763	1	79.4	85.4	84.1	6.1	7.8	6.6
295	20NP13763	1	77.4	75.4	85.4	7.2	7.4	6.7
295	20NP13763	1	86.4	74.5	79.4	5.1	7.5	6.9
295	20NP13763	1	84.1	75.4	78.9	7.2	7.9	7.1
295	20NP13763	1	71.5	86.4	85.6	7.5	7.1	7.8
296	20NP15063	1	86.3	85.4	81.5	7.2	7.8	7.1
296	20NP15063	1	71.5	79.6	84.5	8.8	7.4	7.4
296	20NP15063	1	84.1	81.5	76.5	10.2	7.5	7.9
296	20NP15063	1	84.1	84.4	79.3	7.8	7.6	8.9
296	20NP15063	1	76.5	83.5	85.4	10.3	7.1	9.6
297	20DKI1619	1	78.4	75.6	76.4	7.5	7.9	7.2
297	20DKI1619	1	79.6	88.4	85.1	8.3	7.5	7.4
297	20DKI1619	1	84.4	84.4	71.2	7.7	7.6	7.5
297	20DKI1619	1	85.4	89.6	89.6	7.9	7.1	8.8
297	20DKI1619	1	78.4	77.4	84.1	10.2	8.9	9.6
298	20NP15299	1	85.4	78.5	77.4	7.7	7.4	7.2
298	20NP15299	1	79.6	85.4	75.1	8.2	7.6	7.2
298	20NP15299	1	86.4	84.4	76.3	7.6	7.2	7.6
298	20NP15299	1	78.9	77.4	84.1	9.3	7.6	8.1
298	20NP15299	1	83.1	72.1	79.6	9.2	7.1	8.4
300	20NP15594	1	84.5	84.7	91.5	7.9	8.4	7.6
300	20NP15594	1	84.6	79.6	77.1	8.4	8.6	7.9
300	20NP15594	1	79.4	77.5	86.3	8.6	9.2	8.1
300	20NP15594	1	79.2	84.1	89.6	9.1	9.4	8.4
300	20NP15594	1	91.2	88.6	93.6	7.8	8.1	8.6
303	20DKI1535	1	75.4	78.9	78.4	7.2	6.9	NA
303	20DKI1535	1	77.9	75.4	79.2	7.9	6.8	7.2
303	20DKI1535	1	78.9	81.4	88.7	8.4	7.9	7.4
303	20DKI1535	1	72.3	77.9	77.6	7.1	6.5	7.9
303	20DKI1535	1	76.3	78.6	79.5	7.8	5.9	8.4
304	20NP15082	1	71.1	72.1	79.8	7.2	8.5	7.1
304	20NP15082	1	75.3	81.2	84.5	8.1	8.6	7.8
304	20NP15082	1	73.1	84.5	84.1	7.4	8.9	7.9
304	20NP15082	1	75.1	77.4	77.9	8.1	8.1	8.4
304	20NP15082	1	72.1	79.6	79.6	8.5	7.9	8.5
308	20NP14987	1	89.4	78.9	76.1	6.5	8.1	7.1
308	20NP14987	1	84.1	76.4	79.4	7.5	9.1	7.1
308	20NP14987	1	88.4	77.9	89.4	7.8	7.5	7.8
308	20NP14987	1	77.6	77.1	77.4	8.4	7.8	7.8
308	20NP14987	1	86.3	89.1	77.9	7.1	8.6	7.9
309	20NP15484	1	79.8	78.4	77.4	10.4	7.5	7.2
309	20NP15484	1	77.1	76.3	77.9	8.1	7.1	7.6
309	20NP15484	1	78.6	77.4	78.9	9.5	7.8	7.8
309	20NP15484	1	78.9	78.9	76.1	7.5	7.2	7.9
309	20NP15484	1	79.4	79.6	76.4	8.2	7.5	7.9
310	20NP14692	1	89.3	91.6	77.4	8.5	8.4	7.4
310	20NP14692	1	88.9	89.3	79.5	8.4	8.1	7.6
310	20NP14692	1	85.9	87.6	78.9	8.3	7.9	8.9
310	20NP14692	1	86.7	87.7	79.5	9.3	8.2	8.9
310	20NP14692	1	86.1	89.6	79.5	9.6	8.9	9.6
311	20NP14878	1	87.2	88.6	77.6	9.7	8.4	7.2
311	20NP14878	1	88.9	89.3	79.4	10.1	9.4	7.2
311	20NP14878	1	85.3	91.3	89.1	9.6	8.1	7.3
311	20NP14878	1	85.9	86.7	77.4	9.6	8.7	7.7
311	20NP14878	1	86.1	88.9	79.5	9.3	8.9	7.9
312	20DKI1545	1	92.1	82.3	95.5	9.2	8.9	9.2
312	20DKI1545	1	75.5	87.7	89.3	8.9	9.2	8.1
312	20DKI1545	1	88.1	82.1	73.4	7.2	8.8	6.6
312	20DKI1545	1	89.1	98.1	83.1	7.7	9.1	7.9
312	20DKI1545	1	86.5	99.4	89.8	8.8	8.9	8.5
314	20NP14597	1	85.5	77.6	82.1	8.2	8.4	8.9
314	20NP14597	1	75.3	82.1	83.4	7.5	8.8	8.2
314	20NP14597	1	84.3	82.3	91.4	8.1	10.1	7.2
314	20NP14597	1	85.1	86.1	96.3	7.6	10.6	8.9
314	20NP14597	1	86.2	89.4	82.3	7.1	10.8	6.7
319	20NP15329	1	81.2	84.3	85.4	8.8	8.9	8.8
319	20NP15329	1	86.1	89.2	92.3	7.7	8.2	6.4
319	20NP15329	1	85.4	81.1	92.3	6.2	7.9	7.4
319	20NP15329	1	86.7	86.7	89.3	6.3	7.8	8.2
319	20NP15329	1	85.4	85.6	91.2	7.1	7.7	8.6
321	20NP15562	1	72.4	81.2	62.1	6.3	8.8	8.8
321	20NP15562	1	75.5	75.3	63.2	6.2	7.4	8.4
321	20NP15562	1	75.5	82.3	74.1	9.2	9.4	9.2
321	20NP15562	1	77.6	85.1	77.1	9.1	9.6	8.8
321	20NP15562	1	78.4	83.9	76.1	8.9	8.4	9.1
322	20NP15390	1	85.1	77.7	85.4	6.2	9.3	9.2
322	20NP15390	1	83.2	82.4	75.5	7.2	7.7	8.1
322	20NP15390	1	81.2	82.4	89.1	8.3	7.9	7.7
322	20NP15390	1	78.1	80.1	85.2	8.1	7.4	7.9
322	20NP15390	1	72.4	79.8	83.4	8.6	7.8	8.6
324	20NP15070	1	77.7	75.4	76.3	9.2	9.1	10.2
324	20NP15070	1	66.3	74.1	75.3	6.4	7.9	7.2
324	20NP15070	1	65.1	72.1	72.3	5.3	7.7	6.5
324	20NP15070	1	65.1	79.8	75.3	5.9	8.1	8.1
324	20NP15070	1	68.7	70.9	77.8	6.4	7.9	9.4
326	20NP14573	1	82.1	85.4	87.7	7.2	8.8	7.9
326	20NP14573	1	72.1	64.4	78.1	6.2	6.2	6.3
326	20NP14573	1	81.2	77.4	75.1	6.2	7.2	7.3
326	20NP14573	1	80.3	73.8	79.5	6.9	7.9	7.9
326	20NP14573	1	85.2	72.9	72.1	6.8	7.8	9.1
329	20DKI1627	1	75.4	87.1	82.4	8.8	7.3	7.7
329	20DKI1627	1	81.2	86.7	88.9	7.3	7.4	8.2
329	20DKI1627	1	82.3	85.4	84.3	8.1	8.1	9.2
329	20DKI1627	1	80.3	88.4	86.2	7.9	8.9	8.8
329	20DKI1627	1	85.2	89.6	89.2	8.2	7.6	9.5
330	20DKI1716	1	82.1	83.4	85.1	7.7	6.2	6.3
330	20DKI1716	1	72.4	87.9	81.1	8.8	7.2	8.8
330	20DKI1716	1	75.1	81.2	85.6	8.3	9.2	6.2
330	20DKI1716	1	78.1	85.1	86.3	8.5	8.9	7.9
330	20DKI1716	1	77.3	86.7	85.2	7.9	8.9	8.2
331	20NP15498	1	95.1	96.3	91.1	9.4	11.1	11.1
331	20NP15498	1	75.1	65.3	NA	7.1	6.2	7.7
331	20NP15498	1	89.1	85.5	85.4	9.2	9.3	7.2
331	20NP15498	1	86.2	86.9	88.4	9.6	8.6	7.9
331	20NP15498	1	88.9	89.4	89.7	8.9	9.6	6.5
332	20NM17621	1	85.1	86.1	83.4	7.2	7.1	6.5
332	20NM17621	1	88.1	84.2	72.4	7.6	5.3	7.2
332	20NM17621	1	82.1	76.3	85.1	8.1	6.2	7.2
332	20NM17621	1	81.2	79.5	83.1	8.8	7.6	7.7
332	20NM17621	1	88.6	89.4	86.4	7.5	8.2	8.1
333	20NP15445	1	82.3	89.2	81.2	7.7	7.9	9.3
333	20NP15445	1	85.4	92.1	92.1	5.5	7.7	6.6
333	20NP15445	1	78.9	85.1	84.3	8.7	6.9	9.2
333	20NP15445	1	77.6	82.3	88.3	8.5	6.8	9.3
333	20NP15445	1	79.5	81.1	89.2	8.6	5.9	8.9
334	20DKI1554	1	78.9	81.2	74.1	7.7	8.8	7.2
334	20DKI1554	1	71.1	81.2	75.1	8.4	8.9	7.2
334	20DKI1554	1	82.3	76.1	85.5	8.2	8.1	8.4
334	20DKI1554	1	80.2	80.4	79.6	8.9	8.9	9.6
334	20DKI1554	1	82.6	79.1	81.6	8.2	7.8	7.8
336	20NP14591	1	72.1	64.3	64.1	10.2	7.1	7.5
336	20NP14591	1	71.1	66.4	NA	7.7	8.9	7.3
336	20NP14591	1	93.1	89.9	83.4	10.2	10.3	10.1
336	20NP14591	1	95.2	90.2	66.9	11.1	10.9	11.6
336	20NP14591	1	90.3	95.1	84.1	10.8	8.9	10.9
337	20NP15227	1	87.8	92.3	95.4	7.1	8.8	8.9
337	20NP15227	1	78.1	76.4	74.1	7.2	8.3	8.1
337	20NP15227	1	82.3	77.9	81.3	7.7	7.2	7.2
337	20NP15227	1	82.6	78.3	90.3	7.6	7.8	7.8
337	20NP15227	1	86.5	79.6	84.5	7.8	7.5	9.1
338	20NP15013	1	75.5	89.3	91.2	9.2	9.1	8.9
338	20NP15013	1	88.7	82.1	83.4	8.2	10.1	9.2
338	20NP15013	1	89.8	91.2	82.3	9.4	10.1	10.2
338	20NP15013	1	88.3	89.3	83.2	9.3	10.1	11.2
338	20NP15013	1	85.2	96.4	81.2	9.5	12	9.9
339	20NP15424	1	84.3	82.1	91.3	8.9	8.8	9.2
339	20NP15424	1	75.1	72.3	66.7	8.2	10.2	5.2
339	20NP15424	1	79.4	89.4	75.1	8.3	8.5	7.7
339	20NP15424	1	89.1	88.9	86.2	9.8	NA	8.7
339	20NP15424	1	87.5	76.8	77.6	10.1	10.5	6.5
343	20DKI1737	1	77.7	78.1	86.1	8.2	8.3	6.2
343	20DKI1737	1	75.4	76.7	78.4	6.3	6.2	5.5
343	20DKI1737	1	64.3	72.1	74.3	7.7	8.8	8.9
343	20DKI1737	1	78.5	75.5	88.1	7.9	7.8	5.9
343	20DKI1737	1	66.8	76.3	79.8	8.1	7.6	6.8
344	20NP15365	1	75.5	81.1	75.3	9.2	7.2	9.4
344	20NP15365	1	65.5	66.1	70.2	NA	9.5	6.3
344	20NP15365	1	82.3	75.5	62.3	6.2	6.7	7.4
344	20NP15365	1	81.2	79.2	68.1	6.6	9.1	8.9
344	20NP15365	1	86.5	73.1	78.1	6.8	8.7	9.1
346	20DKI1548	1	65.5	74.1	72.1	7.3	8.2	8.3
346	20DKI1548	1	81.1	82.3	75.5	9.5	9.4	10.2
346	20DKI1548	1	71.1	65.5	67.7	9.2	8.9	8.6
346	20DKI1548	1	78.2	82.6	66.3	9.5	7.3	11.1
346	20DKI1548	1	77.9	80.1	73.8	9.6	7.9	9.7
347	20NP14704	1	72.1	72.3	61.1	9.9	8.4	7.2
347	20NP14704	1	72.3	81.4	79.9	7.2	8.2	8.4
347	20NP14704	1	65.5	67.4	73.1	8.4	7.7	7.5
347	20NP14704	1	66.8	69.1	92.1	8.7	8.1	8.9
347	20NP14704	1	69.8	71.2	88.7	8.9	7.6	10.2
349	20NP14693	1	75.5	63.4	75.5	6.6	7.7	8.5
349	20NP14693	1	65.5	73.1	73.1	9.9	9.9	8.8
349	20NP14693	1	81.2	77.7	72.3	10.2	11.1	10.2
349	20NP14693	1	66.8	78.1	79.2	10.6	12.5	9.8
349	20NP14693	1	69.1	76.2	88.5	11.2	NA	10.6
351	20NP15409	1	85.5	86.4	86.3	10.2	10.1	10.2
351	20NP15409	1	75.5	78.4	81.3	7.7	7.5	8.8
351	20NP15409	1	75.5	74.1	75.3	8.2	8.8	9.2
351	20NP15409	1	75.8	79.4	75.2	8.9	7.9	9.9
351	20NP15409	1	79.4	76.2	76.3	8.5	9.1	8.6
352	20NP152	1	75.5	74.2	82.1	8.5	7.8	8.8
352	20NP152	1	81.3	82.1	86.7	7.7	9.3	7.8
352	20NP152	1	75.8	76.7	77.7	8.1	8.2	8.9
352	20NP152	1	77.1	76.8	77.6	8.6	9.8	7.9
352	20NP152	1	70.8	80.4	74.6	8.7	12.1	8.5
354	20BM01487	1	86.3	75.5	86.4	9.5	7.7	9.2
354	20BM01487	1	72.3	83.1	81.1	9.3	10.2	9.5
354	20BM01487	1	85.9	75.3	86.1	8.2	9.4	8.2
354	20BM01487	1	86.9	75.3	85.3	8.6	9.1	8.3
354	20BM01487	1	87.3	85.3	86.3	8.8	9.3	8.3
356	20NP14962	1	72.3	75.1	81.3	9.1	7.9	10.2
356	20NP14962	1	85.7	82.1	83.4	7.3	7.8	6.2
356	20NP14962	1	75.5	85.3	82.1	7.5	7.7	7.4
356	20NP14962	1	76.3	86.3	88.6	7.8	7.2	7.3
356	20NP14962	1	76.3	87.9	80.6	7.7	8.9	8.9
357	20NP15098	1	75.1	76.4	65.3	5.3	6.2	6.1
357	20NP15098	1	77.9	82.3	75.4	8.1	6.5	8.2
357	20NP15098	1	83.1	84.1	82.3	7.5	7.7	7.2
357	20NP15098	1	83.2	85.3	83.1	7.9	8.3	8.8
357	20NP15098	1	82.1	86.9	84.6	7.3	7.9	7.8
358	20NP14566	1	78.9	72.3	74.1	8.1	8.2	7.5
358	20NP14566	1	77.8	78.9	85.1	10.2	9.7	10.2
358	20NP14566	1	73.4	72.3	71.1	8.2	6.9	7.2
358	20NP14566	1	75.5	79.3	79.2	7.8	8.1	8.2
358	20NP14566	1	76.9	78.3	81.1	7.9	8.2	8.6
359	20NP15415	1	69.7	72.3	78.1	7.2	6.9	8.3
359	20NP15415	1	72.1	75.5	71.1	8.1	6.2	6.3
359	20NP15415	1	73.4	77.9	81.3	6.2	8.2	7.9
359	20NP15415	1	75.3	78.9	79.6	7.8	8.1	8.4
359	20NP15415	1	78.3	79.3	77.1	7.9	8.2	8.8
361	20DKI1531	1	88.9	87.1	86.7	9.8	7.9	11.2
361	20DKI1531	1	81.2	91.2	96.1	7.1	9.7	9.7
361	20DKI1531	1	82.1	88.6	95.1	7.3	7.9	8.4
361	20DKI1531	1	88.3	89.3	86.9	8.8	9.3	9.4
361	20DKI1531	1	88.6	89.3	90.1	8.3	8.9	9.2
362	20NP14954	1	73.1	89.1	88.2	7.4	10.1	8.9
362	20NP14954	1	90.1	91.2	77.1	8.9	9.7	7.3
362	20NP14954	1	83.1	87.1	77.5	11.4	11.4	8.1
362	20NP14954	1	78.9	81.3	80.9	8.6	8.8	9.2
362	20NP14954	1	82.3	85.3	86.4	8.8	8.4	8.5
366	20NP15009	1	81.4	83.4	91.3	8.7	7.1	6.9
366	20NP15009	1	78.1	87.5	86.7	10.7	9.6	10.9
366	20NP15009	1	82.3	85.6	90.1	11.2	9.7	8.9
366	20NP15009	1	83.3	85.9	82.1	10.9	11.9	10.9
366	20NP15009	1	84.9	87.2	89.6	8.9	9.3	9.5
367	20NP14966	1	75.1	73.4	73.5	7.5	7.3	8.5
367	20NP14966	1	66.7	73.4	60.1	7.1	9.5	7.1
367	20NP14966	1	77.8	72.3	70.1	6.1	6.7	6.9
367	20NP14966	1	85.3	87.3	80.7	8.9	9.1	9.3
367	20NP14966	1	81.2	80.9	80.6	8.9	7.9	8.7
368	20DKI1518	1	78.9	82.1	80.1	8.7	9.1	9.3
368	20DKI1518	1	77.3	81.2	81.2	9.9	7.1	10.2
368	20DKI1518	1	84.3	89.7	86.7	8.9	8.3	9.1
368	20DKI1518	1	85.5	88.3	86.9	9.2	9.2	9.3
368	20DKI1518	1	86.3	89.1	90.2	8.7	8.8	8.3
370	20NP14995	1	80.1	89.6	81.4	11.7	9.7	8.3
370	20NP14995	1	85.3	87.6	75.6	7.7	8.8	7.3
370	20NP14995	1	82.3	82.4	77.7	12.1	8.8	10.3
370	20NP14995	1	79.3	83.3	88.1	8.3	8.5	8.6
370	20NP14995	1	82.3	84.2	86.9	11.3	11.4	10.9
371	20DKI1532	1	72.3	74.1	71.2	9.2	9.9	9.2
371	20DKI1532	1	74.1	75.5	79.2	8.1	7.9	9.2
371	20DKI1532	1	73.4	72.1	74.1	8.2	7.7	8.8
371	20DKI1532	1	75.3	77.1	79.6	8.9	9.3	9.5
371	20DKI1532	1	76.9	78.9	81.2	8.7	9.5	9.9
372	20NP14984	1	72.3	75.2	77.7	9.9	6.9	7.2
372	20NP14984	1	65.1	NA	99.7	6.3	7.7	8.6
372	20NP14984	1	72.3	75.5	71.1	6.4	7.2	9.3
372	20NP14984	1	78.3	79.3	77.1	8.3	8.8	9.5
372	20NP14984	1	79.6	81.2	80.9	8.9	9.3	9.5
375	20DKI1598	1	72.3	81.1	83.4	7.8	7.2	8.2
375	20DKI1598	1	77.7	73.1	85.4	9.2	8.9	7.2
375	20DKI1598	1	75.4	83.1	75.5	7.2	8.3	7.9
375	20DKI1598	1	76.3	78.3	80.2	9.8	9.7	9.5
375	20DKI1598	1	76.3	79.5	77.6	9.8	9.3	9.7
376	20NP15360	1	78.8	75.4	81.1	7.2	6.2	7.3
376	20NP15360	1	NA	65.4	69.7	6.3	7.2	7.7
376	20NP15360	1	65.4	70.4	75.5	6.3	6.2	8.2
376	20NP15360	1	75.9	76.1	79.6	6.8	6.9	7.6
376	20NP15360	1	76.9	79.3	81.2	6.8	7.5	7.9
380	20NP14729	1	87.1	82.3	89.2	8.5	7.7	NA
380	20NP14729	1	83.1	85.4	83.1	8.3	9.2	10.1
380	20NP14729	1	88.7	78.1	83.4	9.2	6.3	9.2
380	20NP14729	1	89.3	92.1	90.6	9.8	9.8	9.3
380	20NP14729	1	85.3	86.7	83.6	9.9	9.7	9.8
381	20NP14647	1	86.1	89.1	85.7	9.7	9.4	9.2
381	20NP14647	1	88.1	83.4	83.1	10.1	7.9	10.3
381	20NP14647	1	75.2	85.6	91.2	8.7	9.3	7.1
381	20NP14647	1	76.3	78.9	79.5	8.8	8.9	8.3
381	20NP14647	1	78.3	84.9	80.9	8.9	9.7	9.5
382	20NP13867	1	85.4	83.3	87.2	12.1	10.4	9.4
382	20NP13867	1	67.3	80.4	76.3	7.2	9.3	10.1
382	20NP13867	1	74.3	70.4	NA	10.4	9.8	9.4
382	20NP13867	1	75.3	77.9	79.6	9.3	9.5	9.6
382	20NP13867	1	76.9	78.9	79.6	8.4	8.8	8.8
386	20DKI1582	1	67.9	74.1	79.4	6.7	6.2	6.7
386	20DKI1582	1	76.1	78.9	78.1	5.2	7.2	7.2
386	20DKI1582	1	75.4	81.1	86.1	5.5	5.2	7.5
386	20DKI1582	1	76.4	78.2	79.6	8.5	8.3	8.3
386	20DKI1582	1	78.3	79.4	80.1	8.9	8.7	8.7
391	20NP15668	1	81.1	92.3	93.4	10.2	8.9	10.1
391	20NP15668	1	92.1	95.3	95.4	7.2	8.8	8.1
391	20NP15668	1	85.1	86.4	92.1	10.2	9.3	10.2
391	20NP15668	1	86.3	87.3	89.6	9.3	9.4	10.5
391	20NP15668	1	87.6	85.9	88.2	9.3	9.5	8.3
392	20NP14983	1	81.1	68.4	83.4	8.7	6.2	9.7
392	20NP14983	1	71.1	75.4	72.1	7.2	8.1	9.2
392	20NP14983	1	72.3	74.3	82.1	7.4	7.5	8.8
392	20NP14983	1	75.3	76.9	79.1	7.6	7.8	7.9
392	20NP14983	1	79.6	79.3	80.1	8.8	8.9	9.5
394	20NP15263	1	89.9	87.7	88.7	8.1	7.8	8.9
394	20NP15263	1	83.4	87.9	92.1	7.8	8.8	9.5
394	20NP15263	1	87.1	92.3	87.7	8.8	7.5	7.7
394	20NP15263	1	88.3	89.7	90.1	8.9	9.3	9.5
394	20NP15263	1	89.4	92.3	93.1	8.3	8.4	8.3
396	20NP15506	1	74.1	77.9	82.1	9.2	9.6	9.2
396	20NP15506	1	83.4	82.1	72.3	6.7	7.7	7.2
396	20NP15506	1	84.1	82.3	75.4	8.9	9.9	9.3
396	20NP15506	1	85.3	86.3	88.1	8.9	7.8	7.9
396	20NP15506	1	86.3	87.9	86.9	9.3	9.5	9.6
398	20NP14845	1	82.3	86.1	75.5	9.5	6.2	6.3
398	20NP14845	1	78.1	79.4	69.2	6.1	6.7	5.4
398	20NP14845	1	75.1	79.3	62.1	7.2	6.1	6.3
398	20NP14845	1	86.9	87.2	87.6	7.5	7.7	7.9
398	20NP14845	1	87.6	89.3	90.3	7.9	8.2	8.5
400	20NP15402	1	87.1	72.3	84.3	6.7	5.4	5.2
400	20NP15402	1	76.7	72.1	75.4	6.2	7.3	6.2
400	20NP15402	1	82.1	78.9	77.4	6.7	5.1	6.2
400	20NP15402	1	85.3	81.2	80.2	8.3	8.5	8.8
400	20NP15402	1	86.9	87.9	81.7	8.9	8.6	8.9
401	20NP15226	1	75.4	81.1	73.4	7.2	8.3	8.1
401	20NP15226	1	82.1	75.4	83.1	8.9	9.2	6.4
401	20NP15226	1	68.7	72.3	81.1	5.5	6.7	8.9
401	20NP15226	1	75.3	77.9	81.2	8.8	8.3	8.4
401	20NP15226	1	86.9	87.3	89.6	9.3	9.9	9.3
402	20NP156	1	72.3	81.1	82.3	7.7	9.2	10.1
402	20NP156	1	72.1	64.1	81.3	9.5	8.2	9.1
402	20NP156	1	70.6	72.3	65.4	8.7	8.8	8.9
402	20NP156	1	70.3	70.6	66.9	8.8	8.7	8.8
402	20NP156	1	76.9	77.9	72.1	8.9	9.3	9.5
404	20NP15525	1	71.1	72.3	72.3	5.2	6.4	8.7
404	20NP15525	1	71.4	69.4	NA	8.2	5.1	7.5
404	20NP15525	1	79.4	65.4	63.2	5.2	7.5	6.9
404	20NP15525	1	79.6	82.1	80.9	5.7	6.9	7.2
404	20NP15525	1	85.3	86.7	89.1	5.8	7.5	7.6
405	20DKI1731	1	73.1	75.4	85.1	10.2	8.1	7.2
405	20DKI1731	1	75.3	74.1	82.3	8.4	8.2	7.7
405	20DKI1731	1	64.7	72.1	76.7	8.1	9.5	10.2
405	20DKI1731	1	85.9	87.1	85.9	8.8	8.3	8.8
405	20DKI1731	1	86.9	86.3	88.1	8.9	9.5	9.7
406	20NP15384	1	63.1	81.1	72.4	7.2	7.3	6.3
406	20NP15384	1	75.6	68.1	62.3	7.2	6.4	6.5
406	20NP15384	1	68.1	72.3	63.1	8.2	7.5	6.2
406	20NP15384	1	69.3	75.3	79.8	8.8	8.7	8.8
406	20NP15384	1	70.3	71.3	69.9	8.9	9.2	9.3
407	20NP15258	1	65.4	63.1	NA	6.7	5.6	6.2
407	20NP15258	1	61.1	63.1	64.1	7.2	9.2	6.2
407	20NP15258	1	66.3	NA	62.3	6.1	NA	NA
407	20NP15258	1	68.9	75.9	80.1	8.9	9.7	9.9
407	20NP15258	1	70.9	74.3	71.3	8.8	9.1	8.7
411	20NP15622	1	75.3	71.1	75.4	7.4	7.2	8.1
411	20NP15622	1	72.1	72.3	78.9	9.2	8.1	7.6
411	20NP15622	1	74.5	76.7	79.1	9.9	9.7	9.8
411	20NP15622	1	75.9	78.3	82.3	9.6	9.5	9.7
411	20NP15622	1	79.6	81.3	79.3	9.4	9.7	9.3
412	20DKI1683	1	82.1	82.3	81.7	6.7	10.4	6.2
412	20DKI1683	1	81.1	82.3	89.1	6.7	6.4	8.1
412	20DKI1683	1	71.4	72.3	73.4	7.5	7.4	8.1
412	20DKI1683	1	79.6	81.3	80.9	8.8	8.6	8.8
412	20DKI1683	1	78.3	85.4	NA	9.3	9.5	9.4
413	20DKI1719	1	87.9	82.1	92.3	6.3	6.2	8.1
413	20DKI1719	1	75.4	78.1	94.3	8.2	8.9	9.2
413	20DKI1719	1	82.1	84.3	91.2	6.7	7.8	7.8
413	20DKI1719	1	85.3	86.3	83.4	8.8	8.6	8.8
413	20DKI1719	1	86.9	86.9	88.9	9.3	9.8	9.4
416	20NP15043	1	73.4	78.9	81.3	7.2	6.1	9.4
416	20NP15043	1	82.1	83.4	93.1	8.9	8.2	8.9
416	20NP15043	1	82.1	92.3	75.5	7.8	8.4	7.4
416	20NP15043	1	86.3	86.8	88.2	8.8	8.9	9.3
416	20NP15043	1	85.4	87.3	85.7	9.2	9.5	9.7
417	20NM17620	1	82.1	83.4	93.1	9.2	9.3	9.2
417	20NM17620	1	75.5	72.1	85.1	8.9	9.4	8.8
417	20NM17620	1	72.3	81.4	92.1	8.4	6.7	7.6
417	20NM17620	1	76.9	78.3	79.9	8.8	9.7	9.5
417	20NM17620	1	78.3	79.9	80.1	8.9	8.8	9.4
418	20NM15764	1	75.4	73.4	82.1	9.2	8.8	7.2
418	20NM15764	1	72.3	63.4	75.1	6.1	8.7	8.8
418	20NM15764	1	73.4	NA	72.1	7.9	7.2	9.6
418	20NM15764	1	85.6	86.3	87.1	8.8	8.9	9.8
418	20NM15764	1	79.3	82.3	80.6	9.3	9.5	9.8
421	20NP13791	1	82.2	72.3	81.1	7.5	9.4	6.4
421	20NP13791	1	82.1	85.4	88.1	10.2	7.2	8.2
421	20NP13791	1	75.1	81.2	83.4	8.3	10.1	9.2
421	20NP13791	1	78.3	85.3	82.3	8.8	8.4	8.5
421	20NP13791	1	79.6	82.4	84.6	8.8	9.5	9.3
422	20NP14797	1	79.3	81.2	75.4	8.1	7.2	9.8
422	20NP14797	1	75.5	78.4	82.2	8.2	7.5	8.7
422	20NP14797	1	78.4	67.1	NA	7.2	7.3	8.9
422	20NP14797	1	79.4	81.1	79.9	7.3	7.9	8.1
422	20NP14797	1	78.3	79.3	82.6	8.8	8.9	9.1
423	20NP15359	1	92.1	85.3	84.1	9.1	9.2	9.3
423	20NP15359	1	75.1	82.3	73.4	8.2	9.2	8.3
423	20NP15359	1	61.1	67.4	68.1	6.2	NA	5.1
423	20NP15359	1	65.3	68.3	69.3	8.7	8.8	8.9
423	20NP15359	1	69.7	70.6	71.6	8.9	9.6	9.7
424	20NP15407	1	71.1	73.4	78.2	8.2	10.1	9.2
424	20NP15407	1	75.1	78.1	81.1	7.2	8.2	8.7
424	20NP15407	1	76.4	81.1	87.1	10.2	10.3	9.2
424	20NP15407	1	78.9	83.9	81.7	8.3	8.9	9.1
424	20NP15407	1	79.3	83.3	80.6	9.7	9.8	8.1
426	20NP15317	1	65.5	72.3	74.1	10.2	10.4	7.8
426	20NP15317	1	78.9	81.1	93.4	7.5	8.9	8.9
426	20NP15317	1	71.4	72.3	74.4	8.9	8.4	8.7
426	20NP15317	1	76.3	75.9	77.9	8.8	9.4	8.9
426	20NP15317	1	85.1	85.9	86.1	7.7	7.9	9.3
427	20NP14925	1	NA	NA	NA	7.2	7.1	NA
427	20NP14925	1	NA	NA	62.1	NA	NA	NA
428	20DKI1546	1	92.1	82.3	95.1	6.7	7.7	8.5
428	20DKI1546	1	75.1	86.1	95.4	6.7	7.5	5.7
428	20DKI1546	1	82.1	81.3	89.1	7.8	9.2	7.8
428	20DKI1546	1	85.3	86.3	88.7	6.9	7.3	7.9
428	20DKI1546	1	86.7	87.9	90.1	7.9	8.5	8.8
429	20NP15323	1	69.1	79.1	72.3	6.2	7.4	7.4
429	20NP15323	1	62.3	72.3	69.7	6.4	5.1	8.1
429	20NP15323	1	81.3	81.1	75.1	NA	NA	5.6
429	20NP15323	1	86.3	89.3	90.3	8.5	8.9	9.1
429	20NP15323	1	85.3	86.9	90.2	8.3	8.8	8.8
430	20NP15177	1	78.1	82.3	92.1	8.2	10.2	9.3
430	20NP15177	1	74.1	83.4	82.9	7.2	7.3	8.7
430	20NP15177	1	64.1	84.3	81.2	7.2	6.1	6.3
430	20NP15177	1	65.7	67.9	69.1	7.8	9.3	9.1
430	20NP15177	1	69.3	69.3	73.2	8.3	8.7	8.8
431	20NP15341	1	76.1	81.3	65.2	7.2	6.4	6.2
431	20NP15341	1	72.3	81.4	75.1	8.1	10.2	8.9
431	20NP15341	1	72.3	72.4	65.1	9.8	10.3	7.9
431	20NP15341	1	75.3	78.3	82.1	9.7	9.8	9.9
431	20NP15341	1	85.3	86.9	88.6	8.3	8.7	8.1
433	20NP15091	1	62.3	71.4	71.3	6.7	6.1	6.2
433	20NP15091	1	61.1	67.3	71.1	10.2	8.4	10.2
433	20NP15091	1	72.3	65.1	62.3	8.9	7.5	7.4
433	20NP15091	1	75.6	74.3	78.1	8.9	9.7	9.8
433	20NP15091	1	76.9	77.9	80.7	9.2	9.7	9.4
434	20NP15039	1	72.1	81.2	75.4	8.9	9.6	8.1
434	20NP15039	1	78.9	72.3	82.1	7.5	5.4	6.5
434	20NP15039	1	89.4	89.1	82.3	8.2	10.9	7.2
434	20NP15039	1	90.3	95.3	93.8	8.3	8.5	8.8
434	20NP15039	1	95.7	96.7	99.7	9.8	9.9	9.5
435	20NP15190	1	92.3	85.4	92.1	9.2	8.9	9.3
435	20NP15190	1	84.1	84.3	95.1	10.2	10.2	8.7
435	20NP15190	1	89.1	83.4	75.1	10.2	10.6	7.2
435	20NP15190	1	88.3	89.3	90.6	10.3	10.5	9.3
435	20NP15190	1	89.7	90.3	93.2	11.9	11.9	9.3
439	20DKI1607	1	82.1	78.9	72.4	9.2	10.3	9.2
439	20DKI1607	1	81.1	83.4	75.5	7.5	9.4	10.2
439	20DKI1607	1	72.3	73.4	78.4	7.9	10.4	10.2
439	20DKI1607	1	75.6	78.9	79.9	8.1	8.8	8.8
439	20DKI1607	1	78.3	82.3	80.2	8.8	8.9	9.5
442	20NP14806	1	72.4	73.1	73.4	9.1	10.1	9.4
442	20NP14806	1	86.7	94.3	93.2	8.1	8.5	7.3
442	20NP14806	1	85.6	95.3	92.4	8.9	10.1	9.8
442	20NP14806	1	84.3	85.5	88.1	8.8	8.9	8.5
442	20NP14806	1	86.7	89.3	90.3	8.9	9.5	9.3
445	20NP13758	1	69.7	71.5	62.1	8.1	8.4	8.8
445	20NP13758	1	65.4	69.4	66.3	10.8	9.1	9.4
445	20NP13758	1	59.7	67.1	80.1	7.8	8.3	7.3
445	20NP13758	1	59.6	65.9	66.9	8.8	9.5	9.4
445	20NP13758	1	58.7	68.3	70.1	8.9	9.8	9.7
447	20NP15354	1	72.3	82.1	79.4	9.7	10.4	10.2
447	20NP15354	1	83.1	89.6	72.4	11.5	12.3	9.8
447	20NP15354	1	82.5	85.6	86.3	10.7	11.7	12.1
447	20NP15354	1	83.8	85.9	88.1	7.3	7.9	8.3
447	20NP15354	1	86.9	87.9	88.3	8.9	9.5	9.5
449	20NP14774	1	82.3	83.3	84.1	7.9	8.7	8.7
449	20NP14774	1	75.6	69.7	60.9	8.1	5.8	6.8
449	20NP14774	1	82.4	82.3	69.5	6.7	11.7	10.7
449	20NP14774	1	84.9	85.9	85.1	7.8	8.5	8.8
449	20NP14774	1	85.9	86.3	85.9	8.8	9.5	9.2
450	20NP14544	1	82.7	94.5	84.3	6.1	11.7	7.4
450	20NP14544	1	73.2	83.7	79.8	8.8	9.1	6.7
450	20NP14544	1	84.5	79.3	78.4	NA	6.1	9.2
450	20NP14544	1	85.3	87.3	87.3	5.9	6.5	6.7
450	20NP14544	1	86.7	88.9	85.9	6.9	7.5	8.9
451	20NP15600	1	74.3	73.4	63.1	10.5	10.9	8.7
451	20NP15600	1	80.1	83.5	83.7	11.9	9.9	9.1
451	20NP15600	1	75.4	82.5	88.9	9.8	7.9	9.7
451	20NP15600	1	76.7	78.3	79.3	8.8	8.3	8.5
451	20NP15600	1	78.8	79.3	77.1	9.3	8.8	8.9
452	20NP15508	1	92.1	86.7	97.5	8.7	9.1	8
452	20NP15508	1	86.3	92.1	83.4	8.9	6.7	8.1
452	20NP15508	1	90.1	85.6	69.7	8.1	8.7	10.1
452	20NP15508	1	92.3	75.9	75.9	9.9	9.6	9.4
452	20NP15508	1	94.6	95.3	96.3	8.3	8.8	8.3
454	20NM17607	1	71.2	83.4	91.1	9.2	9.5	10.1
454	20NM17607	1	62.2	71.2	74.3	9.1	10.2	6.1
454	20NM17607	1	81.1	82.3	86.1	8.1	7.6	7.2
454	20NM17607	1	83.3	85.3	88.1	8.8	8.6	8.8
454	20NM17607	1	85.9	89.3	89.7	9.3	9.6	9.6
455	20DKI1757	1	91.1	83.4	73.1	9.2	7.7	6.2
455	20DKI1757	1	87.1	79.1	91.2	8.2	8.7	7.5
455	20DKI1757	1	92.1	87.7	92.1	9.2	10.1	10.2
455	20DKI1757	1	95.9	96.3	93.6	9.6	9.4	9.2
455	20DKI1757	1	95.8	98.3	99.7	8.3	8.8	8.8
457	20NP14665	1	72.3	73.2	85.1	10.1	9.2	7.3
457	20NP14665	1	92.1	91.3	82.1	9.4	9.3	8.1
457	20NP14665	1	83.4	72.1	83.4	9.2	8.3	7.2
457	20NP14665	1	85.7	86.3	86.9	9.5	8.9	8.9
457	20NP14665	1	89.3	90.3	92.1	8.3	8.9	9.3
458	20NP14928	1	92.1	92.1	79.1	8.1	9.7	6.2
458	20NP14928	1	85.1	83.4	82.1	8.2	6.1	5.6
458	20NP14928	1	82.1	79.1	91.4	10.2	9.3	8.5
458	20NP14928	1	84.9	85.3	88.6	8.5	8.9	9.2
458	20NP14928	1	89.3	92.3	90.3	9.3	9.4	9.7
459	20NP13752	1	63.4	72.1	74.1	NA	7.3	7.3
459	20NP13752	1	NA	72.1	81.3	6.2	5.3	6.4
459	20NP13752	1	63.1	83.1	76.1	5.2	7.9	7.3
459	20NP13752	1	65.9	67.9	69.1	6.5	8.8	9.1
459	20NP13752	1	69.3	76.3	78.6	6.9	7.3	7.7
460	20NP14847	1	92.1	92.3	92.3	6.7	7.7	7.3
460	20NP14847	1	65.4	72.1	84.1	7.3	7.3	8.2
460	20NP14847	1	92.1	93.4	98.1	7.2	9.3	8.7
460	20NP14847	1	95.3	96.3	99.8	8.9	9.6	9.7
460	20NP14847	1	97.6	98.6	99.1	7.7	7.8	8.7
461	20DKI1625	1	72.1	81.1	82.1	NA	5.6	5.6
461	20DKI1625	1	65.1	72.3	82.1	6.2	6.4	5.4
461	20DKI1625	1	61.2	71.3	89.1	7.1	7.4	6.9
461	20DKI1625	1	65.9	67.3	68.7	8.9	9.6	9.7
461	20DKI1625	1	85.3	87.3	88.1	8.8	8.9	8.3
464	20NP13848	1	96.7	80.7	79.1	8.1	9.4	6.9
464	20NP13848	1	76.3	96.7	85.4	8.4	8.1	8.5
464	20NP13848	1	69.7	77.3	75.6	6.1	9.1	8.9
464	20NP13848	1	65.8	67.3	68.1	6.8	6	6.2
464	20NP13848	1	65.9	68.3	69.7	6.9	7.9	8.9
465	20DKI1539	1	82.3	76.3	79.8	7.9	7.7	8.3
465	20DKI1539	1	81.2	74.3	69.7	6.7	8.2	7.1
465	20DKI1539	1	75.4	88.1	82.1	8.2	9.3	7.3
465	20DKI1539	1	78.3	81.3	80.6	8.8	8.9	8.9
465	20DKI1539	1	79.9	82.3	79.5	8.9	9.4	9.5
467	20NP15439	1	86.4	88.7	92.3	7.3	9.1	8.7
467	20NP15439	1	88.6	83.4	78.1	9.2	6.1	6.9
467	20NP15439	1	77.8	86.9	62.4	7.3	8.3	8.1
467	20NP15439	1	78.9	84.3	83.1	7.6	7.9	8.9
467	20NP15439	1	86.3	87.3	85.7	8.3	8.3	8.8
468	20DKI1515	1	74.9	73.1	72.5	8.5	9.7	8.3
468	20DKI1515	1	79.8	75.6	67.8	7.8	8.4	8.1
468	20DKI1515	1	80.1	78.9	63.4	8.7	9.1	9.4
470	20NP15236	1	91.4	93.1	82.3	8.9	8.9	9.1
470	20NP15236	1	78.7	92.4	80.1	9.1	9.8	7.6
470	20NP15236	1	84.3	85.7	79.4	10.3	9.1	6.7
470	20NP15236	1	85.5	87.5	88.1	9.3	9.6	9.4
470	20NP15236	1	86.9	86.3	89.6	8.9	9.4	9.6
471	20NP15104	1	78.4	79.3	71.2	9.1	7.1	8.9
471	20NP15104	1	70.1	71.5	70.2	9.7	10.1	9.8
471	20NP15104	1	70.9	68.9	65.1	8.1	7.1	7.9
471	20NP15104	1	70.3	72.3	70.9	8.8	8.9	8.9
471	20NP15104	1	70.9	75.9	73.7	9.3	9.5	9.4
472	20NP15596	1	70.1	70.4	74.3	6.7	6.4	8.1
472	20NP15596	1	73.5	77.8	71.1	8.9	6.7	8.7
472	20NP15596	1	73.4	70.1	72.3	7.5	6.8	7.1
472	20NP15596	1	75.5	76.3	77.1	8.9	8.9	9.3
472	20NP15596	1	76.9	78.9	80.1	8.8	9.3	9.4
473	20BM01483	1	72.3	75.3	62.1	5.4	7.8	6.4
473	20BM01483	1	82.3	76.7	75.4	7.8	8.2	7.3
473	20BM01483	1	82.1	76.3	67.1	10.2	6.1	7.2
473	20BM01483	1	85.5	86.3	80.1	8.3	8.8	8.9
473	20BM01483	1	86.9	89.3	90.7	9.8	9.9	9.7
474	20NP15269	1	82.3	83.4	85.1	9.1	9.2	9.3
474	20NP15269	1	81.4	95.2	72.1	10.2	8.5	9.2
474	20NP15269	1	92.2	73.1	92.2	8.2	8.9	9.2
474	20NP15269	1	95.3	97.3	98.1	8.9	9.3	9.5
474	20NP15269	1	96.7	96.6	99.7	9.3	9.7	9.9
475	20NP15267	1	65.5	63.3	65.1	8.2	7.1	8.9
475	20NP15267	1	71.1	72.3	83.1	7.5	9.2	9.2
475	20NP15267	1	72.1	65.1	81.1	6.3	8.2	6.3
475	20NP15267	1	73.9	73.8	78.7	8.6	8.3	8.5
475	20NP15267	1	75.9	77.9	79.5	6.9	6.7	6.7
477	20DKI1715	1	62.2	83.4	82.2	7.2	8.1	8.9
477	20DKI1715	1	75.1	73.4	87.1	9.2	7.3	8.2
477	20DKI1715	1	81.1	82.3	81.1	8.1	7.9	10.2
477	20DKI1715	1	85.9	89.3	90.3	8.3	8.7	8.8
477	20DKI1715	1	72.3	75.9	76.9	8.8	8.9	9.3
479	20NP15017	1	82.3	82.1	91.3	8.2	7.3	9.2
479	20NP15017	1	82.1	86.4	98.1	8.9	9.2	7.7
479	20NP15017	1	82.3	93.4	91.3	7.2	7.1	6.9
479	20NP15017	1	85.3	87.2	88.1	9.6	9.9	9.4
479	20NP15017	1	84.7	86.3	89.2	9.3	9.5	9.8
481	20DKI1621	1	75.3	84.1	81.1	7.2	8.2	7.3
481	20DKI1621	1	81.4	72.1	71.1	8.2	6.4	6.5
481	20DKI1621	1	93.4	72.3	82.1	5.2	NA	5.2
481	20DKI1621	1	85.1	87.3	89.7	5.6	6.5	6.7
481	20DKI1621	1	85.9	87.2	90.1	7.9	8.9	9.3
484	20NP15339	1	71.2	68.3	77.7	9.2	10.1	7.1
484	20NP15339	1	82.1	65.4	61.1	7.3	10.2	6.2
484	20NP15339	1	81.3	NA	87.7	8.9	6.2	7.3
484	20NP15339	1	89.3	90.3	90.7	9.3	9.5	9.6
484	20NP15339	1	82.3	86.3	89.9	8.9	9.8	9.9
485	20NP15636	1	79.1	72.3	89.1	6.2	9.4	7.2
485	20NP15636	1	65.1	63.4	63.1	8.2	6.9	5.2
485	20NP15636	1	71.1	73.4	85.1	7.2	8.9	7.2
485	20NP15636	1	84.3	89.6	90.1	8.5	8.6	8.4
485	20NP15636	1	86.8	87.3	88.1	9.3	9.5	9.7
486	20NP14832	1	72.1	74.5	71.1	6.2	10.3	9.2
486	20NP14832	1	62.3	NA	72.1	8.1	8.2	7.9
486	20NP14832	1	87.3	88.6	89.6	9.4	9.5	9.7
486	20NP14832	1	88.9	89.7	79.9	8.6	8.9	8.9
486	20NP14832	1	84.3	85.3	88.1	8.5	8.8	8.3
488	20NP15630	1	61.3	72.1	81.3	7.2	5.4	9.2
488	20NP15630	1	72.3	89.1	86.1	7.1	7.3	7.1
488	20NP15630	1	86.9	88.9	89.9	8.3	8.8	8.7
488	20NP15630	1	88.3	90.3	91.1	8.9	9.5	9.7
488	20NP15630	1	87.3	89.3	90.1	8.9	8.9	9.3
489	20NP15157	1	65.1	72.1	65.4	5.2	6.3	6.1
489	20NP15157	1	72.1	78.9	NA	5.2	8.1	6.2
489	20NP15157	1	75.3	78.3	88.1	5.5	5.6	6.3
489	20NP15157	1	76.3	79.9	78.1	5.9	6.3	6.6
489	20NP15157	1	79.3	82.3	81.1	6.9	7.3	7.8
490	20NP13878	1	NA	65.1	63.4	6.2	7.3	8.2
490	20NP13878	1	NA	NA	67.9	7.6	7.2	8.3
490	20NP13878	1	NA	NA	61.9	7.9	8.2	8.8
490	20NP13878	1	NA	NA	72.1	7.8	7.9	8.3
490	20NP13878	1	58.9	65.9	66.7	8.8	8.8	8.9
493	20NP15052	1	77.2	78.9	82.1	7.8	8.2	7.3
493	20NP15052	1	81.4	82.1	85.4	7.9	8.2	9.4
493	20NP15052	1	88.3	81.2	85.6	7.5	8.3	9.1
493	20NP15052	1	85.3	88.3	89.3	7.9	8.5	8.5
493	20NP15052	1	86.3	89.3	88.4	8.3	8.8	8.8
494	20NP15191	1	75.1	76.3	81.1	8.2	8.4	8.2
494	20NP15191	1	76.1	77.9	79.2	8.3	8.5	8.1
494	20NP15191	1	78.9	82.1	85.4	7.2	8.1	7.9
494	20NP15191	1	79.3	85.3	87.3	8.8	8.9	9.1
494	20NP15191	1	85.7	86.7	86.4	8.3	8.2	8.2
496	20DKI1576	1	96.3	92.3	69.3	8.3	9.3	8.1
496	20DKI1576	1	85.3	89.3	77.4	7.9	7.6	7.9
496	20DKI1576	1	88.2	84.2	79.6	8.2	8.9	8.3
496	20DKI1576	1	81.6	81.9	82.1	9.1	8.3	6.9
496	20DKI1576	1	79.5	90.1	63.2	7.9	6.3	7.2
497	20DKI1674	1	87.9	88.6	69.2	7.2	7.2	7.6
497	20DKI1674	1	88.6	90.6	67.3	6.8	6.3	7.9
497	20DKI1674	1	69.3	87.6	69.5	7.5	5.8	8.1
497	20DKI1674	1	75.3	82.3	70.5	6.3	8.1	6.9
497	20DKI1674	1	81.3	90.5	75.3	8.3	8.3	7.5
498	20NP14907	1	92.6	95.2	74.1	8.1	6.7	7.3
498	20NP14907	1	89.2	90.4	80.9	7.9	8.2	8.1
498	20NP14907	1	82.6	89.9	79.3	8.6	10.2	8.3
498	20NP14907	1	86.3	91.5	81.3	8.5	6.9	8.9
498	20NP14907	1	79.2	89.9	86.3	6.9	5.1	8.1
499	20NP15350	1	83.6	86.9	90.6	7.2	7.9	9.6
499	20NP15350	1	82.3	88.1	92.3	8.3	8.9	8.9
499	20NP15350	1	91.4	82.9	95.4	6.9	10.3	9.3
499	20NP15350	1	89.2	83.6	89.6	7.9	9.3	9.2
499	20NP15350	1	88.2	80.9	90.2	8.3	8.8	8.8
500	20NP15472	1	83.6	91.5	69.7	9.2	9.2	9.2
500	20NP15472	1	84.2	89.5	77.1	9.8	9.5	8.9
500	20NP15472	1	88.2	92.3	82.3	8.8	10.2	10.6
500	20NP15472	1	80.3	88.8	80.1	9.6	9.6	9.2
500	20NP15472	1	90.2	90.3	88.1	8.8	7.9	8.9
504	20DKI1547	1	92.9	82.1	88.5	7.6	7.1	7.9
504	20DKI1547	1	89.3	89.6	86.4	7.8	7.9	8.2
504	20DKI1547	1	88.9	80.2	82.3	8.3	8.3	8.6
504	20DKI1547	1	86.5	79.5	90.2	8.9	6.9	8.8
504	20DKI1547	1	83.2	88.1	89.9	8.3	7.5	8.1
506	20NP15312	1	82.3	89.6	98.8	8.9	8.9	8.9
506	20NP15312	1	88.6	90.3	82.2	9.2	9.7	9.2
506	20NP15312	1	85.6	95.6	85.4	7.9	8.1	8.2
506	20NP15312	1	89.6	88.6	82.1	8.8	7.9	9.1
506	20NP15312	1	90.5	89.3	88.2	9.1	9.1	8.8
507	20DKI1604	1	90.8	88.3	89.2	8.6	9.8	8.6
507	20DKI1604	1	88.1	89.9	91.2	9.3	8.8	7.9
507	20DKI1604	1	92.3	82.1	79.2	8.8	7.9	8.1
507	20DKI1604	1	86.9	88.3	81.3	9.6	9.1	7.9
507	20DKI1604	1	85.3	89.2	85.7	8.9	8.5	8.6
508	20NP15606	1	88.1	88.2	91.5	9.2	8.2	7.2
508	20NP15606	1	79.6	83.5	88.6	8.7	6.9	8.2
508	20NP15606	1	82.3	73.6	87.3	7.7	8.1	8.5
508	20NP15606	1	87.2	77.1	67.3	9.2	7.9	6.9
508	20NP15606	1	81.2	75.3	77.1	8.1	8.4	8.5
512	20NP15466	1	81.2	91.8	88.5	9.6	8.8	12.1
512	20NP15466	1	88.6	77.5	89.6	8.2	6.9	10.4
512	20NP15466	1	86.9	82.9	88.9	7.5	7.1	9.8
512	20NP15466	1	87.1	89.5	67.1	7.7	9.5	8.9
512	20NP15466	1	85.8	78.1	79.8	6.1	10.8	9.2
515	20DKI1600	1	86.3	82.1	81.2	8.9	9.8	8.6
515	20DKI1600	1	88.5	86.9	96.5	7.9	8.2	7.9
515	20DKI1600	1	91.4	88.2	83.4	6.7	7.8	8.1
515	20DKI1600	1	79.3	72.3	76.1	8.1	9.1	9.6
515	20DKI1600	1	76.1	70.1	69.3	8.7	8.9	8.8
516	20NP15399	1	82.3	78.3	79.1	9.2	8.6	8.1
516	20NP15399	1	79.1	83.2	86.5	8.7	8.7	9.1
516	20NP15399	1	85.6	86.2	91.4	7.9	8.1	7.9
516	20NP15399	1	79.7	89.4	93.5	8.1	7.6	6.9
516	20NP15399	1	89.4	87.1	98.7	8.5	8.1	7.8
517	20NP15040	1	90.1	82.3	79.5	7.9	8.1	8.9
517	20NP15040	1	78.2	87.1	86.5	8.8	8.6	9.3
517	20NP15040	1	85.3	79.2	82.1	9.1	9.3	9.6
517	20NP15040	1	81.4	80.1	86.5	7.2	6.9	7.8
517	20NP15040	1	89.6	90.6	92.3	8.2	8.7	9.2
519	20NP15542	1	86.3	86.9	82.1	7.9	8.1	7.9
519	20NP15542	1	85.7	89.1	80.1	6.2	7.2	6.9
519	20NP15542	1	82.1	83.5	77.1	8.3	8.9	8.1
519	20NP15542	1	79.5	72.1	69.5	6.9	7.7	6.9
519	20NP15542	1	86.4	82.1	80.6	9.3	9.1	9.8
520	20NP13749	1	96.3	88.4	88.3	8.8	9.1	10.6
520	20NP13749	1	85.4	79.6	76.9	9.6	8.9	9.8
520	20NP13749	1	79.3	81.3	82.6	8.6	7.9	8.9
520	20NP13749	1	82.1	89.2	92.6	7.9	6.7	10.1
520	20NP13749	1	93.3	89.3	96.8	9.8	10.6	9.61
521	20NP14836	1	65.5	72.3	78.1	6.2	6.7	6.2
521	20NP14836	1	62.1	64.3	63.1	7.2	7.7	7.2
521	20NP14836	1	72.1	65.4	73.4	7.7	5.6	5.3
521	20NP14836	1	78.9	71.2	74.9	6.9	6.7	6.9
521	20NP14836	1	69.9	82.6	78.3	8.2	7.1	7.5
522	20NP15503	1	76.1	73.4	69.1	7.2	6.3	6.2
522	20NP15503	1	72.3	81.1	76.1	6.1	7.2	7.3
522	20NP15503	1	72.3	73.1	74.3	6.2	6.7	6.7
522	20NP15503	1	73.1	74.6	86.7	8.3	8.3	8.2
522	20NP15503	1	77.9	85.2	86.3	6.9	6.9	7.9
523	20NP15235	1	81.1	82.1	73.4	9.4	8.2	9.6
523	20NP15235	1	92.1	83.4	73.1	7.3	7.7	7.2
523	20NP15235	1	72.1	65.4	77.2	5.6	6.7	6.2
523	20NP15235	1	81.9	71.2	79.1	8.1	8.1	8.9
523	20NP15235	1	69.7	69.9	80.6	7.9	9.1	9.2
524	20NP15181	1	65.7	72.1	74.3	9.2	7.2	8.1
524	20NP15181	1	72.1	75.4	73.4	10.2	10.1	7.3
524	20NP15181	1	74.5	72.3	83.1	6.1	6.7	6.2
524	20NP15181	1	89.1	75.1	85.6	9.2	9.2	6.9
524	20NP15181	1	92.8	76.9	79.9	8.3	8.8	8.2
527	20NP15456	1	71.3	75.4	62.3	8.2	8.1	8.9
527	20NP15456	1	75.4	76.2	75.7	8.1	8.1	9.1
527	20NP15456	1	65.9	81.1	82.3	6.7	7.8	7.7
527	20NP15456	1	67.1	82.3	89.2	8.6	8.6	9.2
527	20NP15456	1	73.9	83.1	77.8	9.2	9.1	8.8
529	20NP15154	1	84.1	75.4	68.7	7.7	6.2	7.7
529	20NP15154	1	74.1	82.3	72.4	6.2	6.9	8.1
529	20NP15154	1	75.1	76.4	82.1	8.2	9.3	8.8
529	20NP15154	1	77.6	81.2	89.5	8.9	9.6	8.9
529	20NP15154	1	82.6	69.9	92.1	9.1	8.7	7.9
530	20NP15348	1	65.1	72.3	81.4	7.2	5.4	5.5
530	20NP15348	1	75.4	72.3	72.3	7.2	6.1	6.1
530	20NP15348	1	73.4	75.1	75.1	7.2	7.1	8.2
530	20NP15348	1	75.2	66.1	81	8.2	8.9	9.2
530	20NP15348	1	76.9	72.5	79.6	7.9	6.8	7.6
532	20DKI1527	1	67.9	64.1	72.3	6.2	5.2	5.4
532	20DKI1527	1	61.2	63.4	73.1	5.3	5.2	5.4
532	20DKI1527	1	61.2	NA	62.3	8.3	6.2	8.1
532	20DKI1527	1	70.1	66.3	66.3	7.8	8.2	9.1
532	20DKI1527	1	66.5	65.3	72.3	9.1	9.3	8.9
534	20NP13881	1	63.4	NA	63.4	7.2	6.2	7.3
534	20NP13881	1	NA	NA	63.4	5.9	6.2	6.7
534	20NP13881	1	NA	NA	67.3	6.2	6.1	7.2
534	20NP13881	1	63.1	66.1	69.8	7.2	6.9	7.1
534	20NP13881	1	69.7	70.1	77.1	6.5	7.5	7.9
535	20NP15632	1	72.3	82.1	84.1	8.9	8.2	9.2
535	20NP15632	1	82.3	77.4	75.1	9.2	9.3	9.2
535	20NP15632	1	74.3	82.1	85.3	9.4	10.2	9.3
535	20NP15632	1	81.2	87.1	86.9	8.7	8.6	8.3
535	20NP15632	1	80.6	79.9	81.1	9.1	9.1	9.3
536	20NP14980	1	73.1	92.3	86.7	7.2	6.3	8.9
536	20NP14980	1	82.2	84.3	73.1	8.2	7.8	8.9
536	20NP14980	1	83.1	72.1	81.4	6.2	8.3	7.5
536	20NP14980	1	84.5	83.4	86.5	7.3	7.7	7.8
536	20NP14980	1	88.1	88.1	89.1	9.5	8.1	8.7
537	20NP15613	1	63.1	64.3	59.7	7.2	7.3	8.2
537	20NP15613	1	NA	72.3	68.7	7.7	6.2	7.3
537	20NP15613	1	63.4	65.3	66.1	7.3	6.4	6.2
537	20NP15613	1	66.7	63.4	63.7	7.7	9.5	9.1
537	20NP15613	1	71.1	70.9	69.1	8.9	9.6	8.9
543	20NP15592	1	75.4	76.7	82.1	7.2	8.1	8.2
543	20NP15592	1	81.1	92.1	83.1	6.2	8.1	8.9
543	20NP15592	1	82.3	92.1	82.3	7.2	6.5	7.2
543	20NP15592	1	88.1	89.1	90.4	8.2	8.5	8.6
543	20NP15592	1	82.7	79.8	78.1	9.2	9.6	9.1
544	20NP14817	1	73.4	81.1	92.3	7.8	7.2	7.4
544	20NP14817	1	65.1	66.7	72.1	5.2	5.6	NA
544	20NP14817	1	73.4	92.1	83.4	5.2	6.3	6.5
544	20NP14817	1	67.8	72.1	77.1	6.7	7.1	7.8
544	20NP14817	1	79.2	80.6	79.9	5.3	6.9	6.9
545	20NP15088	1	91.2	93.1	92.3	10.4	9.8	10.4
545	20NP15088	1	68.4	81.1	72.3	7.2	8.9	8.1
545	20NP15088	1	72.3	75.4	82.1	10.2	8.6	9.2
545	20NP15088	1	80.2	88.6	90.6	9.7	10.3	9.6
545	20NP15088	1	86.7	89.1	92.3	8.1	9.1	8.9
546	20NP15395	1	77.8	72.3	71.4	7.2	8.9	8.2
546	20NP15395	1	72.3	72.1	NA	5.9	6.2	6.2
546	20NP15395	1	75.4	72.3	73.4	5.8	7.2	6.3
546	20NP15395	1	79.7	80.9	86.1	6.7	7.7	7.6
546	20NP15395	1	86.1	83.6	88.2	7.1	7.9	8.9
548	20NP15410	1	85.1	93.4	92.3	5.2	5.1	NA
548	20NP15410	1	82.7	92.3	94.3	6.2	7.1	6.9
548	20NP15410	1	95.1	72.3	69.3	6.2	5.5	5.2
548	20NP15410	1	96.9	98.7	99.4	6.7	7.8	8.1
548	20NP15410	1	89.1	90.3	89.6	8.7	9.2	9.8
550	20NP15338	1	73.1	78.1	92.4	7.2	9.3	9.3
550	20NP15338	1	95.1	72.4	82.3	8.2	8.1	8.2
550	20NP15338	1	65.4	72.3	84.1	7.7	8.9	8.2
550	20NP15338	1	78.1	79.9	80.1	8.1	8.6	8.9
550	20NP15338	1	69.7	70.6	76.9	7.9	8.1	7.9
552	20DKI1589	1	75.3	82.1	93.4	7.2	7.3	7.5
552	20DKI1589	1	72.1	65.3	72.4	8.2	7.1	6.2
552	20DKI1589	1	63.1	75.4	76.7	9.2	7.3	8.2
552	20DKI1589	1	77.1	78.6	79.6	8.9	9.7	8.9
552	20DKI1589	1	80.3	81.6	83.6	9.1	9.3	9.5
553	20DKI1519	1	78.9	79.3	77.6	9.3	9.4	9.8
553	20DKI1519	1	87.2	88.9	85.3	9.5	9.1	9.7
553	20DKI1519	1	81.3	79.3	81.1	8.3	8.1	7.9
553	20DKI1519	1	76.3	76.3	75.9	7.7	7.4	7.1
553	20DKI1519	1	77.9	77.9	76.9	7.3	7.6	6.9
554	20NP14857	1	79.3	80.3	79.5	7.5	7.6	7.9
554	20NP14857	1	82.3	84.6	81.1	7.8	7.9	8.1
554	20NP14857	1	81.1	88.2	89.3	8.3	8.8	8.8
554	20NP14857	1	80.6	81.1	82.3	8.1	8.3	8.5
554	20NP14857	1	83.1	84.3	86.3	8.4	8.1	8.2
555	20NP14949	1	83.4	73.2	95.1	8.1	7.1	7.2
555	20NP14949	1	82.1	92.3	85.6	9.7	8.3	NA
555	20NP14949	1	72.3	96.1	75.4	9.5	6.2	6.3
555	20NP14949	1	79.8	82.3	83.6	8.8	7.9	8.1
555	20NP14949	1	82.1	80.8	82.1	6.9	7.3	7.8
556	20NP15030	1	72.3	82.1	83.5	8.1	6.4	7.9
556	20NP15030	1	71.1	81.3	75.1	7.2	6.4	5.2
556	20NP15030	1	73.4	72.1	71.1	8.1	8.9	7.2
556	20NP15030	1	74.5	78.5	79.6	7.9	8.3	8.6
556	20NP15030	1	79.1	80.6	82.1	7.1	7.5	7.9
557	20NP14904	1	76.1	66.7	83.1	9.2	8.9	8.2
557	20NP14904	1	75.1	92.1	83.4	8.2	6.7	7.2
557	20NP14904	1	73.1	75.4	76.1	7.5	8.2	8.8
557	20NP14904	1	77.5	79.6	83.6	8.1	8.6	8.8
557	20NP14904	1	76.9	80.6	79.6	7.9	8.3	7.3
558	20NP13884	1	78.4	81.1	85.4	10.2	8.1	7.2
558	20NP13884	1	83.1	84.2	86.1	NA	8.9	6.2
558	20NP13884	1	82.3	84.1	76.3	5.3	8.2	8.1
558	20NP13884	1	88.1	90.6	88.6	6.9	7.6	8.2
558	20NP13884	1	83.6	88.7	89.7	6.7	6.9	7.9
559	20NP14828	1	81.2	75.3	82.4	8.1	8.2	8.1
559	20NP14828	1	85.1	86.1	63.4	6.2	6.3	7.1
559	20NP14828	1	95.1	72.3	89.1	8.2	8.4	7.9
559	20NP14828	1	98.1	96.5	98.7	7.9	8.3	8.6
559	20NP14828	1	96.4	99.4	89.7	8.5	8.9	9.6
560	20NP15431	1	82.1	85.3	89.2	7.2	8.1	6.1
560	20NP15431	1	92.3	86.4	89.1	7.7	8.2	10.1
560	20NP15431	1	75.4	83.1	82.3	7.2	6.1	9.2
560	20NP15431	1	79.8	80.3	88.3	7.9	8.1	9.6
560	20NP15431	1	81.5	85.7	84.3	8.1	8.9	9.7
562	20NP15416	1	83.4	89.1	85.7	6.2	7.9	7.9
562	20NP15416	1	82.1	81.3	72.1	8.1	5.4	6.2
564	20NP13786	1	82.1	83.4	85.6	9.2	7.3	9.2
564	20NP13786	1	72.1	74.1	75.6	7.3	6.7	7.2
564	20NP13786	1	NA	75.4	82.1	7.9	9.2	8.9
564	20NP13786	1	69.5	79.6	82.1	8.9	9.3	9.9
564	20NP13786	1	79.1	80.6	82.3	8.6	8.9	8.7
565	20NP13706	1	72.1	93.4	84.1	8.3	10.2	8.2
565	20NP13706	1	76.7	93.4	91.3	9.2	8.2	8.1
565	20NP13706	1	81.3	84.1	91.2	7.2	10.2	9.1
565	20NP13706	1	79.6	80.3	79.7	8.8	9.6	8.9
565	20NP13706	1	81.2	80.6	82.1	9.1	8.9	9.3
566	20DKI1736	1	75.4	72.3	79.1	7.2	7.1	8.2
566	20DKI1736	1	82.1	NA	71.1	9.2	7.1	6.4
566	20DKI1736	1	72.3	75.4	81.4	8.1	5.1	9.2
566	20DKI1736	1	80.9	86.5	88.2	8.8	9.3	8.9
566	20DKI1736	1	79.6	82.3	87.1	8.9	8.6	9.3
567	20DKI1664	1	74.1	93.4	82.1	7.2	9.1	6.2
567	20DKI1664	1	93.1	82.1	84.3	7.2	9.5	8.2
567	20DKI1664	1	71.1	73.4	79.2	8.2	8.7	8.1
567	20DKI1664	1	90.8	96.2	99.2	9.1	8.9	9.2
567	20DKI1664	1	88.6	96.7	92.3	7.8	8.3	8.6
568	20NP15242	1	82.3	72.3	75.4	9.1	8.2	7.2
568	20NP15242	1	81.1	85.4	81.1	8.2	9.1	8.2
568	20NP15242	1	83.4	82.3	81.1	8.1	9.2	8.9
568	20NP15242	1	79.9	88.1	89.6	8.3	8.6	8.7
568	20NP15242	1	80.1	79.3	81.7	7.9	8.3	8.2
569	20NP15612	1	83.4	81.1	72.3	7.2	10.1	9.2
569	20NP15612	1	NA	71.1	69.7	6.2	8.1	7.3
569	20NP15612	1	62.1	79.1	75.3	8.1	5.2	7.7
569	20NP15612	1	77.1	72.3	70.9	7.9	8.2	9.3
569	20NP15612	1	79.4	80.9	83.6	9.1	9.6	9.8
572	20DKI1588	1	92.3	85.7	81.3	11.1	10.2	10.3
572	20DKI1588	1	82.1	79.5	83.4	10.1	8.1	10.1
572	20DKI1588	1	81.1	81.3	92.1	10.2	10.1	11.1
572	20DKI1588	1	80.9	81.3	79.5	8.9	9.3	8.9
572	20DKI1588	1	79.5	80.6	88.7	9.2	9.6	8.7
573	20NP15273	1	79.9	NA	73.1	9.1	9.2	7.2
573	20NP15273	1	80.1	79.9	82.1	8.9	8.8	7.1
573	20NP15273	1	69.3	68.7	69.7	9.2	9.6	8.7
573	20NP15273	1	77.6	76.9	77.1	9.1	9.4	9.6
573	20NP15273	1	80.1	77.9	81.7	8.8	8.3	8.9
574	20DKI1558	1	92.1	89.6	92.1	8.8	9.3	8.6
574	20DKI1558	1	76.3	78.6	82.1	7.1	7.6	8.1
574	20DKI1558	1	88.2	82.1	83.6	8.6	8.3	8.2
574	20DKI1558	1	69.7	72.7	78.6	7.9	8.5	8.8
574	20DKI1558	1	82.1	79.2	82.1	8.2	8.9	9.2
575	20NP14833	1	66.3	74.3	76.3	8.3	7.6	8.8
575	20NP14833	1	89.2	85.2	82.3	7.9	8.6	9.1
575	20NP14833	1	78.6	79.6	85.1	8.6	9.6	8.7
575	20NP14833	1	92.1	90.6	92.7	7.9	8.3	9.1
575	20NP14833	1	96.5	99.4	89.7	8.2	7.7	8.3
576	20NP14794	1	83.2	85.6	87.1	7.6	8.2	7.9
576	20NP14794	1	69.7	70.9	72.6	7.9	8.1	8.2
576	20NP14794	1	73.1	77.1	80.6	8.2	8.6	9.3
576	20NP14794	1	82.8	85.6	89.5	8.9	9.3	8.9
576	20NP14794	1	63.2	69.7	77.4	9.1	8.6	9.3
577	20DKI1622	1	77.9	78.9	82.7	8.9	9.2	8.5
577	20DKI1622	1	82.7	86.7	89.6	7.9	8.1	9.1
577	20DKI1622	1	86.4	88.7	82.3	8.6	8.9	8.6
577	20DKI1622	1	80.5	79.6	82.1	8.5	8.5	9.5
577	20DKI1622	1	83.2	85.6	86.9	9.1	9.6	9.7
578	20DKI1585	1	62.1	70.8	73.1	7.7	8.2	8.2
578	20DKI1585	1	66.9	68.1	69.8	8.1	8.6	8.6
578	20DKI1585	1	72.7	76.3	77.2	8.3	7.3	7.5
578	20DKI1585	1	67.3	69.5	72.3	7.9	8.5	8.2
578	20DKI1585	1	79.5	87.6	88.9	8.5	8.9	7.8
579	20NP15504	1	68.2	69.3	72.1	8.6	9.7	8.1
579	20NP15504	1	82.1	85.1	88.3	7.9	8.2	7.8
579	20NP15504	1	69.4	72.1	73.1	8.8	9.3	9.1
579	20NP15504	1	82.6	85.3	82.3	7.3	9.1	8.9
579	20NP15504	1	77.6	79.6	82.1	8.2	7.6	6.9
580	20DKI1699	1	78.9	77.2	79.6	8.6	8.8	8.2
580	20DKI1699	1	83.2	85.1	82.3	6.9	7.3	8.3
580	20DKI1699	1	96.3	93.5	89.7	7.5	6.9	8.2
580	20DKI1699	1	88.5	86.7	80.5	8.9	9.3	8.8
580	20DKI1699	1	87.6	89.1	90.3	9.1	8.6	7.9
582	20NP15367	1	67.7	75.3	72.4	10.2	9.1	9.2
582	20NP15367	1	65.2	66.7	72.3	6.1	6.5	7.9
582	20NP15367	1	65.4	65.3	66.7	8.1	7.1	7.2
582	20NP15367	1	69.7	73.2	76.2	7.9	8.1	7.8
582	20NP15367	1	70.3	77.3	79.3	8.2	8.6	8.1
584	20NP13808	1	75.4	89.3	85.4	8.2	7.1	6.3
584	20NP13808	1	82.1	85.1	74.1	9.2	6.3	6.9
584	20NP13808	1	75.1	85.3	85.2	8.9	8.8	8.1
584	20NP13808	1	82.3	88.9	85.3	8.8	8.4	7.9
585	20NP14781	1	89.9	82.3	88.9	8.9	9.3	8.9
585	20NP14781	1	92.3	84.1	85.3	9.1	9.2	9.1
585	20NP14781	1	85.1	89.7	85.4	8.2	8.1	10.2
585	20NP14781	1	86.1	91.3	85.1	9.2	8.4	9.7
585	20NP14781	1	88.1	92.6	89.9	8.8	9.3	9.2
586	20BM01484	1	82.3	89.9	83.6	9.1	9.2	9.6
586	20BM01484	1	75.3	72.2	73.4	6.2	8.1	8.2
586	20BM01484	1	75.1	74.3	74.1	8.2	6.9	7.9
586	20BM01484	1	69.7	75.3	72.1	7.2	5.5	8.1
587	20NP15460	1	86.4	79.3	73.2	7.6	5.9	7.8
587	20NP15460	1	65.4	67.7	65.4	7.1	6.2	5.9
587	20NP15460	1	NA	82.1	82.3	6.2	7.1	6.9
587	20NP15460	1	75.4	73.1	67.4	8.1	6.2	7.1
587	20NP15460	1	79.9	77.2	72.3	8.7	6.9	7.6
589	20NP15618	1	77.6	69.3	69.4	8.3	8.9	7.9
589	20NP15618	1	75.1	66.3	65.4	8.2	8.1	7.2
589	20NP15618	1	72.3	63.4	NA	6.8	7.9	6.9
589	20NP15618	1	62.3	73.2	62.1	7.1	7.1	8.8
589	20NP15618	1	69.3	78.3	69.3	8.2	8.3	8.9
590	20NP14986	1	82.3	86.9	88.1	8.3	8.9	7.3
590	20NP14986	1	84.3	88.7	85.4	8.1	9.2	10.3
590	20NP14986	1	75.1	83.1	95.1	7.2	8.9	8.2
590	20NP14986	1	95.3	87.1	88.9	7.2	7.2	10.3
590	20NP14986	1	89.3	83.4	82.3	8.1	8.2	10.2
591	20NP15662	1	82.8	88.9	69.2	8.3	8.8	9.8
591	20NP15662	1	71.3	82.4	65.3	6.2	6.9	7.1
591	20NP15662	1	72.3	95.4	86.7	6.1	7.2	6.9
591	20NP15662	1	75.1	76.3	82.3	6.1	7.8	6.1
591	20NP15662	1	74.9	77.9	88.4	7.7	7.3	8.1
592	20DKI1714	1	82.9	80.9	89.7	8.3	7.3	8.8
592	20DKI1714	1	83.4	85.4	89.1	7.7	6.2	7.2
592	20DKI1714	1	79.1	82.3	85.4	10.2	9.1	8.2
592	20DKI1714	1	85.4	82.7	83.1	8.2	7.1	8.9
592	20DKI1714	1	85.3	88.9	82.5	8.5	8.1	7.9
595	20NP14511	1	77.7	92.3	79.3	8.7	10.9	10.2
595	20NP14511	1	85.1	82.3	73.4	8.8	6.1	7.2
595	20NP14511	1	83.1	92.3	95.4	9.2	9.2	8.2
595	20NP14511	1	82.3	73.4	74.1	7.1	7.2	6.2
595	20NP14511	1	83.1	79.9	82.3	8.6	8.6	8.8
596	20NM17626	1	79.9	88.1	82.3	7.6	7.3	8.3
596	20NM17626	1	75.1	83.4	81.2	7.2	7.1	7.7
596	20NM17626	1	75.4	81.1	75.4	8.2	7.1	7.2
596	20NM17626	1	72.1	75.4	76.7	8.1	8.2	8.1
596	20NM17626	1	82.1	82.2	79.8	8.1	6.6	8.1
597	20NP14515	1	88.1	88.3	77.1	7.2	7.1	6.9
597	20NP14515	1	79.3	80.1	79.9	7.6	7.2	8.1
597	20NP14515	1	82.1	82.1	83.9	8.1	7.9	7.6
597	20NP14515	1	86.9	93.1	82.5	7.9	8.1	7.3
597	20NP14515	1	79.7	82.3	81.1	7.7	6.3	7.4
598	20DKI1561	1	83.1	81.3	80.9	6.9	7.7	7.1
598	20DKI1561	1	81.1	82.3	85.3	7.7	8.1	8.2
598	20DKI1561	1	82.2	83.2	86.4	8.1	8.3	8.3
598	20DKI1561	1	86.1	87.1	88.2	8.8	9.1	8.2
598	20DKI1561	1	84.1	85.5	86.7	8.2	8.1	8.1
601	20BM01466	1	76.3	77.9	78.9	7.8	7.3	7.6
601	20BM01466	1	75.4	78.3	77.3	7.9	7.2	7.7
601	20BM01466	1	76.1	77.9	78.6	7.7	7.9	7.8
601	20BM01466	1	77.9	78.3	80.3	8.2	7.5	7.9
601	20BM01466	1	78.4	79.6	80.9	8.2	7.4	8.5
602	20NP15396	1	78.3	79.9	80.3	7.7	7.1	8.3
602	20NP15396	1	79.9	82.3	82.1	7.8	7.6	8.5
602	20NP15396	1	78.1	81.1	82.3	8.1	7.9	8.6
602	20NP15396	1	77.9	85.6	85.4	7.9	8.1	8.4
602	20NP15396	1	78.3	87.7	86.9	8.3	8.2	8.8
603	20BM01516	1	79.3	84.1	83.1	8.3	8.7	8.2
603	20BM01516	1	72.8	77.9	79.3	6.7	8.9	8.6
603	20BM01516	1	77.1	79.1	82.3	8.4	7.3	8.2
603	20BM01516	1	76.9	77.5	81.7	6.9	7.1	8.3
603	20BM01516	1	78.1	79.1	80.9	7.7	7.9	8.2
604	20NP15113	1	75.9	79.3	75.9	7.9	7.9	8.1
604	20NP15113	1	76.9	77.9	85.3	7.9	7.5	7.6
604	20NP15113	1	77.8	78.3	79.9	7.2	8.1	8.3
604	20NP15113	1	81.3	83.2	85.5	8.3	8.8	8.2
604	20NP15113	1	82.1	85.6	86.9	8.1	8.6	8.1
605	20DKI1682	1	77.3	79.6	82.3	7.9	8.1	8.4
605	20DKI1682	1	74.9	77.9	79.6	7.2	7.9	7.1
605	20DKI1682	1	78.7	79.3	82.6	7.3	8.6	8.3
605	20DKI1682	1	79.7	82.3	83.1	6.9	8.6	8.1
605	20DKI1682	1	80.3	82.6	89.7	8.3	8.9	8.3
606	20NP15621	1	78.9	79.3	82.3	7.9	7.6	7.9
606	20NP15621	1	83.8	84.3	85.9	8.2	8.3	8.8
606	20NP15621	1	85.3	86.6	87.7	8.3	8.6	8.4
606	20NP15621	1	84.3	85.3	86.3	8.1	8.9	8.8
606	20NP15621	1	82.1	81.1	82.2	8.8	7.9	8.9
608	20DKI1729	1	89.5	82.3	89.6	8.2	8.6	8.9
608	20DKI1729	1	86.4	77.2	79.3	8.6	7.7	8.2
608	20DKI1729	1	82.3	81.3	83.3	8.1	8.1	8.3
608	20DKI1729	1	79.6	76.9	84.1	7.3	8.3	7.9
608	20DKI1729	1	83.1	82.9	79.9	8.2	7.9	7.6
611	20NP15364	1	81.1	83.4	78.9	7.2	8.2	8.1
611	20NP15364	1	82.3	65.4	82.1	10.2	8.1	9.2
611	20NP15364	1	72.3	82.1	79.3	9.1	10.2	10.1
611	20NP15364	1	79.1	76.9	82.3	8.9	7.8	8.3
611	20NP15364	1	82.1	82.1	89.4	7.9	8.5	9.2
613	20NP15024	1	92.4	94.1	82.3	8.9	8.2	7.9
613	20NP15024	1	76.5	75.1	83.1	8.2	8.1	7.9
613	20NP15024	1	71.2	83.1	81.3	6.2	7.9	6.2
613	20NP15024	1	82.1	86.9	87.9	8.1	9.4	9.9
613	20NP15024	1	80.9	83.1	79.5	6.9	8.1	10.3
614	20NP14569	1	79.1	82.3	84.1	6.1	5.9	6.2
614	20NP14569	1	82.3	85.4	86.7	9.1	9.4	7.1
614	20NP14569	1	77.4	84.3	73.4	8.2	6.1	7.2
614	20NP14569	1	79.9	88.9	79.8	7.8	9.3	7.7
614	20NP14569	1	81.2	90.6	81.2	9.2	8.5	8.5
615	20DKI1708	1	82.3	73.4	75.1	7.1	8.2	6.1
615	20DKI1708	1	74.1	81.1	65.3	8.2	9.2	7.1
615	20DKI1708	1	73.4	82.1	95.3	8.2	7.2	8.1
615	20DKI1708	1	79.8	83.1	89.2	8.8	8.9	9.5
615	20DKI1708	1	83.6	85.9	86.4	9.2	9.8	8.3
616	20DKI1709	1	72.3	75.4	69.1	9.2	6.2	6.7
616	20DKI1709	1	72.3	72.3	65.4	8.9	6.2	8.1
616	20DKI1709	1	72.3	75.1	69.3	8.4	9.2	10.1
616	20DKI1709	1	79.9	85.9	69.2	8.9	8.3	7.8
616	20DKI1709	1	80.2	76.9	81.2	8.2	7.3	8.2
617	20NP15353	1	84.3	85.4	95.1	10.1	10.2	10.1
617	20NP15353	1	85.4	83.1	75.3	9.2	10.1	9.2
617	20NP15353	1	95.3	93.4	83.2	8.9	8.1	7.8
617	20NP15353	1	92.3	92.9	79.5	8.9	9.4	8.2
617	20NP15353	1	88.9	98.8	83.2	9.1	10.9	9.7
618	20NM15689	1	82.1	83.1	82.1	8.4	7.2	7.1
618	20NM15689	1	81.1	72.3	77.4	6.2	8.2	9.1
618	20NM15689	1	82.1	84.3	82.4	7.2	7.7	7.2
618	20NM15689	1	83.1	86.9	78.2	8.3	8.4	8.3
618	20NM15689	1	85.7	81.9	81.6	10.1	7.9	9.5
619	20NP13860	1	72.3	76.4	75.3	5.9	7.2	8.4
619	20NP13860	1	72.1	75.4	85.3	8.2	9.1	8.2
619	20NP13860	1	72.4	83.1	82.3	9.2	8.2	8.9
619	20NP13860	1	80.3	86.9	89.6	7.9	7.4	9.1
619	20NP13860	1	79.6	91.5	88.1	8.6	9.1	8.7
620	20BM01518	1	92.3	93.4	85.4	8.1	8.3	8.5
620	20BM01518	1	82.1	79.4	83.4	7.7	5.3	7.2
620	20BM01518	1	84.3	85.1	72.3	9.1	7.9	7.9
620	20BM01518	1	83.1	85.6	73.1	8.4	9.2	8.1
620	20BM01518	1	82.5	89.1	79.8	7.9	8.3	9.6
623	20DKI1513	2	95.5	101.7	103.5	12.5	11.4	11.3
623	20DKI1513	2	76.5	95.8	87.2	11.3	NA	NA
623	20DKI1513	2	78.5	85.2	76.4	7.5	7.4	6.5
623	20DKI1513	2	79.3	93.2	82.1	8.3	9.9	10.4
623	20DKI1513	2	85.5	101.2	91.3	NA	NA	NA
625	20NP15390	2	81.4	85.9	80.3	8.2	8.6	8.9
625	20NP15390	2	76.8	79	80.2	8.1	7.6	8.2
625	20NP15390	2	76.2	75.3	79.5	6.5	7.5	7.1
625	20NP15390	2	86.4	89.2	88.4	7.5	8.9	9.7
625	20NP15390	2	77.3	77.6	78.5	7.4	7.2	7.5
626	20NP15052	2	76.5	74.2	69.5	8.9	8.9	9.5
626	20NP15052	2	72.4	82.5	90.5	8.9	8.8	9
626	20NP15052	2	67.2	75.4	86.2	9.8	10.5	11.2
626	20NP15052	2	79.4	81.2	81.3	9.6	10.1	10.7
626	20NP15052	2	75.8	77.4	79.2	9.1	9.8	9.2
631	20NP13881	2	62.1	71	76.5	7.9	8.5	8.9
631	20NP13881	2	58.8	63.5	69.7	7.2	7.4	7.6
631	20NP13881	2	NA	NA	62.1	6.8	6.4	7
631	20NP13881	2	NA	NA	64.2	6.7	6	7.1
631	20NP13881	2	NA	NA	NA	5.4	6	6.6
632	20NP13791	2	84.2	86.6	84.3	10	11.1	10.3
632	20NP13791	2	67.8	69.5	NA	10.1	12.2	11.4
632	20NP13791	2	78.5	79.5	82.1	7.1	7.8	7.4
632	20NP13791	2	71.2	78.5	82	9.3	9.3	8.9
632	20NP13791	2	83.5	84.8	81.2	11.9	11.7	12.1
633	20DKI1630	2	75.3	87.7	79.9	10.6	10.5	10.7
633	20DKI1630	2	78.3	81.5	83.2	9.5	10.1	9.6
633	20DKI1630	2	68.2	74.3	74.3	9.1	10.5	9.6
633	20DKI1630	2	79.3	79.5	85.4	9.3	10.2	10.2
633	20DKI1630	2	75.3	82.9	80.4	9.7	9.5	9.6
634	20NP15172	2	92.3	90.7	92.8	9.4	9.7	9.7
634	20NP15172	2	93.2	98.7	99.3	8.6	9.1	8.6
634	20NP15172	2	93.5	99.7	101.2	10.5	9.8	9.9
634	20NP15172	2	92.3	97.4	95.3	10.1	10.2	9.9
634	20NP15172	2	98.4	NA	97.4	10.5	9.7	10.2
636	20NP14833	2	70.3	77.2	73.9	8.4	9.1	9.3
636	20NP14833	2	75.2	76.3	80.5	10.5	9.4	9.9
636	20NP14833	2	81.1	79.4	81.6	11	10.2	9.8
636	20NP14833	2	69.3	71.4	75.8	8.9	8.4	8.9
636	20NP14833	2	71.3	74.8	68.8	7.5	8.4	8.1
637	20DKI1757	2	81.3	84.9	85.2	9.7	9.3	8.7
637	20DKI1757	2	65.3	73.2	75.8	7.9	7.7	8.9
637	20DKI1757	2	78.5	80.4	83.7	9.8	9.4	9.3
642	20NP15613	2	71.2	72.8	79.3	9.4	9.1	9.4
642	20NP15613	2	71.8	78.5	75.4	8.9	8.5	8.6
642	20NP15613	2	65.4	66.7	69.8	8.5	9.3	8
642	20NP15613	2	82.3	77.4	75.6	8	8.2	8
642	20NP15613	2	72.3	73.5	78.5	9.3	9.7	9.3
645	20NP15424	2	83.2	85.7	82.3	12.2	11.7	11
645	20NP15424	2	89.4	90.1	92.3	11	10.2	9.8
645	20NP15424	2	84.2	82.3	83.5	11.5	11.4	10.7
645	20NP15424	2	73.8	82.5	79.6	11.3	10.7	10.3
649	20NP14904	2	77.4	82.5	79.3	9.8	9.5	9.7
649	20NP14904	2	88.4	85.2	85.4	10.7	10.8	10.2
649	20NP14904	2	76.5	83.5	79.3	8.8	7.9	8.1
649	20NP14904	2	73.5	79.3	77.5	10.8	10.4	10.7
649	20NP14904	2	81.2	83.5	83.2	8.9	9.1	9.5
651	20NP15514	2	76.6	66.8	61.2	10.1	8.9	8.9
651	20NP15514	2	82.3	90.4	86.3	11.3	10.6	10
651	20NP15514	2	83.7	84.5	73.2	10.1	9.3	9.1
651	20NP15514	2	83.2	80.1	74.5	9.7	9.9	8.9
651	20NP15514	2	88.4	84.3	74.5	10	9.7	9.3
652	20NP14857	2	77.3	74.2	73.5	7.1	7.8	9.1
652	20NP14857	2	72.3	75.4	70.1	8.1	8	8.6
652	20NP14857	2	72.3	71.4	67.8	8.4	8.6	8.1
652	20NP14857	2	69.3	65.4	67.2	8.8	9.1	9
653	20NP15082	2	63.2	70.1	80.3	9.2	9.4	8.4
653	20NP15082	2	79.3	87.2	83.5	7.1	6.6	5.8
653	20NP15082	2	69.1	73.5	74.2	8.1	8.2	7.5
653	20NP15082	2	78.5	88.1	98.9	9.7	8.9	8.1
654	20DKI1629	2	81.4	88.6	85.3	9.5	9.9	9.2
654	20DKI1629	2	89.4	79.6	98.5	9.3	9.9	9.4
654	20DKI1629	2	72.3	81.7	79.5	9.7	10.2	10
654	20DKI1629	2	94.3	94.5	93.2	9.7	8.9	9.2
654	20DKI1629	2	89.1	84.5	95.3	9.7	10.5	10.7
657	20NM15724	2	75.8	86.4	77.3	9.8	9.7	9.9
657	20NM15724	2	99.5	97.2	100.3	12.2	11.7	10.9
657	20NM15724	2	70.5	76.3	81.1	9.4	8.6	8.9
657	20NM15724	2	87.5	81.4	88.2	10.9	11.5	10.9
657	20NM15724	2	72.3	84.5	83.1	6.3	6.5	6.1
660	20DKI1621	2	90.5	91.3	99.8	9.4	9.9	9.5
660	20DKI1621	2	71.2	81.4	90.3	5.4	5.7	6.2
660	20DKI1621	2	63.5	75.1	63.2	8.6	8.4	7.9
660	20DKI1621	2	73.4	73.1	74.5	7.1	9.2	8.3
660	20DKI1621	2	78.9	84.5	94.3	8.8	9.3	9.7
661	20NP15473	2	84.4	83.2	83.1	8.4	8.9	8.8
661	20NP15473	2	86.7	92.4	92.1	9.6	9.8	10.2
661	20NP15473	2	84.5	85.1	90.1	8.9	9	8.8
661	20NP15473	2	86.4	79.2	87.5	9.5	8.2	9.3
661	20NP15473	2	79.5	92.3	88.5	8.5	9.3	9.1
663	20NP14986	2	68.1	68.5	71.2	7.9	9.4	9.2
663	20NP14986	2	79.5	85.2	82.1	8.4	9.5	9.5
663	20NP14986	2	79.3	83.5	87.4	7.9	9.5	9.3
663	20NP14986	2	73.5	81.2	85.4	7.6	9.4	8.6
663	20NP14986	2	78.5	85.4	86.7	9.3	9.1	9.5
664	20NP15258	2	74.5	79.3	78.2	7.9	8.2	7.8
664	20NP15258	2	70.5	71.3	68.9	8.3	6.9	7.5
664	20NP15258	2	71.2	73.7	68.5	8.3	7.5	7.3
664	20NP15258	2	69.4	71.4	72.5	8.4	8.2	7.7
664	20NP15258	2	71.4	71.8	62.5	7	7.2	7
666	20NP15384	2	78.4	77.6	78.2	9.1	9.2	8.5
666	20NP15384	2	73.5	69.3	78.4	8.5	8.4	8.8
666	20NP15384	2	79.5	80.1	65.7	8	8.2	6.9
666	20NP15384	2	83.5	70.1	66.2	10	9	8
666	20NP15384	2	79.3	78.4	77.2	10.9	9.9	8.2
670	20NP14693	2	73.9	77.4	73.2	9.3	9.9	NA
670	20NP14693	2	78.2	80.6	82.3	9.6	9	9.1
670	20NP14693	2	65.6	72.3	73.1	8.8	9.3	9.2
670	20NP14693	2	85.7	88.9	89.4	12.7	NA	NA
670	20NP14693	2	64.3	67.1	63.7	11.2	12.3	NA
671	20NP15299	2	71.4	70.6	70.3	7.7	7.9	7.5
671	20NP15299	2	75.4	76.3	69.8	7.5	7	6.8
671	20NP15299	2	74.7	68.5	60.1	8.2	8.3	7.1
671	20NP15299	2	75.6	66.7	NA	7.7	7.9	7
671	20NP15299	2	78.2	63.7	72.3	8.9	7.5	7.2
672	20NP15407	2	78.3	79.2	71.4	12.1	10.4	10.5
672	20NP15407	2	73.6	77.2	71	9.9	11	10.4
672	20NP15407	2	73.8	72.6	69.7	10.4	10.5	10.7
672	20NP15407	2	67.4	72.1	67.3	11.1	12.4	12.2
672	20NP15407	2	64.7	82.1	78.3	9.7	10.4	9.4
673	20NP15283	2	73.6	79.8	77.4	10.4	11.6	11.8
673	20NP15283	2	89.7	88.2	83.5	9.4	7.7	8.4
673	20NP15283	2	85.5	87.2	71.3	9.4	9.5	8
673	20NP15283	2	79.2	78.3	84.1	11.5	10.9	11.2
673	20NP15283	2	73.1	74.2	79.8	7.9	7.7	8
676	20NP14530	2	96.6	98.2	101.2	NA	NA	NA
676	20NP14530	2	99.7	99.6	100.9	12	11.9	12.1
676	20NP14530	2	88.7	85.4	86.2	11.2	11.1	10.2
676	20NP14530	2	89.3	87.6	89.4	10	10.1	10.3
676	20NP14530	2	85.7	88.2	89.1	NA	10.1	NA
677	20NP14559	2	82.1	79.4	78.8	9.4	9.4	9.1
677	20NP14559	2	85.3	79.6	75.5	7.8	7.5	7.1
677	20NP14559	2	83.2	83.1	85.2	9.9	9.6	9.6
677	20NP14559	2	83.1	87.2	84.1	8.7	8.4	8
677	20NP14559	2	74.5	77.2	79.4	10.8	10.1	9
679	20NP13712	2	89.4	82.1	87.8	9.4	8.4	9.9
679	20NP13712	2	87.5	90.3	79.6	8.9	9	8.9
679	20NP13712	2	89.3	97.7	91.2	8.9	8.4	8.5
679	20NP13712	2	94.4	96.2	99.8	9.1	8.9	9
679	20NP13712	2	79.4	93.2	82.1	8.4	8.7	8.8
680	20NP13878	2	61.2	66.3	73.2	6.7	6.5	6.9
680	20NP13878	2	66.4	68.2	71.1	5.7	5.5	6.4
680	20NP13878	2	NA	63.1	62.1	6.2	5.3	8.1
680	20NP13878	2	60.1	65.2	72.3	6.5	7.4	7.2
680	20NP13878	2	67.3	77.4	82.1	10.9	10.5	9.7
683	20NP15503	2	74.1	75.2	73.1	6.9	6.8	6.4
683	20NP15503	2	73.2	69.7	66.3	8.1	7.9	7.5
683	20NP15503	2	69.4	74.3	64.5	9.4	7.2	9.1
683	20NP15503	2	78.8	74.4	67.4	8.1	8.8	7.2
683	20NP15503	2	77.4	83.6	71.4	7.5	7.8	7
684	20BM01372	2	66.4	67.2	71.5	10.5	11.4	11.3
684	20BM01372	2	67.5	75.4	73.2	10	10.3	10.2
684	20BM01372	2	85.7	93.1	95.4	8.8	8.2	7.9
684	20BM01372	2	64.1	68.7	73.1	9.9	9.9	11
684	20BM01372	2	70.1	86.4	82.1	10.3	10.5	10.5
687	20NP15512	2	96.3	98.2	95.4	8.7	8.9	8.5
687	20NP15512	2	96.4	100.3	90.2	10.5	9.8	9.4
687	20NP15512	2	93.1	94.5	88.9	9.1	8.9	8.7
687	20NP15512	2	93.2	90.1	94.2	9.8	8.9	9.7
687	20NP15512	2	92.8	94.3	87.6	8.9	9.3	8.2
688	20NP15598	2	81.4	88.2	91	7.9	7.4	7.2
688	20NP15598	2	91.2	90.3	93.8	7.4	7	8.9
688	20NP15598	2	92.4	93.1	87.1	7	7.4	7
688	20NP15598	2	83.2	84.1	86.7	7.4	7	7
688	20NP15598	2	86.2	91.4	88.2	8	7.4	7.9
690	20NP15339	2	84.3	79.6	83.6	8.4	9	8
690	20NP15339	2	88.5	91.4	92.3	10.2	9.1	9
690	20NP15339	2	77.5	82.4	85.6	9.7	9.3	9.5
690	20NP15339	2	73.6	82.1	74.9	10	9.8	9.7
690	20NP15339	2	85.4	82.3	83.3	10.7	9.3	8.9
691	20DKI1527	2	64.5	75.5	63.2	7.8	8.9	8.7
691	20DKI1527	2	71.2	74.5	81	9.7	8.2	8.3
691	20DKI1527	2	65.3	68.1	80.6	7.9	7.1	7.2
693	20NP14984	2	74.3	76.2	74.5	8.6	8.7	8
693	20NP14984	2	68.2	67.6	70.1	9.5	9.9	8.9
693	20NP14984	2	67.4	78.2	73.1	10.7	11.5	10.9
693	20NP14984	2	75.4	77.6	83.2	9	8.8	10.1
693	20NP14984	2	66.6	67.8	67.3	8.7	9.4	9.1
695	20NP14842	2	60.1	67.2	79.3	5.9	5.2	NA
695	20NP14842	2	82.1	86.7	85.4	6.9	7.6	6.9
695	20NP14842	2	88.8	76.3	97.2	9.7	9.2	9.3
695	20NP14842	2	85.3	86.2	74.5	5.7	5.9	6
696	20NP15104	2	75.2	64.1	72.1	7.8	8.4	9.4
696	20NP15104	2	74.2	79.6	77.5	7.9	8.3	7.4
696	20NP15104	2	75.6	80.2	78.1	9	9.3	9.7
696	20NP15104	2	81.2	79.6	74.3	8	9.3	9.1
696	20NP15104	2	71.2	69.4	75.3	9.1	8.5	8.3
[truncated: 1,556 more rows]

## Sheet: Ledong experimental station
block	gene	rep	LL1	LL2	LL3	LW1	LW2	LW3
3	20NP14774	1	62.1	65.1	64.4	10.1	10	8.6
3	20NP14774	1	63.4	56.7	60.4	9.9	8.5	8.8
3	20NP14774	1	56.3	63.1	64.2	9.7	8.4	7.9
3	20NP14774	1	NA	63.2	NA	NA	8.1	NA
3	20NP14774	1	NA	61.5	NA	NA	8.9	NA
5	20NP15635	1	69	60.4	66.3	9.4	8.1	8.7
5	20NP15635	1	74.3	68.7	63.4	8.6	8	8
5	20NP15635	1	66.8	67.3	63.4	9.7	8.3	10
5	20NP15635	1	NA	70.4	NA	NA	7.1	NA
5	20NP15635	1	NA	63.4	NA	NA	7.5	NA
6	20NP13698	1	63.4	71.6	64.3	10.3	11.4	10.4
6	20NP13698	1	72.3	67.8	77.1	10.4	9.6	9.7
8	20NP15263	1	63.3	59.8	70	10.8	10.4	11.6
8	20NP15263	1	70.5	62.5	68.3	11.5	9.4	10.7
8	20NP15263	1	60.8	68.7	65	8.5	11	8.7
8	20NP15263	1	NA	64.2	NA	NA	10.4	NA
8	20NP15263	1	NA	47.3	NA	NA	9.2	NA
9	20BM01466	1	59.3	58.3	68.3	9.6	9.8	10.4
9	20BM01466	1	56.4	61.5	59.8	8.2	10.4	8.6
9	20BM01466	1	58.9	68.5	61.2	8.9	8.4	9.4
9	20BM01466	1	NA	62.4	NA	NA	9.8	NA
9	20BM01466	1	NA	59.4	NA	NA	9.4	NA
10	20NP15514	1	60.5	66.7	62	9.2	9.2	8.1
10	20NP15514	1	61.2	56.2	59	8.9	9.6	8.5
10	20NP15514	1	61.7	57.4	57	7.3	9.2	9.3
10	20NP15514	1	NA	58.4	NA	NA	8	NA
10	20NP15514	1	NA	58.4	NA	NA	8.6	NA
11	20NP14729	1	48.5	69.4	53.5	9.5	10.9	8.7
11	20NP14729	1	46.2	61.9	50.3	9.3	11	8.4
11	20NP14729	1	59.5	60.5	55.8	9.1	10.2	7.3
11	20NP14729	1	NA	63.4	NA	NA	11.1	NA
11	20NP14729	1	NA	45.2	NA	NA	8.6	NA
12	20NP14966	1	53.6	56.4	61.2	8.8	7.5	8.2
12	20NP14966	1	57.2	56.7	56.3	9	7.4	7.9
12	20NP14966	1	48.5	56.4	53	8.1	7.3	7.1
12	20NP14966	1	NA	58.5	NA	NA	7.1	NA
12	20NP14966	1	NA	54.3	NA	NA	8.7	NA
13	20NP15227	1	51.2	57.4	60.2	9.3	8.7	8.9
13	20NP15227	1	47.6	59.4	57.3	10.2	8.4	8
13	20NP15227	1	59.3	54.6	66	10.8	8.6	10
13	20NP15227	1	NA	62.8	NA	NA	9.5	NA
13	20NP15227	1	NA	62.5	NA	NA	10.5	NA
14	20NP14962	1	56.5	61.3	66	8.8	9.5	9.4
14	20NP14962	1	62.3	73.4	57.3	10.2	9	9.7
14	20NP14962	1	66.8	68.7	59.4	9.6	8.4	9.8
14	20NP14962	1	NA	69.3	NA	NA	9.1	NA
14	20NP14962	1	NA	61.4	NA	NA	9.4	NA
15	20DKI1729	1	53.5	68.5	64.3	9.7	9.4	10.5
15	20DKI1729	1	64.3	62.4	73.2	9	11	8.8
15	20DKI1729	1	61.2	66.4	66.4	10.6	9	10.2
15	20DKI1729	1	NA	62.4	NA	NA	9.4	NA
15	20DKI1729	1	NA	61.5	NA	NA	11	NA
16	20NP15091	1	57.3	64.7	65.3	8.7	10.3	7.8
16	20NP15091	1	59.3	60.8	61.2	9.3	9.2	9.6
16	20NP15091	1	53.5	58.3	58.3	8.3	8.4	7.5
16	20NP15091	1	NA	59.8	NA	NA	9.6	NA
16	20NP15091	1	NA	59.5	NA	NA	8	NA
20	20NP15668	1	60	65.4	68	10.8	11.6	10.5
20	20NP15668	1	73.3	74.3	77.5	11.8	10.7	10.3
20	20NP15668	1	60.8	52.3	73.4	11.3	9.1	11.6
20	20NP15668	1	NA	61.5	NA	NA	11.4	NA
20	20NP15668	1	NA	75.4	NA	NA	10.4	NA
21	20DKI1701	1	62.3	65.2	66.3	10.6	10.4	9.8
21	20DKI1701	1	63.4	66.7	67.3	10.6	9.5	9.6
21	20DKI1701	1	66.8	71.5	73.2	11.4	10.8	10.4
21	20DKI1701	1	NA	68.6	NA	NA	11.3	NA
21	20DKI1701	1	NA	63.5	NA	NA	9.4	NA
22	20DKI1680	1	57.3	55.3	66.8	8.8	7.8	9.3
22	20DKI1680	1	55.5	63.6	64.3	8.4	8.5	8.1
22	20DKI1680	1	53.2	59.5	58	8.7	7.6	7.3
22	20DKI1680	1	NA	62.3	NA	NA	6.6	NA
23	20NP14706	1	67.5	75.4	69.3	8.5	8.9	8
23	20NP14706	1	66.3	67.6	77.3	8.1	8.7	8.3
23	20NP14706	1	63.8	71.5	74.3	9.2	9	9.1
24	20BM01522	1	39	54.5	46.6	7.8	7	6.2
24	20BM01522	1	46.3	50.5	47	7.2	7.5	5.1
24	20BM01522	1	NA	43.8	44.6	6.8	6.2	5.5
24	20BM01522	1	NA	43.7	NA	NA	7.3	NA
24	20BM01522	1	NA	58.7	NA	NA	9.4	NA
25	20NP14586	1	51.5	49.5	50.3	6	NA	5.4
25	20NP14586	1	49.3	51.4	52.5	6.8	6.3	5.2
25	20NP14586	1	55.5	64.5	58.3	7.3	7.4	6.8
25	20NP14586	1	NA	50.4	NA	NA	NA	NA
25	20NP14586	1	NA	57.6	NA	NA	6.8	NA
26	20DKI1757	1	56.3	54.6	51.3	7.8	7.6	6.4
26	20DKI1757	1	54.3	46.3	50.3	8.1	NA	6.4
26	20DKI1757	1	50.4	57.4	54.3	8	7.7	6.8
26	20DKI1757	1	NA	49.4	NA	NA	6.6	NA
26	20DKI1757	1	NA	55.3	NA	NA	7.7	NA
27	20NP15098	1	65.3	69.8	63.8	7.5	7.5	6
27	20NP15098	1	71.8	74.7	73.8	9.6	8.9	9.4
27	20NP15098	1	72.8	61.5	73.1	10.4	9.3	9.2
27	20NP15098	1	NA	69.7	NA	NA	9.4	NA
29	20NP13799	1	49.1	50.6	50.8	7.6	8.3	7.1
29	20NP13799	1	49.3	46.8	45.3	7.3	7.4	6.1
29	20NP13799	1	48.3	59.8	52	9.4	9.3	8.4
29	20NP13799	1	NA	51.5	NA	NA	9.3	NA
29	20NP13799	1	NA	54.8	NA	NA	9.4	NA
30	20DKI1545	1	50.3	61.6	57.3	8.3	9	7
30	20DKI1545	1	50.5	55.7	49.8	6.8	8.4	4.9
30	20DKI1545	1	58.3	54.5	60.8	8.5	7.7	6.3
30	20DKI1545	1	NA	53.5	NA	NA	7.3	NA
30	20DKI1545	1	NA	66.8	NA	NA	9.4	NA
32	20NP15384	1	NA	NA	NA	7.6	6.8	5.3
32	20NP15384	1	42.5	NA	41.2	7.4	6.4	4.8
32	20NP15384	1	NA	NA	NA	NA	NA	5.8
33	20NP15660	1	71.3	75.8	75.6	9.2	9.5	8.6
33	20NP15660	1	71	71.7	73.5	9.2	9.5	8.6
33	20NP15660	1	65	71.5	69	9.8	9.5	8.8
33	20NP15660	1	NA	55.4	NA	NA	5.5	NA
33	20NP15660	1	NA	66.7	NA	NA	7.6	NA
34	20NP15445	1	66.3	64.7	66.3	9.8	9.4	7.8
34	20NP15445	1	63.4	66.5	73.8	10.4	9.7	8.8
34	20NP15445	1	67	68.4	73.4	10.3	9.4	9.2
34	20NP15445	1	NA	71.8	NA	NA	10	NA
34	20NP15445	1	NA	75.5	NA	NA	7.4	NA
35	20NP15273	1	53.3	66.7	54.2	7.8	9.6	6.6
35	20NP15273	1	60	62.7	65.4	9.6	9.5	8.8
35	20NP15273	1	50	71.4	57	9.3	9.6	7
35	20NP15273	1	NA	56.8	NA	NA	6.7	NA
35	20NP15273	1	NA	61.4	NA	NA	7.8	NA
40	20NP15428	1	70	77.8	75.3	NA	12.8	11.9
40	20NP15428	1	70.8	77.4	74.8	NA	10.6	10.6
40	20NP15428	1	66.8	75.7	71.3	12.8	11.6	10.4
40	20NP15428	1	NA	79.7	NA	NA	11.8	NA
40	20NP15428	1	NA	74.7	NA	NA	11.4	NA
41	20NP15641	1	73.5	71.3	67	9.7	9.6	8.7
41	20NP15641	1	70.4	72	70.8	11.1	10.6	9.2
41	20NP15641	1	72	69.5	71.4	9.4	9.7	8.1
41	20NP15641	1	NA	74.6	NA	NA	8.3	NA
41	20NP15641	1	NA	82.4	NA	NA	9.6	NA
43	20DKI1735	1	43.2	55.7	50	7.8	7.4	8.2
43	20DKI1735	1	47.6	52.7	53.5	9.8	9.7	9.2
43	20DKI1735	1	47	50.3	52.3	8.8	9	8.5
43	20DKI1735	1	NA	57.4	NA	NA	9.8	NA
43	20DKI1735	1	NA	55.4	NA	NA	8.3	NA
44	20NP13851	1	56.5	59.7	56.3	8.8	9.4	8.4
44	20NP13851	1	53.4	68.4	55.6	8.8	8.4	8.2
44	20NP13851	1	56.3	69.3	59.3	8.3	9.2	8.1
44	20NP13851	1	NA	60.4	NA	NA	8.4	NA
44	20NP13851	1	NA	66.3	NA	NA	9.2	NA
46	20NP15122	1	60.2	69.8	62.6	11.4	11.4	9.6
46	20NP15122	1	60	58.4	64.6	10.8	10.5	9.1
46	20NP15122	1	NA	64.1	NA	NA	9.9	NA
46	20NP15122	1	NA	62.6	NA	NA	10.4	NA
47	20NP15598	1	60.4	63.4	70.2	9.6	8.4	9.4
47	20NP15598	1	62	64.2	66.6	8.6	8.4	7.8
47	20NP15598	1	59.3	60.6	67.3	7.8	8.7	8
47	20NP15598	1	NA	64.5	NA	NA	9	NA
47	20NP15598	1	NA	64.2	NA	NA	8.1	NA
48	20NP15135	1	63.8	62.5	71.3	10.9	9.2	10.6
48	20NP15135	1	70	69.4	75.4	10	9.3	8.4
48	20NP15135	1	64.8	61.4	72.5	9.7	10	8.8
48	20NP15135	1	NA	70.5	NA	NA	10	NA
48	20NP15135	1	NA	68.6	NA	NA	9	NA
49	20DKI1589	1	49.3	52.9	57	7.6	7.7	6.5
49	20DKI1589	1	55	63.5	61.4	7.2	7.5	6.8
49	20DKI1589	1	56.3	58.4	63.2	8.2	8.6	5.8
49	20DKI1589	1	NA	59.4	NA	NA	8.5	NA
49	20DKI1589	1	NA	57.3	NA	NA	8.2	NA
50	20NP15040	1	53.4	55.4	56.8	10.1	9.6	9.6
50	20NP15040	1	59.4	57.3	63.3	10.4	10.1	9
50	20NP15040	1	48.3	51.7	52.8	9.2	8.5	8.2
50	20NP15040	1	NA	55.3	NA	NA	9.7	NA
50	20NP15040	1	NA	59.6	NA	NA	10.5	NA
52	20NP15346	1	55.6	62.7	72	10	8.5	9.9
52	20NP15346	1	60.3	61.6	73.4	11.1	8.4	10.4
52	20NP15346	1	52.3	59.5	68	9.1	9.8	10.3
52	20NP15346	1	NA	68.6	NA	NA	9.7	NA
52	20NP15346	1	NA	68.4	NA	NA	11.2	NA
54	20NP14559	1	58	55.4	59.4	12	10.8	10.7
54	20NP14559	1	65.4	54.7	63.4	10.9	9.4	10.5
54	20NP14559	1	60.8	61.7	61.5	10.4	11.1	8.6
54	20NP14559	1	NA	68.7	NA	NA	10.5	NA
54	20NP14559	1	NA	64.6	NA	NA	9.5	NA
56	20NP14988	1	52	61.4	59.3	8.1	10.1	8.2
56	20NP14988	1	53.4	63.3	57.3	9.3	9.4	9
56	20NP14988	1	61.3	57.4	61.2	9.3	9.4	8.8
56	20NP14988	1	NA	59.6	NA	NA	8.4	NA
56	20NP14988	1	NA	60.5	NA	NA	9.8	NA
57	20NP15125	1	61.2	74.7	55.5	8	9.8	9.4
57	20NP15125	1	67.3	58.7	54.5	9.4	9.7	9.4
57	20NP15125	1	64.3	63.4	71.3	11	9.6	8.4
57	20NP15125	1	NA	60.3	NA	NA	9.5	NA
58	20NP15267	1	41	50.7	47	7.8	9.2	6.8
58	20NP15267	1	50	45.4	50.3	8.6	8.8	7.2
58	20NP15267	1	45.6	53.5	46.8	7.5	8	8.1
58	20NP15267	1	NA	47.5	NA	NA	7.8	NA
58	20NP15267	1	NA	58.4	NA	NA	8.7	NA
59	20DKI1532	1	51	51.4	50.8	7.6	7.2	7.2
59	20DKI1532	1	46.3	53.5	50	8.1	8.7	7.2
59	20DKI1532	1	44.3	50.7	44.3	8.1	8.4	7.2
60	20NP15516	1	60.3	52.7	67.3	10.8	9.4	10.3
60	20NP15516	1	54.3	61.5	59.3	9.6	9.4	8.8
60	20NP15516	1	55.4	64.7	54.3	9.8	10.5	8.6
60	20NP15516	1	NA	62.9	NA	NA	10.4	NA
61	20NP14781	1	64	68.4	68.8	9.8	8.1	9
61	20NP14781	1	69.3	65.7	69.5	9.8	9.6	7.9
61	20NP14781	1	62.5	67.5	68.4	9.1	8.8	8
61	20NP14781	1	NA	65.2	NA	NA	9	NA
62	20NP13752	1	69	59.4	69	12.8	9.5	8.8
62	20NP13752	1	65.6	62.6	64.8	10.6	9.5	9.1
62	20NP13752	1	66.5	63.4	67.3	11.6	10.8	10.9
62	20NP13752	1	NA	63.6	NA	NA	10	NA
62	20NP13752	1	NA	72.8	NA	NA	10.4	NA
63	20DKI1515	1	71	53.6	59.5	10	6.6	8.3
63	20DKI1515	1	65.3	67.8	56.3	9.3	11.3	7.4
63	20DKI1515	1	61.3	71.7	57.3	10.2	9.4	8.1
63	20DKI1515	1	NA	60.5	NA	NA	9.9	NA
64	20NP15082	1	52.8	64.7	65.2	8.1	9	7.4
64	20NP15082	1	47.3	68.2	57	8.7	9.2	9
64	20NP15082	1	60.5	65.2	69.5	9.4	10.4	7.5
64	20NP15082	1	NA	65.8	NA	NA	9	NA
64	20NP15082	1	NA	52.8	NA	NA	9.6	NA
65	20NP15415	1	51.5	60.7	58.5	9.1	7.5	7.1
65	20NP15415	1	51.3	57.4	59.3	8.6	8.4	7.1
65	20NP15415	1	55	57.3	58.5	7.3	7.2	6.6
65	20NP15415	1	NA	52.4	NA	NA	7.4	NA
65	20NP15415	1	NA	51.9	NA	NA	6.8	NA
66	20DKI1563	1	69	69.7	80	9.2	10.6	8.8
66	20DKI1563	1	80	69.6	NA	9.7	9.4	NA
66	20DKI1563	1	71.2	67.2	80.3	9.9	10.6	9.2
66	20DKI1563	1	NA	83.4	NA	NA	10.8	NA
66	20DKI1563	1	NA	NA	NA	NA	9.9	NA
67	20NP14595	1	61.3	62.7	61.4	8.2	8.4	6.6
67	20NP14595	1	59.3	54.5	61.8	6.5	8.4	7
67	20NP14595	1	63.2	59.7	61.2	8.4	5.8	7.2
67	20NP14595	1	NA	54.3	NA	NA	6.5	NA
68	20NM17623	1	53.5	68.6	56.5	10.6	11.7	9.3
68	20NM17623	1	58.8	70.6	57.5	9.4	10.2	7.2
68	20NM17623	1	64.3	68.7	NA	10.7	10.5	NA
68	20NM17623	1	NA	63.7	NA	NA	9.8	NA
68	20NM17623	1	NA	69.5	NA	NA	10.4	NA
69	20NP14660	1	49.9	52.3	64.6	8.1	8.6	8.5
69	20NP14660	1	49.5	52.9	53.4	7.7	7.7	7.3
69	20NP14660	1	57.4	59.3	59.4	7.7	7.8	7.8
69	20NP14660	1	NA	53.7	NA	NA	7.8	NA
69	20NP14660	1	NA	54.1	NA	NA	7.8	NA
70	20NP15048	1	57.3	49.5	65.2	9.2	8.4	8.2
70	20NP15048	1	57.3	62.7	63.5	10.6	9.9	8.6
70	20NP15048	1	53.3	58.6	62.4	9.6	9.4	8.5
70	20NP15048	1	NA	64.6	NA	NA	9.5	NA
70	20NP15048	1	NA	60.3	NA	NA	10	NA
71	20NP15612	1	58.8	62.4	64.2	10.8	10.5	10.8
71	20NP15612	1	53	65.5	59.3	10.4	10	10.1
71	20NP15612	1	64	62.8	64.3	10.8	10.1	9.4
71	20NP15612	1	NA	56.7	NA	NA	10.4	NA
72	20NP15319	1	53.1	52.7	54.8	9.3	9.7	8.2
72	20NP15319	1	50	54.6	54	9.1	9.3	8.1
72	20NP15319	1	50	57.5	57.1	9.3	10.6	8.9
72	20NP15319	1	NA	56.8	NA	NA	9.2	NA
72	20NP15319	1	NA	50.3	NA	NA	8.8	NA
73	20NP15498	1	68.8	57.4	65.3	10.6	9.4	9.7
73	20NP15498	1	55.4	63.5	69.4	10.2	9.3	8.6
73	20NP15498	1	67.7	67.6	68.6	10.8	10	9.4
73	20NP15498	1	NA	69.8	NA	NA	9	NA
73	20NP15498	1	NA	59.6	NA	NA	9.6	NA
74	20NP15508	1	66.3	79.8	78.8	9.5	9.9	10.1
74	20NP15508	1	70.3	74.3	69.4	10.4	10.8	9.2
74	20NP15508	1	71.3	70.7	68	11	9.9	8.8
74	20NP15508	1	NA	70.4	NA	NA	9.7	NA
74	20NP15508	1	NA	69.4	NA	NA	10.6	NA
75	20DKI1560	1	55.3	54.8	56.3	9.4	10.3	9.2
75	20DKI1560	1	61.3	61.4	68.5	10.5	10.5	9.8
75	20DKI1560	1	60.8	61.3	66.3	10.2	9.4	9.1
75	20DKI1560	1	NA	56.4	NA	NA	9.5	NA
75	20DKI1560	1	NA	56.7	NA	NA	9.5	NA
76	20DKI1548	1	53.8	59.4	54	9.2	9	8
76	20DKI1548	1	58.3	57.2	63	10.1	8.5	8.4
76	20DKI1548	1	57.3	59.5	60.4	9.1	7.8	7.8
77	20NP13763	1	61.4	77.3	66.4	9.8	9.7	8.8
77	20NP13763	1	71.8	75.4	72.8	7	8.8	6.1
77	20NP13763	1	60.4	73.7	63.4	9.7	8.8	8.7
79	20NP15041	1	50.5	56.5	56.3	8.5	9.1	8.7
79	20NP15041	1	52.4	59.4	56	9.7	10	9.5
79	20NP15041	1	50.4	53.7	57.2	9.5	8.5	9.1
80	20NP15409	1	62.3	64.3	67.4	10.8	10.1	10.2
80	20NP15409	1	63.4	62.7	70	12.3	10.1	9.4
80	20NP15409	1	60	69.5	66	8.6	10	9.2
81	20NM15764	1	51.8	55.6	56.4	8.6	10.1	7.2
81	20NM15764	1	51.5	57.2	58.3	9.4	10.2	9
81	20NM15764	1	53.3	56.4	53.3	11.2	9.4	10.4
82	20DKI1518	1	49.2	57.2	58.3	9.1	9.4	8.8
82	20DKI1518	1	52.3	56.8	63.4	8.6	8.9	8
82	20DKI1518	1	52	61.9	56.3	7.9	9.1	7.9
83	20DKI1736	1	48.8	55.6	60	11.4	8.5	8.5
83	20DKI1736	1	49.5	64.6	56.3	12.5	7.6	11.8
83	20DKI1736	1	59.5	57.6	62.4	12	10.2	10.7
85	20NP15525	1	65.4	NA	60.8	7.9	NA	6.8
85	20NP15525	1	59.3	49.7	60.3	8.5	6	6.9
85	20NP15525	1	61.5	53.7	59.4	8.2	6.5	7
89	20DKI1519	1	66	67.4	72.8	8.6	7.6	8.1
89	20DKI1519	1	61.2	65.4	72.1	7.8	8.6	8.5
89	20DKI1519	1	61.4	68.5	66.2	8	8.8	6.7
91	20DKI1513	1	62.1	69.7	62.4	NA	9.3	11.8
91	20DKI1513	1	63.4	NA	53.5	10.4	NA	7.8
91	20DKI1513	1	75.3	NA	74.8	NA	NA	11.6
94	20NP13712	1	58.8	59.3	58.6	8.7	9.1	8.7
94	20NP13712	1	57.2	61.5	57.6	8.6	8.6	8.1
94	20NP13712	1	69	57.8	63.5	7.8	7.8	7.8
95	20DKI1629	1	61.5	70.8	71.3	11.5	11.8	10.4
95	20DKI1629	1	62.1	70.4	71.2	11	10.9	11.8
95	20DKI1629	1	65.2	68.6	71.2	10.9	11.1	10.5
97	20NP14505	1	57.5	59	61.2	9.1	8.8	9.3
97	20NP14505	1	63.4	57.4	53.3	8.4	10.5	7.1
97	20NP14505	1	59.5	59.3	62.2	8.5	9.1	8.2
98	20NP13792	1	56.3	60.4	65.4	9.4	9.6	8.3
98	20NP13792	1	57.8	57.6	61.5	8.7	8.2	8.4
98	20NP13792	1	53.4	58	59.4	9.1	9.4	9.4
99	20DKI1531	1	62.4	64.6	60.3	11.6	10.3	10.6
99	20DKI1531	1	61.8	65	67.2	9.4	10.1	8.2
99	20DKI1531	1	58.1	64.6	66.2	9.8	8.6	10.2
100	20DKI1708	1	60	62.4	63.5	11	11.8	9.8
100	20DKI1708	1	63.8	65.3	71.5	12.1	11.4	10.1
100	20DKI1708	1	62.1	62.5	67.3	10.6	9.6	9.4
101	20NP15353	1	72.3	73.4	73.2	9.8	11.1	8.1
101	20NP15353	1	69.5	73.6	75.5	10.4	9	8.5
101	20NP15353	1	NA	72.1	NA	NA	10.2	NA
102	20NP15024	1	50	54.5	62.6	8.3	8.9	8.5
102	20NP15024	1	53.4	57.3	61.5	8.6	9.7	9.3
102	20NP15024	1	43.8	46.6	51.5	8.2	8.1	7.8
104	20NP15339	1	66.4	63.4	66.3	10.4	8	8.8
104	20NP15339	1	62.4	70.6	65.4	9.4	10.4	7.5
104	20NP15339	1	67.8	55.6	67.2	9.8	8	NA
105	20DKI1524	1	78.3	68.3	71.5	9.2	9	9.4
105	20DKI1524	1	65.6	65.4	71.4	9.3	8.3	8.7
105	20DKI1524	1	64.4	78.9	73.4	8.5	10.8	NA
105	20DKI1524	1	NA	NA	NA	NA	NA	7.4
106	20NP14519	1	55.3	62.3	63.4	11.8	11	9.3
106	20NP14519	1	59	61.3	67.3	12.9	10.6	11.6
106	20NP14519	1	64.3	67	68.8	11	11.1	9.1
107	20NP14949	1	64.3	68.5	68.3	10.5	10.8	9.8
107	20NP14949	1	67	67.6	76	9.7	10.6	7.8
107	20NP14949	1	65.1	66.5	75.8	10.2	9	8.8
108	20DKI15	1	63.4	61.5	69.4	7.4	7	7.4
108	20DKI15	1	63.5	48.4	71.8	7.8	6.2	6.9
108	20DKI15	1	61.4	54.6	71.3	8.6	6.5	8.2
110	20NP15402	1	45.3	50	44.3	8.1	6.9	6.2
110	20NP15402	1	44.4	49.2	43.2	7.8	7.2	5.9
110	20NP15402	1	42.4	NA	47.6	8.1	NA	6.7
112	20DKI1674	1	55.3	59	53.4	9.7	9.4	7.9
112	20DKI1674	1	55.3	53	58.1	10	9.2	7.3
112	20DKI1674	1	52	55.2	51.8	9	8.5	8.1
113	20DKI1683	1	71.5	70.4	69.3	9	8.8	8.6
113	20DKI1683	1	65.3	58.2	68	8.8	8	8.3
113	20DKI1683	1	60	74.5	64.4	9.3	10.1	8.7
114	20DKI1558	1	66.3	58.4	71.2	10	9.1	9.2
114	20DKI1558	1	67.8	68.4	79.4	8.4	9.6	8.6
114	20DKI1558	1	65.5	71.8	74.4	8.7	11	8.5
115	20NP15363	1	57.4	62.8	63.2	10	8.9	9
115	20NP15363	1	56.3	63.4	56.8	8.8	8.6	6.5
115	20NP15363	1	56.3	58.1	49.5	7.6	9.4	5.6
116	20DKI1534	1	52.3	56	60.2	9.7	10.4	9.1
116	20DKI1534	1	56.8	57	62.4	9.5	10	8.2
116	20DKI1534	1	53.5	58.8	61.2	9.3	9.9	9.8
120	20DKI1682	1	44.8	56.8	67.8	7.8	7.2	8.4
120	20DKI1682	1	52.1	52.8	64.3	10.1	8.1	8.4
120	20DKI1682	1	50.3	56.4	57.4	8.5	7.3	7.4
121	20NP15326	1	54.3	62.5	61.4	8.2	9.4	8.6
121	20NP15326	1	54.8	53.4	65.3	9.6	8.5	8.7
121	20NP15326	1	58.8	54.6	63.4	9.6	7.2	8.6
122	20DKI1731	1	46.6	55.6	43.4	8.6	7.9	7.4
122	20DKI1731	1	43	58.5	49.9	8.2	8	6.2
122	20DKI1731	1	51.6	51.5	57.3	9.1	8.1	7.2
124	20NP15298	1	69.6	75.6	65.4	10.7	10.5	9.6
124	20NP15298	1	71.2	74.5	59.3	10.6	10.4	7.7
124	20NP15298	1	78.2	72.5	74.5	10.7	8.8	8.5
125	20NP15407	1	39	43.2	44.1	9.7	8.6	7.8
125	20NP15407	1	46.8	50.5	56	10.3	11.3	9.2
125	20NP15407	1	48.8	46.2	57.5	11.2	8.8	9.5
126	20NP15029	1	45.6	51.2	57.6	8.7	9	9.2
126	20NP15029	1	49.4	55.6	61.4	8.8	9.2	9
126	20NP15029	1	42.4	47	46.4	8.2	8.5	8.5
127	20NP15212	1	74.8	55.4	84.2	11.5	8.3	9.2
127	20NP15212	1	63	74.5	79.6	11.1	10.6	11.5
127	20NP15212	1	NA	71.2	NA	NA	12.2	NA
128	20NP15052	1	64.3	67.5	73.4	9.8	8.4	9.1
128	20NP15052	1	67.3	59.2	77.3	9.4	9.6	8.4
128	20NP15052	1	63.4	56.5	71.5	10.2	8.6	8.6
130	20NP14562	1	66.8	71.8	69.4	9.4	9.4	8.8
130	20NP14562	1	69.3	65.8	67.3	10	8.5	7.2
130	20NP14562	1	64.3	70.6	70	8.5	8.5	7.2
131	20NP15390	1	50.8	63.1	58.8	9.1	8	8.3
131	20NP15390	1	52.8	65	62.3	9.8	12.6	9.7
131	20NP15390	1	59.3	64.8	58	10.3	9.6	8.4
132	20NP13878	1	44.3	52	57.8	8.1	8.9	9.3
132	20NP13878	1	44	NA	57.4	7.4	8.1	8.4
132	20NP13878	1	48	50.5	68.3	8.1	7.5	9
133	20NP13791	1	57.8	53.6	69.9	10.5	8.6	9.2
133	20NP13791	1	69.4	57.5	76.4	10.5	10.5	9.4
133	20NP13791	1	69.4	55.5	69	10.7	9.8	9.9
134	20NP15088	1	65.3	52	71.3	9.3	7.4	8.4
134	20NP15088	1	69.3	58.4	73.4	9.1	7.8	7.6
134	20NP15088	1	67.8	70.6	72.3	10.4	9.2	9.4
135	20NP15190	1	48.4	NA	50.8	10.4	10.9	10.3
135	20NP15190	1	40	53	44.8	10.9	11.2	10.9
135	20NP15190	1	43	59.8	53.4	12.1	10.5	10.5
136	20NP15347	1	70.4	74.3	75.6	9.3	9.3	8.1
136	20NP15347	1	56.6	65.5	68.3	6.7	7.6	6.5
136	20NP15347	1	63.6	63.4	72.6	8.3	7.4	7.5
137	20NP14693	1	59.5	47	57.3	9.6	9.1	8.4
137	20NP14693	1	62.8	59.6	61.8	9.7	10.4	7.8
137	20NP14693	1	55	62.8	63	9.7	10.4	9.1
138	20NP14984	1	49.2	55.6	62.3	9.5	8.5	9.8
138	20NP14984	1	57.8	55.6	64.3	10.6	10.6	10.4
138	20NP14984	1	52.3	59	65.6	10.6	10.1	9.4
139	20DKI1576	1	68.3	76.8	75.4	9.8	10.6	10.1
139	20DKI1576	1	75.3	72.8	78.6	9.6	7.4	8.8
139	20DKI1576	1	73.4	80.6	79.3	10	9.4	9.2
140	20NP13786	1	57	62.5	69.4	11.2	12.4	10.1
140	20NP13786	1	57.3	55	67.4	12	11.9	12.1
140	20NP13786	1	53.4	59.6	65	11.6	12	10.5
141	20NP15105	1	61.5	66	70.1	11.2	10.5	10.6
141	20NP15105	1	63.5	63.4	72.3	10.8	9.4	10.6
141	20NP15105	1	55.6	68	57.3	9.7	7.5	9.1
142	20NP15145	1	63.1	61	69.4	8.6	8.1	7.8
142	20NP15145	1	57	64.4	64.2	8.1	7.6	7.8
142	20NP15145	1	54.6	62.7	64.3	8.4	8	7.2
143	20NP15181	1	63.2	53.6	64.5	12.2	9.4	11.8
143	20NP15181	1	51.8	54.8	54.5	9	11.5	9.6
143	20NP15181	1	64.2	NA	73.5	11.8	NA	10.6
144	20NP14682	1	51	53.8	62.4	11	11.6	10
144	20NP14682	1	48.8	55	50.6	10.4	10.1	8.7
144	20NP14682	1	60	52.5	69.8	11.1	10.1	11.2
145	20DKI1669	1	41.8	48.2	52.3	7	8.2	7.7
145	20DKI1669	1	52.8	53.2	65.5	8.8	8.8	8.7
145	20DKI1669	1	53.2	57.8	64.2	8.2	7.7	8
146	20DKI1535	1	58.4	63	63.4	8.2	9.6	7.7
146	20DKI1535	1	47.4	62.5	58	7.8	8.4	7.5
146	20DKI1535	1	59	59	59.4	9.7	9	10
149	20NP13749	1	40.5	53.2	47.8	8.1	10.8	8.4
149	20NP13749	1	49	60.8	59.4	11	10.6	10.1
149	20NP13749	1	48	54.2	56.4	10.6	10.4	10.6
151	20NP13860	1	45	48.5	55.2	8.4	8.6	7.1
151	20NP13860	1	43.8	52	53.2	9.4	8.5	8
151	20NP13860	1	56	48.5	55.6	10.8	8.5	7.7
153	20NP15622	1	56.3	51.5	61.2	10.2	8.9	9.5
153	20NP15622	1	52.3	46.3	62	8.8	9	8.3
153	20NP15622	1	41.6	50.8	52.6	8.5	8.9	8.2
155	20NP15065	1	53.1	57.2	70.4	9.3	10.4	7.8
155	20NP15065	1	54	62	67.8	9.9	10.4	9.8
155	20NP15065	1	57.1	63.5	71.8	10.2	8.4	9.8
156	20NP14530	1	58	62.8	69.9	10.6	10.4	10.5
156	20NP14530	1	47.5	64	59	8.2	10.1	7.4
156	20NP14530	1	55.4	62.4	65	8.8	8.4	8.1
157	20NP14544	1	65.6	63.8	69.6	8.8	9.4	7.8
157	20NP14544	1	66.2	63.6	71.8	9.1	8.6	8.3
157	20NP14544	1	63.5	66.4	66.3	9.8	9.6	7.8
158	20NP15482	1	54.4	61	65.3	8.1	8.2	8.6
158	20NP15482	1	59	61.2	64.3	8.6	8.8	8
158	20NP15482	1	55.4	62.4	66	7.4	9.4	8.4
159	20NP15507	1	70.5	70.4	73	9.8	10.5	8.7
159	20NP15507	1	72.9	83.2	70	10.5	10.5	8.1
159	20NP15507	1	75.5	71.5	77.5	9.8	9.1	8.6
160	20DKI1715	1	62.3	74.4	74.3	11.1	11.1	10.2
160	20DKI1715	1	64.3	78.6	72.3	10	11	9.7
160	20DKI1715	1	70.8	70.8	73.2	11	10.7	9.8
161	20NP15494	1	51.2	61.8	62.6	10.6	9.1	8.8
161	20NP15494	1	43.6	61.6	56.4	7.8	8.7	7.4
161	20NP15494	1	51	54	59.4	9.4	9.2	9.3
162	20DKI1587	1	65.4	61.2	71.6	11.2	9.4	11.8
162	20DKI1587	1	61.2	57	74.3	10.8	8.8	9.8
162	20DKI1587	1	66	72.6	72.8	11.6	12.5	12
163	20NP14704	1	61	65.3	70.8	10.8	10.1	10.8
163	20NP14704	1	60.8	70.6	75.4	11.8	11.4	10.5
163	20NP14704	1	75.2	65.8	81.8	12.8	9.7	11.8
164	20DKI1756	1	64	70	70.8	11.9	12.4	11
164	20DKI1756	1	58.3	68.2	69.8	9.7	11.5	9.6
164	20DKI1756	1	65.5	72.8	72.8	10.8	11	10.6
165	20DKI1598	1	65.8	69.3	73.8	10.8	10.5	10.1
165	20DKI1598	1	57	64.8	68.2	10.5	11.5	10.4
165	20DKI1598	1	63.4	57.8	71.2	10.5	10.1	8.1
166	20NP15429	1	52.2	58	52.1	8.8	8.4	7.1
166	20NP15429	1	57.6	58	63.6	10.3	10.1	8.3
166	20NP15429	1	52.8	54	60.4	10	8.2	8.2
171	20DKI1630	1	57.5	63.4	58.3	9.4	8.8	8.1
171	20DKI1630	1	62.8	63.4	63.4	10.5	9.8	8.2
171	20DKI1630	1	56.8	64	66.5	10.4	10.5	8.9
172	20DKI1580	1	66.8	60.4	67.2	8.9	10.4	9.4
172	20DKI1580	1	66.1	62.4	68.3	11.2	10.3	9.7
172	20DKI1580	1	66.5	68.8	66.1	10.3	12.4	9.3
174	20NP13758	1	51.2	56.2	59	12.1	12.1	11.2
174	20NP13758	1	51.9	60	61.2	11.7	11.2	11.7
174	20NP13758	1	53.9	58.4	61.2	11.5	11.2	10.3
175	20DKI1547	1	58.4	68.8	70.9	8.3	8.8	8.5
175	20DKI1547	1	67.2	69.4	69.3	8.5	8.1	7.5
175	20DKI1547	1	69	69.9	68.4	8.6	8.1	6.7
176	20DKI1514	1	69.4	62.8	55.4	11	10.6	8.6
176	20DKI1514	1	64.8	63.2	66.6	10.4	11.8	9.7
176	20DKI1514	1	70.5	68.2	66.6	11	9.5	8.8
177	20NP15621	1	73.4	78.9	67.3	12.1	11.8	9.5
177	20NP15621	1	77.3	NA	74	7.8	10.1	7.8
177	20NP15621	1	71.2	72.6	74.3	11.5	10.6	8.9
178	20NP14930	1	74.3	NA	86.2	10.3	9.7	8.9
178	20NP14930	1	NA	NA	NA	10	10.6	9.1
178	20NP14930	1	NA	NA	NA	NA	11.2	NA
179	20NP15366	1	71.2	69.5	76.2	9.8	11.6	8.3
179	20NP15366	1	69.4	73.6	72.5	10.6	11.4	10.4
179	20NP15366	1	68.5	67.6	72	12.2	13.5	9.8
186	20DKI1627	1	76.7	NA	85.4	NA	NA	NA
186	20DKI1627	1	78	81.2	83.4	12.3	13.4	NA
186	20DKI1627	1	77.4	81.2	84.4	12.3	12.5	NA
191	20NP14845	1	62.3	67.2	64.8	7.7	8.6	9.4
191	20NP14845	1	62.8	72.3	55.3	6.8	9.2	5.1
191	20NP14845	1	73.4	64.4	73.4	8.2	7.5	5.8
192	20DKI1726	1	58	62.8	62.8	10.8	10.8	9.4
192	20DKI1726	1	61.6	64.4	68	11.1	10.9	10.3
192	20DKI1726	1	59	65	NA	11.2	11.2	NA
194	20DKI1709	1	61.2	63	66.6	9.6	10.5	10.1
194	20DKI1709	1	56.2	56.3	55.8	11.8	10.1	10.2
194	20DKI1709	1	53.4	67.5	57.8	10	10.9	9.5
195	20NP15017	1	72.3	68.8	80.4	10.6	12.8	9.8
195	20NP15017	1	68.3	81.2	76.3	9.8	11.1	10
195	20NP15017	1	73.4	76.8	75.3	11.4	10.2	10.9
196	20NP14983	1	53.2	56.1	63.4	10.3	8.9	8.9
196	20NP14983	1	55	57.4	65	9.5	10.2	9.3
196	20NP14983	1	56.3	65	66.8	10.7	10.1	10.2
205	20NP15596	1	74.3	79.8	78.3	10.9	9.4	10.6
205	20NP15596	1	74.5	75.3	73.5	10.6	11	8.8
205	20NP15596	1	75.3	NA	77.8	10	9.4	9.3
207	20NP15435	1	54.3	57.8	57.3	9.5	7.7	7.5
207	20NP15435	1	53.4	56.3	55.6	9.4	8.8	7.9
207	20NP15435	1	54.3	57.6	55.5	8.7	8.4	7.3
208	20BM015	1	67.8	60.8	72.3	9.5	8.1	9.6
208	20BM015	1	60.3	73.4	53.8	8.9	10	8.4
208	20BM015	1	71	65	72	10.6	9.1	8.4
209	20NP15658	1	69.5	73.6	78.3	10.4	10.5	9.7
209	20NP15658	1	67.3	69.1	75	9.8	10.1	9.8
209	20NP15658	1	73.2	64.4	76.5	10.7	10.4	10.7
210	20NP15237	1	65.3	68.5	76	8.9	9.7	9.6
210	20NP15237	1	71.2	74.5	76	10.3	9.4	8.8
210	20NP15237	1	68.3	72.3	71.6	10.2	9.6	8.3
211	20NP14875	1	53.2	64.8	60.5	10.9	10.5	9.8
211	20NP14875	1	60.4	67	67.2	10.5	11.2	8.5
211	20NP14875	1	63.2	64.3	69.4	10.9	11.1	8.8
212	20DKI1559	1	72.3	75.6	79	9.5	8.1	8.5
212	20DKI1559	1	73.4	72.3	84	9.4	7.8	8.8
212	20DKI1559	1	69.5	74.6	67.8	9	8.2	8.7
213	20NP15061	1	56.9	62	68.2	9.8	9.7	9
213	20NP15061	1	53.4	59	64.1	8.6	10.5	8.2
213	20NP15061	1	59.3	59.6	66.3	9.7	9.4	9.7
214	20NP14573	1	64.8	71.3	76.8	8.1	7.7	8.6
214	20NP14573	1	63	69.8	66.5	7.8	9.5	7.4
214	20NP14573	1	69	68.8	59.5	7.7	7.8	5.7
216	20DKI1527	1	65	61.3	67.6	8.9	6.7	8.1
216	20DKI1527	1	64.5	67	65.3	9.4	7.7	8.7
216	20DKI1527	1	62.3	66	58.2	8.7	8.6	7.3
217	20NP15341	1	59.4	66	68.3	11.9	10.4	10.4
217	20NP15341	1	59	65.3	60.2	9.9	11.8	7.1
217	20NP15341	1	65.2	65.4	69.5	11.6	11.6	9.6
220	20NP15360	1	63.5	66	75.5	9.7	9.4	9.1
220	20NP15360	1	55	63.6	67	9.6	9.5	8.6
220	20NP15360	1	67.4	70.8	72.7	10.2	10	8.8
222	20NP15113	1	74.3	70.6	80.2	9.4	11.1	9.1
222	20NP15113	1	79.8	69.2	82.3	11.5	11.2	11.1
222	20NP15113	1	74.2	73.6	79.3	9.8	11.6	9.4
223	20NP15636	1	59.3	66.3	59.3	8.3	11	6
223	20NP15636	1	57.2	60	64.4	8.8	9.4	10.2
223	20NP15636	1	63.4	69.2	70.4	10.9	11.1	9.1
225	20NP15258	1	48	56.5	54.3	6.9	7	6.3
225	20NP15258	1	47	53	56.4	7.2	6.8	6.1
225	20NP15258	1	49.3	58.4	54.3	7.2	6.8	5.8
228	20NP15236	1	53.2	56	62.4	9.1	9.2	9.8
228	20NP15236	1	58.8	59.8	64.3	10.5	9.3	10.4
228	20NP15236	1	61	63.5	63.5	9.4	9.3	8.7
229	20NP15486	1	61.6	62.8	64.5	8.8	9.1	8.1
229	20NP15486	1	61.5	61.6	63.2	9.1	8.8	7.8
229	20NP15486	1	58.3	62.3	58	7.5	8.1	6.6
230	20NP15545	1	59.4	61.8	61	7.8	7.1	8.8
230	20NP15545	1	67.3	63.4	63.3	8.3	7.8	6
230	20NP15545	1	68.3	57.2	73	9.4	7.8	8.4
231	20NP15011	1	67.8	65.6	68.8	10.8	12.1	10.2
231	20NP15011	1	58.5	70.6	66.6	11.9	9.9	10.1
231	20NP15011	1	69.6	70.4	72	9.9	9.4	9
233	20NP15226	1	65.5	66	72.8	10.1	11	8.4
233	20NP15226	1	62.3	58.2	69.6	10.4	8.6	10.2
233	20NP15226	1	66.3	60	74.5	8.6	8.8	8.8
235	20NP15043	1	47.8	61.4	75	9	8.3	8.8
235	20NP15043	1	54.6	71.2	62.3	7.8	10	7.4
235	20NP15043	1	53.3	60.4	66	8.7	8.4	7.9
236	20NP14522	1	67.3	70.2	68	9.7	9.4	9.4
236	20NP14522	1	67.3	68	70.8	9.6	9.1	9.4
236	20NP14522	1	59.8	68.2	71.3	9.8	9.6	9.5
237	20NP15172	1	70.4	73.4	71.5	11.4	10.9	10
237	20NP15172	1	75.4	68.8	77.3	10.6	10.1	8.7
237	20NP15172	1	65.2	68.1	72.3	9.5	9.7	9.7
238	20NP14552	1	60.2	63.8	67.5	9.7	8.6	8.6
238	20NP14552	1	52.5	66.2	65.6	8.5	10.1	8.4
238	20NP14552	1	50.5	NA	75.3	8.9	NA	8.7
239	20NP15157	1	60.4	59.3	62.3	9.3	9.1	8.4
239	20NP15157	1	60	61.4	64	9.4	9.5	8.6
239	20NP15157	1	55.6	64.3	60.8	9.3	9.8	8.7
240	20NM17620	1	69.4	71.3	74.3	11	9.8	10.6
240	20NM17620	1	79.3	NA	87	7.7	9.6	10.4
240	20NM17620	1	NA	NA	82.4	9.3	9.6	9.1
241	20NP15594	1	67.3	76.3	76.4	10.4	10.5	9
241	20NP15594	1	70	68.5	80.4	10.6	9.5	9
241	20NP15594	1	66.4	70.6	77.3	10	10.8	9.7
242	20NP14543	1	72.4	62	75.1	10.5	10.2	9
242	20NP14543	1	64.5	66.8	69.2	9.6	9.6	8.6
242	20NP14543	1	70.5	74.5	73.7	9.8	9.2	8.5
243	20NP15338	1	60.4	73.4	74.3	9.2	9.8	8.4
243	20NP15338	1	60.7	66.3	68.3	9	9.8	8
243	20NP15338	1	NA	65.6	NA	NA	8.5	NA
244	20DKI1626	1	56.2	62.8	70.9	8.9	10	7.6
244	20DKI1626	1	56.6	54.6	62	9	8.6	7.1
244	20DKI1626	1	50.3	61.6	58.7	8.1	9.2	7.5
245	20NP14928	1	71.5	61	NA	8.6	8.2	NA
245	20NP14928	1	64.2	60.5	67.9	8.8	8.4	7.1
245	20NP14928	1	63.5	74.6	66.6	9	8.7	7.3
247	20DKI1600	1	69.4	69.4	72.3	7.5	8.6	6.5
247	20DKI1600	1	74.1	73.4	66.9	8.3	8.6	7
247	20DKI1600	1	64.6	70	68.6	8.5	8.4	7.4
248	20NP14569	1	56.4	63	68.5	7.6	7.4	7.8
248	20NP14569	1	61.7	59.2	71.8	9	8.3	9.5
248	20NP14569	1	62	68.8	67.5	8.5	9.8	7.8
251	20NP15070	1	57.3	54.2	55.6	9	10.3	8
251	20NP15070	1	52	53.8	58.4	9.5	6.8	8.4
251	20NP15070	1	59.5	59.3	58.3	10.4	9.1	9.7
252	20NP15506	1	56.1	66.3	66.6	8.4	9.1	7.2
252	20NP15506	1	55.8	56.3	54.3	7.7	7.8	6.5
252	20NP15506	1	59	55.4	61	7.8	7.4	6.7
253	20NP14585	1	63.2	66.4	71.2	9.7	8.8	8.9
253	20NP14585	1	64.4	66.4	71	10	9.4	8.4
253	20NP14585	1	55.6	70.4	68.2	9.1	10.4	9.1
255	20NP15395	1	65.3	68.8	72.6	9.4	9.8	9
255	20NP15395	1	61.4	64	62.8	10.4	9.8	6.8
255	20NP15395	1	54	59.8	59.5	9.1	9.4	7.3
256	20NP14833	1	56.2	55.6	59.4	9	8.8	7.3
256	20NP14833	1	50.2	60.4	47.4	7.5	9.4	7
256	20NP14833	1	47.6	57.6	50.2	8.6	8.8	7.1
257	20NP15171	1	71.7	76.8	72.2	9	11.4	8.5
257	20NP15171	1	65.5	68.8	72.3	9.5	10.3	9
257	20NP15171	1	65.6	73.4	73	12.6	10.1	11.4
259	20NP14643	1	64.7	70.8	76	10.3	9.5	8
259	20NP14643	1	70.8	66.4	74.5	9.5	10.2	8.2
259	20NP14643	1	59.9	NA	70.5	9.4	NA	10
261	20NP14594	1	61	59.6	60.4	10.6	9.2	9.1
261	20NP14594	1	58.8	60.5	57.4	9.8	9	8.3
261	20NP14594	1	57.5	57.8	57.4	9.6	9.8	8.2
262	20NP14913	1	63.6	66	71.3	10.2	7.7	10.2
262	20NP14913	1	58.2	60.4	67.7	10	9.9	10
262	20NP14913	1	59.1	66.8	69.5	10	10.6	10
264	20DKI1525	1	62.5	58	62.3	8.5	8.2	8.1
264	20DKI1525	1	61.5	65.8	62	9	7.9	7.5
264	20DKI1525	1	60	58	65.7	9.2	9.1	7.5
265	20DKI1574	1	56.6	55.5	57.7	8.1	9.8	7.5
265	20DKI1574	1	51.5	58.8	54.4	9.7	10.7	8.7
265	20DKI1574	1	59.2	62.5	63.4	9.8	9.5	9
266	20NP15548	1	67	65	64.9	10.5	8.4	7.8
266	20NP15548	1	67.7	59	65.2	10	8.7	9.4
266	20NP15548	1	61.8	66.5	65.3	9.8	9.5	8.6
267	20NP15613	1	52.1	59	57.5	11	9.9	8.6
267	20NP15613	1	56.3	54	56.6	9.5	8.6	6.8
267	20NP15613	1	56.6	58.8	56.4	10.8	8.7	9.7
268	20NP14980	1	54.5	56.3	59.2	7.5	7.8	7.4
268	20NP14980	1	50.5	49.4	52.8	7.3	6.4	7.2
268	20NP14980	1	51.2	52.1	55	6.7	7.2	6.4
269	20BM01518	1	62.2	66	68.7	10.5	10.9	10
269	20BM01518	1	57.7	67	68.4	10	11.2	10.6
269	20BM01518	1	65.5	69.5	73.3	11	10.9	12
270	20DKI1716	1	60	62.3	62.3	9	9.6	8.4
270	20DKI1716	1	58.6	65.8	63.3	9.1	9	8.7
270	20DKI1716	1	59.1	62	62.2	9	9.5	8.7
271	20NP15639	1	50.2	62	62.4	9.8	10.6	10
271	20NP15639	1	52.4	55.4	64.7	10.6	10.5	11.1
271	20NP15639	1	57.5	61.5	66.6	10.8	10.8	10.8
274	20NP13735	1	57.2	64.3	65.5	11.8	7.9	10.5
274	20NP13735	1	56.9	56.8	64.4	7.5	8.8	7.7
274	20NP13735	1	51	62.4	54.1	7.5	8.1	7
275	20DKI1539	1	69.9	72.3	79.2	6.6	10.1	6.5
275	20DKI1539	1	73.3	NA	83.3	10	9.9	9.4
275	20DKI1539	1	NA	71.6	NA	NA	8.8	8
276	20NP15170	1	57.6	63.8	58.2	8.5	8.8	7
276	20NP15170	1	56.9	67.2	66	8.2	8.2	6.5
276	20NP15170	1	56.4	60.5	61.8	8.4	8.6	7.5
277	20NP15092	1	69.2	78.6	73.9	10	8.8	8.4
277	20NP15092	1	57.7	72.6	66.9	9.3	9.1	8.3
277	20NP15092	1	64	65	72.6	8.5	9.4	7.4
280	20NP15081	1	71.2	65.4	75.5	11.7	12.1	8.7
280	20NP15081	1	65.8	73.4	70.6	12	11.8	11.3
280	20NP15081	1	68.6	82.6	75.6	12.7	11.8	10.3
281	20NP15323	1	62.4	59	63.3	9.1	8.2	7.4
281	20NP15323	1	62.7	57	65.3	9.5	9.3	7.5
281	20NP15323	1	60	59.4	63.5	9.1	8.8	7.4
282	20NP156	1	76.6	68	78.5	8.3	8.1	7.4
282	20NP156	1	73.3	83.2	77.2	9.6	7.3	8.8
282	20NP156	1	75.5	78.6	77.8	9.5	9	8.1
283	20NP15416	1	64.4	74.6	73.5	11	9.8	9.4
283	20NP15416	1	60.6	73.4	67.1	9.8	9.4	7.2
283	20NP15416	1	63.3	62.8	67.2	8.6	8.7	6.3
284	20DKI1625	1	52	61.4	55.6	6	6.8	NA
284	20DKI1625	1	57.3	67.6	62.5	7	5.4	6.6
284	20DKI1625	1	56.2	60.2	58.2	6.6	5.6	5.9
285	20NP15039	1	63.4	65	66.4	11.5	11.1	9.8
285	20NP15039	1	66.7	68.4	68.4	11.6	11.6	9.4
285	20NP15039	1	63.4	60.4	63.9	9.8	9.6	9
286	20NP15473	1	68.2	66.4	74.1	11.2	11.2	10.8
286	20NP15473	1	72	72.3	75.5	11.5	11	9.7
286	20NP15473	1	71.4	73.6	77.5	11.1	10.6	10
287	20NP15283	1	74.4	63.5	77.5	10.2	9.2	9.6
287	20NP15283	1	68	60.2	69.3	8.3	8.4	7.8
287	20NP15283	1	68.4	78.6	75.5	9	10.4	8.2
288	20NP15367	1	47	49	56.4	8.6	10.2	8.7
288	20NP15367	1	48.5	62.5	58.8	10	10.9	7.5
288	20NP15367	1	54.4	60.6	62	10	9.9	7.8
289	20DKI1714	1	58.3	67.3	67.5	9.4	11.2	10.4
289	20DKI1714	1	56.5	70.4	69	10.6	10.8	10.6
289	20DKI1714	1	54.8	73.6	65.8	9.8	12	10.6
290	20NP14762	1	66.3	57	71.5	9	7.4	8.4
290	20NP14762	1	66.2	76.8	70.3	9.2	9.4	8.4
290	20NP14762	1	65.5	75.6	71	8	8.5	6.7
292	20DKI1622	1	52.7	57.6	57.5	7.2	7	7
292	20DKI1622	1	47.6	52.5	51.2	7.1	6.4	6.5
292	20DKI1622	1	50.7	49.6	54.2	6.8	7.5	6.5
293	20NP15667	1	57.5	74.6	67.4	10	11	9.3
293	20NP15667	1	67.8	68.8	72.2	10	9.8	9.6
293	20NP15667	1	65.3	67.5	70.8	10	10	9.4
294	20NP14925	1	59.4	56.4	54	7	7.1	6.6
294	20NP14925	1	59	61.2	57.8	6.6	6.7	6.3
294	20NP14925	1	56.3	59	61	8	7	7.5
296	20DKI1554	1	62.1	60	70.3	9.4	9	8.2
296	20DKI1554	1	64.6	67.5	72	9.6	8.8	9
296	20DKI1554	1	54.6	59	64.9	9	10.2	9.3
298	20NP14647	1	49.4	59.4	60	8.5	9.4	9.7
298	20NP14647	1	49	56.3	66.1	9	8.4	8.4
298	20NP14647	1	51.1	63	64.8	8.3	8.4	8.4
308	20NP15270	1	55.3	60	61.4	8	7.5	7
308	20NP15270	1	58.6	58	49.9	7.5	7.7	6
308	20NP15270	1	56.6	61.4	58.6	8.4	8.8	7.2
310	20NP15460	1	47.7	52.8	51.5	7.1	6	5.6
310	20NP15460	1	49	48	45.8	6.7	5.5	5.2
310	20NP15460	1	50	52	51.5	8	6.8	5.1
312	20BM01487	1	66.1	64.5	58.7	8.6	9.2	6.8
312	20BM01487	1	61.5	61.4	70.4	9.8	8.8	8
312	20BM01487	1	62	61.4	58.4	9.4	9.5	6.2
313	20NP15329	1	61.5	71	70.4	NA	12.4	NA
313	20NP15329	1	68.5	71.2	72.5	11	9.5	8.8
313	20NP15329	1	65.1	55.4	75.2	12.8	9.8	12
314	20NP15365	1	NA	66.4	NA	6	10.2	NA
314	20NP15365	1	40.8	NA	NA	5.6	NA	NA
314	20NP15365	1	47.5	NA	40.2	7.4	NA	NA
315	20NP14828	1	63.3	70	59.5	7.4	10.4	5.5
315	20NP14828	1	53	57.8	56.6	7	8.2	6
315	20NP14828	1	52.7	55.6	56.4	7.8	7.8	7.1
316	20NP15009	1	57	54.3	62.3	7.6	9.1	8.4
316	20NP15009	1	52	54.4	56.8	8.1	7.6	7.6
317	20NP15624	1	66.7	75	71	8.8	9.8	8.5
317	20NP15624	1	71.3	74.3	74.4	9.4	9.4	7.5
317	20NP15624	1	72	71.2	77.5	9.8	9.7	8.6
318	20DKI1504	1	66.4	69	74.4	10.3	11.6	11.1
318	20DKI1504	1	63.5	67.5	69.2	9.6	10.5	9.5
318	20DKI1504	1	71.2	67.8	77.3	11	9.1	11
319	20NP15484	1	63.5	69	76.6	12.2	12.6	11.2
319	20NP15484	1	65.7	68	73.5	11.6	9.4	11
319	20NP15484	1	60.5	69	71.2	11.3	10.8	11
320	20NP15374	1	63.5	66.8	67	11	12.2	10.2
320	20NP15374	1	60.2	65	69.4	11	13.5	10.4
320	20NP15374	1	65.2	66	70.1	12.5	9.6	10.4
321	20DKI1582	1	71.4	73.5	71.8	8.1	8.6	7.5
321	20DKI1582	1	71.5	72	77	8.5	8.2	8.4
321	20DKI1582	1	67.4	70.3	NA	8	7.4	NA
322	20NP13867	1	64.6	71.2	75.5	11.6	11.8	11
322	20NP13867	1	66.3	72.4	77.4	10.8	12.2	12.1
322	20NP13867	1	66.5	68	75.1	10.1	11.2	9.7
324	20NP13808	1	72.2	72	81.4	10.2	9.6	10
324	20NP13808	1	68.8	68	79.5	10.5	11.4	9.3
324	20NP13808	1	69.5	68.2	74	10.2	10.6	10
325	20NP14987	1	50.6	56.3	53.3	7.5	8.6	6
325	20NP14987	1	45.3	50.3	55.5	7	7.6	7.6
325	20NP14987	1	52.3	58.4	58.1	7.6	8.4	8
326	20NP13810	1	69	68	70.3	10.2	9.8	8.5
326	20NP13810	1	69.5	72.8	71.5	9.6	8	7.3
326	20NP13810	1	64.7	71.4	64.4	9.8	10.1	7.7
327	20DKI1588	1	52.6	64.4	60.5	8.1	9	8.4
327	20DKI1588	1	57.6	56.3	63.3	9.8	6.2	7.4
327	20DKI1588	1	65.8	61.5	61.1	9.7	8.4	7.2
329	20NP15305	1	61	60	58.7	9.5	8.7	6.3
329	20NP15305	1	59.1	61.4	58.3	9.3	9.3	7.8
329	20NP15305	1	55.4	68	56.4	9.2	7.8	7.1
330	20NP15359	1	52.5	57	57.5	12	10.6	8.3
330	20NP15359	1	51.6	65	58.7	11	12.2	9
330	20NP15359	1	62.9	61.5	NA	7	8.9	NA
331	20NP15399	1	75.5	69	67.8	10.4	8.9	11.2
331	20NP15399	1	74.4	71.3	58.7	10.5	11.1	11.2
331	20NP15399	1	62.5	66	74.6	10.2	10.8	9.1
333	20DKI1717	1	66.8	72.6	76.5	10.8	10.2	9.7
333	20DKI1717	1	64.2	70	78.5	10.4	9.3	11.2
333	20DKI1717	1	67.7	62.4	77.3	9.8	9.1	8.3
334	20NP15269	1	64	63	73.2	10.3	9	10
334	20NP15269	1	66.3	74.3	76.5	10	9.7	8.8
334	20NP15269	1	76.2	72.3	78.6	10	10.3	9
335	20DKI1742	1	59.2	66	68.8	9	9.8	9.4
335	20DKI1742	1	51.4	58.4	60.6	9.3	10.2	9
335	20DKI1742	1	NA	68.4	NA	NA	10.8	NA
336	20NP15562	1	61.4	64.5	69.7	10.5	10.2	8
336	20NP15562	1	62.5	64	70.5	10.6	9.8	10
336	20NP15562	1	65	61.8	67.2	10.5	11.1	8.1
339	20NP13848	1	67.4	72	69.2	11.6	10.3	7.9
339	20NP13848	1	68.2	68.8	75.5	10.8	9.5	8.8
339	20NP13848	1	60.6	73	73.2	10	8.8	9.9
340	20NP14904	1	60.2	61	63.7	11	10	10
340	20NP14904	1	59.4	62.5	64.2	11	10.5	9.8
340	20NP14904	1	59.8	62.4	63.8	11.4	10.6	10.6
341	20NP14665	1	61	63.5	68.2	9.8	10.4	8
341	20NP14665	1	58.6	65	71.7	9.4	9.1	7.9
341	20NP14665	1	48.6	66.8	71	7.5	8.9	7.5
342	20DKI1737	1	64.4	65.2	67.1	9.2	9.3	9
342	20DKI1737	1	64.2	68.9	68.4	11	11.2	9.8
342	20DKI1737	1	60.6	65	64.8	10	9.8	8.7
344	20NP13868	1	48.7	53.4	54.5	7.5	7.8	7.5
344	20NP13868	1	59.4	61.4	61.2	9	9	7.8
344	20NP13868	1	57.3	63.6	64.2	8	8.6	7.8
345	20NP15503	1	56.6	58.6	62.5	7.8	8.1	7
345	20NP15503	1	53.2	51.3	62	8	7.8	7.6
345	20NP15503	1	52.9	50	57.6	7.8	8.5	6.5
346	20NP15355	1	56.5	64.6	68.5	9.6	9.6	8.4
346	20NP15355	1	63.5	68	68.2	9	9.5	8.5
346	20NP15355	1	61.6	74.3	71.2	8.5	10.7	8.2
347	20NP15629	1	60.2	70	68.5	7.2	7.5	7.7
347	20NP15629	1	64.5	74	73.8	8.1	8.1	8
347	20NP15629	1	61.3	77.2	71.6	6.6	9.2	6.7
348	20NP15472	1	70	70.4	70.7	11	10.9	10
348	20NP15472	1	70.8	75.5	70.6	11	11.3	9.5
348	20NP15472	1	79.7	82	74.2	10	11.9	8
349	20NP15235	1	66.8	72	75.7	9.7	10.6	7
349	20NP15235	1	65.6	66.3	72.4	10	9.5	8.6
349	20NP15235	1	60.3	73	67.7	8	9.7	9.2
350	20NP15538	1	64.7	58	68.5	10	8.6	9.5
350	20NP15538	1	62.3	64	68	9.5	9.6	9.3
350	20NP15538	1	60.5	69.8	65.3	9.7	9	7.5
352	20NP15312	1	72.6	77.4	71.2	11	9.4	8.1
352	20NP15312	1	71.8	74.3	70.5	11.7	9.8	9.8
352	20NP15312	1	62	71.2	62.6	9.1	9.6	7.4
353	20NP15027	1	61.8	84	73.3	9	10.9	9.6
353	20NP15027	1	76.5	71	84.1	9.8	9.8	10
353	20NP15027	1	62.7	71.5	71.3	9	9.6	8.9
355	20DKI1691	1	54.6	53.4	54.6	6.2	5.6	5.1
355	20DKI1691	1	55.6	57.9	57.1	6.5	6.8	5
355	20DKI1691	1	58.4	60.8	57.9	6.7	6.6	5.4
356	20NP15600	1	75.2	68.4	76.5	10	9	8.8
356	20NP15600	1	77	69.8	72.5	9.8	9.8	7.6
356	20NP15600	1	64.4	80	68.1	10.4	10.5	9.6
357	20NP14802	1	70.8	71	73.3	10	10	8.8
357	20NP14802	1	73.9	77	72	9.1	8.3	6.8
357	20NP14802	1	69.5	70	71.1	9.1	8.8	7.8
358	20NP14954	1	67.7	73	72.6	8.4	10.8	7.5
358	20NP14954	1	66.6	62.4	71.3	8.1	8.4	7.8
358	20NP14954	1	58.3	64.5	68	9.2	9.8	9.5
361	20NM15749	1	58.1	63	57.1	8	8	6.5
361	20NM15749	1	62.1	64.8	60.5	8.4	7.8	7.4
361	20NM15749	1	64.5	51.2	61.9	9	6.8	7.3
362	20NP14532	1	59.4	60.4	67.5	8.5	10.4	8
362	20NP14532	1	54	66.8	64.4	7.8	8.9	7.8
362	20NP14532	1	62.2	64	59.5	8	8.8	6.5
363	20NP15606	1	53.1	60	67.9	9	7.8	8.5
363	20NP15606	1	63.5	59.4	70	9.8	9.4	8.6
363	20NP15606	1	65.4	66.5	43.3	8.5	9.8	8.5
364	20DKI1585	1	68.2	69	74.6	9	9.1	8.8
364	20DKI1585	1	63.3	66.2	70	9.5	9.4	8.2
364	20DKI1585	1	59.4	67	67	9.3	8.2	8.3
367	20NP15490	1	60.1	63	62	9.5	8.9	8.7
367	20NP15490	1	62	63	64.4	8.5	9.7	8
367	20NP15490	1	58.8	56.4	64.1	9.9	9.5	9.7
368	20NP15031	1	61.5	67	72.6	9.2	9.9	9
368	20NP15031	1	54.5	60	63	9.7	10.4	9.5
368	20NP15031	1	66.1	69	66.1	8	11	8
377	20NP15191	1	65.8	69.5	72	10.8	11.2	9.4
377	20NP15191	1	68	71	73	11.3	9.8	10.5
377	20NP15191	1	68.7	68.1	72.4	9.8	9.5	8.4
378	20NP15632	1	57.6	59	66.3	9.5	8.6	9
378	20NP15632	1	56.9	66.5	65.4	7.5	11.2	7.5
378	20NP15632	1	54.6	60.4	64.3	9.4	10.5	7.8
379	20NP14661	1	68.2	64.4	67.1	10.4	9.1	9
379	20NP14661	1	66.4	64	69.7	10	10.2	8
379	20NP14661	1	68.3	66.8	69	10	9.8	7.8
380	20NP13881	1	50	55.6	59.4	9	9.8	9.5
380	20NP13881	1	49.5	50.8	58.5	7.4	9.6	7.4
380	20NP13881	1	46.5	51.6	55.6	8.5	8.4	8.6
383	20NM15699	1	44.3	61.5	57.5	8	8.8	9.4
383	20NM15699	1	71.8	45.5	60.5	6.8	8	9
383	20NM15699	1	55.1	63	69.7	9.2	9.6	10
384	20NP13706	1	67.7	67	75	9.5	9.3	8.9
384	20NP13706	1	65.5	71.2	75.5	8.6	10.2	8.5
384	20NP13706	1	67	64.5	68.1	8.6	8.1	7.7
385	20NP15177	1	51.7	74.5	64	9	10.1	8.5
385	20NP15177	1	60	66.4	70.5	9.2	9.7	8.2
385	20NP15177	1	67	59.3	78.2	9.7	9.5	8
386	20NP14832	1	67.2	69.4	69	8.7	9.1	9
386	20NP14832	1	60.8	71.4	72.1	9.6	8.6	8.5
386	20NP14832	1	72.3	72.4	75.3	9.4	9.8	8.6
387	20NP15241	1	54.6	64.8	60	6.5	9.6	8
387	20NP15241	1	52.1	61.8	57.7	8	8.8	8.4
387	20NP15241	1	49.6	60.4	65.1	8.4	10.4	8
388	20NP15418	1	68.3	60	73.9	11	10.9	8.7
388	20NP15418	1	50.3	70.8	58	8.2	10.2	7.2
388	20NP15418	1	63	53	66.9	9.5	10.1	7.4
389	20NP15007	1	53.4	61	60.9	7.8	8	7.3
389	20NP15007	1	49.5	62	59.1	6	8.8	7.3
389	20NP15007	1	51.4	58.4	57.3	7	7	6.6
391	20NP15593	1	54.8	55.5	62.4	8.5	6.7	9
391	20NP15593	1	60.6	62.4	64.4	8.7	9.2	9
391	20NP15593	1	53.1	64.2	60	8.7	10.5	8.8
392	20NP14794	1	58.3	60	64.6	11.4	8.6	10
392	20NP14794	1	51.2	50.8	60.5	10.4	9.3	9.5
392	20NP14794	1	52	60	58.4	9	11.8	8.1
394	20NP15154	1	66.8	70	73.3	9.8	10.3	8.5
394	20NP15154	1	70.4	70.8	77.1	10	10.5	9
394	20NP15154	1	78.8	73.4	74.4	9.6	10.1	7.8
395	20NM15739	1	50.6	66.4	66.1	9.8	10.8	9.4
395	20NM15739	1	58.7	63	67.5	9.2	9.5	6.8
395	20NM15739	1	59.6	64.4	62.2	9.5	7.8	7.4
396	20NP13884	1	58.7	64.5	65.5	9.5	9.6	8.5
396	20NP13884	1	58.2	62	64.1	9	9.4	9.4
396	20NP13884	1	53.8	60	64.9	9	8.3	8.8
400	20NP15129	1	71.9	70	77.4	12.5	12.3	NA
400	20NP15129	1	69.5	71	72.1	11.2	11.5	10.4
400	20NP15129	1	67.1	67.8	73.6	10.4	11	9.5
401	20NP15504	1	69.8	76	73.4	10	10.1	9.8
401	20NP15504	1	63.3	63.2	70.6	10	10.8	10.2
401	20NP15504	1	63	64.5	70.8	10	11.3	10.5
402	20NP15350	1	NA	NA	NA	5.5	NA	NA
402	20NP15350	1	51.5	NA	NA	6.4	NA	NA
405	20NP15242	1	51	59	51	7.8	10.4	4.8
405	20NP15242	1	55.6	59.8	59.6	9.1	8.4	8
405	20NP15242	1	55.5	61	58.4	10	10.5	9.6
406	20NP14634	1	72.8	74	76.6	11.6	11.4	NA
406	20NP14634	1	62.5	62.5	66.5	11.3	10.7	10
406	20NP14634	1	NA	68	NA	NA	11.4	NA
407	20DKI1668	1	78.8	80	71.5	10	8.8	8
407	20DKI1668	1	77.5	60.4	69.5	10.3	6.4	9
407	20DKI1668	1	77.6	77	71	9.3	9.5	6.1
408	20NP15352	1	51	59.4	60	11.3	8.6	9.2
408	20NP15352	1	56.4	63.5	59.4	12.1	9.3	9.4
408	20NP15352	1	50	62.4	59.3	11	10.8	8
409	20DKI1619	1	58.8	58	65.5	9.3	10.5	9.3
409	20DKI1619	1	48.4	51.5	59.3	9.8	10.3	9.6
409	20DKI1619	1	59.1	55.4	65.5	11.2	12.1	8.6
411	20NP15662	1	60.6	71.4	65.7	8.4	8.8	7.5
411	20NP15662	1	59.6	67	66.6	7.9	8.6	7.6
411	20NP15662	1	67.6	61.8	69.4	8.6	8.6	6.5
412	20NP14888	1	56.3	68.2	62.3	9.3	11.2	9
412	20NP14888	1	64.2	64	70.9	10.9	9.1	10
412	20NP14888	1	66.8	73.4	70.4	11.3	11	10.4
415	20NM17613	1	65	71	65.2	10.9	9.8	8.2
415	20NM17613	1	60	65.9	70.3	8.8	8.5	9
415	20NM17613	1	60.5	66.5	69.4	9.3	9.5	8.8
428	20NP14870	1	68.1	68	73.7	9.6	9.9	8
428	20NP14870	1	65.4	68	70.1	10	10.4	9.5
428	20NP14870	1	65.6	73	72.1	9.8	10.2	8.1
429	20DKI1612	1	50.4	63.2	62.3	7.8	9.5	7.8
429	20DKI1612	1	58.3	59.4	67	9.4	9.6	9.3
429	20DKI1612	1	55.4	55	64.5	10	10.1	9.4
430	20NP14698	1	73.5	75.5	83.6	10	8.8	9.3
430	20NP14698	1	NA	NA	86.5	10.5	9	7.6
430	20NP14698	1	NA	79.4	83.4	9	9.4	7.8
431	20NP15630	1	56.6	60.4	58	10.5	9.4	9.6
431	20NP15630	1	55.4	59	62.1	9	9.6	8.2
431	20NP15630	1	50.5	52	59.3	9.8	11.1	8.2
432	20DKI1604	1	71	72.7	81.4	7	9.7	6.5
432	20DKI1604	1	69.8	73.6	75	9	8	8.4
432	20DKI1604	1	66.5	75	78.4	8.8	8.4	9
433	20NP14597	1	63	73.4	68.4	8.6	8.8	7.5
433	20NP14597	1	62.5	65.4	65.5	8	8.3	6.3
433	20NP14597	1	65	65.2	63.4	8	9.5	7
436	20NP15013	1	55	63	66.4	10.4	11.2	10.7
436	20NP15013	1	55.9	64.8	71.2	9.7	10.8	11
436	20NP15013	1	53.7	61	64.3	10	10.1	11
438	20NP15396	1	58.6	70	68.8	11.5	13	11.8
438	20NP15396	1	69.2	65	76.5	NA	NA	11.4
438	20NP15396	1	74.4	65	73.6	11	12.4	11.4
440	20NP14847	1	68.9	70.5	72.4	7	8.6	7.1
440	20NP14847	1	74.6	70.4	79.6	8.3	8.4	7.8
440	20NP14847	1	64.4	73.6	68.4	8.3	8.2	7.6
442	20NP15634	1	67.8	64.5	75.5	11	10.4	9.9
442	20NP15634	1	63.3	67.8	73.5	9.5	10	9.1
442	20NP15634	1	NA	72	NA	NA	11.4	NA
443	20NP15348	1	40	56.5	45.5	6.6	7.8	5.5
443	20NP15348	1	49.1	NA	54.4	7.5	5.6	5.8
443	20NP15348	1	40.3	56	51.7	7	6.6	6.4
444	20NP14986	1	50.4	50.5	56.1	9	9.6	10
444	20NP14986	1	NA	57.4	45.7	NA	9.6	7.6
444	20NP14986	1	NA	44.5	40.5	NA	8.4	7
449	20DKI1546	1	63.5	71	55.5	5.8	8.2	4.9
449	20DKI1546	1	65.5	72	73.4	8.3	8.8	7
449	20DKI1546	1	73.8	78.4	78.9	8.1	8.7	7.8
450	20NP15477	1	63.4	71.8	72.3	9	9.8	8.6
450	20NP15477	1	63.2	68.8	70	9.4	9	8.4
450	20NP15477	1	56.6	75	60.5	7.8	9.3	7.5
452	20NP14692	1	55.6	65.8	66.8	9.6	9.8	9.5
452	20NP14692	1	49.2	53.8	59.4	8.5	8.3	8.5
452	20NP14692	1	74	65.1	57.3	8	9.2	7.5
453	20BM01515	1	65.1	65.1	66	8.7	9.1	9.8
453	20BM01515	1	62.1	67	68.1	10	10.4	9.2
453	20BM01515	1	60.4	67.2	71.6	9.7	10.1	9.4
456	20NP15439	1	40.3	46.8	53.3	7.4	7.8	7.4
456	20NP15439	1	50.4	56	63.7	7.5	8.8	8.2
456	20NP15439	1	66.6	55	62	8.5	7.9	7.8
459	20BM01372	1	62.5	69.4	71.1	11.5	9.2	10.5
459	20BM01372	1	65.7	61.3	69.5	11.5	10.2	10.1
459	20BM01372	1	64.4	61.8	67.6	11.4	9.5	10.8
460	20NP13888	1	73	72.5	80.6	10.4	7.7	9.6
460	20NP13888	1	72.1	75.3	77.1	9.4	9.3	8.4
460	20NP13888	1	67.4	77	72.5	9	10	8.7
461	20NP15491	1	52.5	63	57.7	9.6	10.7	9.2
461	20NP15491	1	60.5	64	60.9	9.8	9.8	7.5
461	20NP15491	1	58.4	67	60.4	9.7	9.5	9.4
462	20NP15618	1	55.6	57	55.7	9.2	7.2	8.4
462	20NP15618	1	56.3	55.5	44.3	7.5	10.7	6.3
462	20NP15618	1	58.3	53.4	57.5	8.6	9.6	7.4
463	20NP15424	1	58.5	62.4	61.2	9.6	9.3	7.4
463	20NP15424	1	59.7	63.2	68.4	11.4	11.2	9.5
463	20NP15424	1	62.1	67	70.1	10.8	10.8	9.4
464	20NP14817	1	58.5	58.3	62.5	8.2	7.4	7.8
464	20NP14817	1	58	63.4	60	7.5	7.2	6.7
464	20NP14817	1	60.8	63.5	52.8	7	8.5	5.3
470	20NP15466	1	63.8	66.6	65.9	8	8.3	7
470	20NP15466	1	59.2	63.6	63.4	7.7	7.4	7.4
470	20NP15466	1	60.1	62.5	62.8	8.3	7.3	6
472	20NP152	1	54.8	60.4	59.3	8.2	7.7	7.6
472	20NP152	1	54.3	54	61.2	7.8	8.4	6.9
472	20NP152	1	62.4	63.4	59.3	8.2	7.1	8.4
473	20NM15724	1	53.4	64.8	57.5	9.4	10.2	9
473	20NM15724	1	60.3	72.3	70	10.6	12.4	9.6
473	20NM15724	1	68.6	68.8	71.6	10.3	12.1	9.7
474	20NP14806	1	65.3	67.8	69.5	10.2	9.5	9.4
474	20NP14806	1	64.4	55.4	66.7	9.4	8.8	7.7
474	20NP14806	1	69.9	70.2	70.8	10.2	9.8	9.3
475	20NP15309	1	66.4	57.3	68	11.5	8.8	9.4
475	20NP15309	1	70.1	64	69.8	10	8.7	8.1
475	20NP15309	1	67.6	67.3	63.1	8.9	9.6	7.5
476	20NP15431	1	56.2	67	63.5	9.3	10.3	9
476	20NP15431	1	61.5	63	65.2	9.4	9.6	7.4
476	20NP15431	1	64.2	65.5	68.8	11	9.8	8.7
482	20NP14995	1	56.5	62.5	64.6	9.9	10.9	9.7
482	20NP14995	1	54.2	65.3	63.7	9.5	10.6	9.7
482	20NP14995	1	60.7	59.4	65.8	10.5	10.1	10.5
487	20NP15354	1	52.5	71.6	64.2	12.1	10.6	9.8
487	20NP15354	1	65.3	62	71.3	12.5	11.4	10
487	20NP15354	1	69.8	72	70.6	12.4	12.2	9
488	20DKI1733	1	61.7	56.5	66.5	11.4	8.8	10.5
488	20DKI1733	1	60.9	55.3	73.5	10	7.6	10
488	20DKI1733	1	57.5	66.8	69.5	9	9.8	9.3
489	20NP14566	1	NA	64.3	NA	NA	10.4	NA
489	20NP14566	1	NA	64.3	NA	NA	10.1	NA
489	20NP14566	1	NA	56.3	NA	NA	11	NA
490	20NP15317	1	58.4	62	60.5	10.6	10.4	8.8
490	20NP15317	1	58	62.1	64.7	11	10.1	8.6
490	20NP15317	1	60.5	68.3	69.4	11	11.8	9
491	20DKI1664	1	61	81.6	74.4	8.7	8.5	8
491	20DKI1664	1	74.7	81.8	79.2	9	10.3	7.4
491	20DKI1664	1	57.6	71.6	68.5	6	8.5	6.5
492	20NP14591	1	66	68	68.7	8.6	9.8	9.3
492	20NP14591	1	55.4	54.6	63.2	10	10.8	10
492	20NP14591	1	72.2	NA	66.5	8.4	NA	6.5
493	20NM15689	1	61.5	68.8	68.5	9.4	8.7	8
493	20NM15689	1	63	76.6	69.2	8.6	9.2	8.6
493	20NM15689	1	64.3	67.3	72.3	8	9.5	7.5
494	20NP15159	1	52.4	69.4	63.4	9.2	10.1	9
494	20NP15159	1	59	64.5	70.5	9	10.6	8.6
494	20NP15159	1	61.5	71.4	67	8.4	11.2	9
496	20NP14842	1	59.5	67.6	65	8.7	8.3	8
496	20NP14842	1	53.4	60	65.5	7.5	9.2	9
496	20NP14842	1	64.5	72.2	72.3	9	9.9	7.5
497	20DKI1719	1	58.5	65	65.7	9.1	9.8	8.5
497	20DKI1719	1	64.3	68.3	71.3	10	10.2	9.6
497	20DKI1719	1	59.8	72.3	67	8.6	11.1	9.8
498	20NP14515	1	64.2	64	63	10.2	9.8	8
498	20NP14515	1	60	65.6	61.4	9.6	9.5	9.5
498	20NP14515	1	59.7	61	63	9	9.1	8.6
499	20BM01484	1	48.7	51.8	53.4	8.4	9.4	8.2
499	20BM01484	1	55	60	56.5	7.5	7.8	7
499	20BM01484	1	58.4	76.3	60.4	8.5	7.4	7
500	20NP14967	1	75.5	49.6	70.2	7.6	5.3	6.6
500	20NP14967	1	71.7	72.6	68.2	7.2	8.1	5.5
500	20NP14967	1	NA	73.2	NA	NA	6.8	NA
503	20NP15349	1	62.2	58.5	64.8	8.2	7.7	7.1
503	20NP15349	1	59.4	60.5	61	9	8.7	7.6
503	20NP15349	1	58.6	61	63.2	8	8.5	6.8
514	20NP14511	1	65.5	68.4	79	9.8	8.9	9.7
514	20NP14511	1	65.6	NA	69.3	10.1	10.7	9.8
514	20NP14511	1	73	78.3	78.5	11.8	11.4	11.4
515	20NP14878	1	76	78.1	83.6	12.6	12.1	11.4
515	20NP14878	1	69.1	75.5	76.2	10.5	11	9.8
515	20NP14878	1	77.6	84.5	84.6	12.7	12.8	11
516	20DKI1699	1	NA	66.6	70.5	8.6	9.1	8.4
516	20DKI1699	1	61.3	72.4	73.8	8.5	8.6	8.4
516	20DKI1699	1	61	63.8	71	8.4	8.1	8.2
517	20NP14797	1	62.8	55.9	68.7	8.6	7.8	8
517	20NP14797	1	64.9	73	67.5	8.2	10	7.5
517	20NP14797	1	58.9	62.4	64	7.1	8.8	8.2
519	20NP14857	1	51.4	57.5	59.7	7.6	7.4	6.2
519	20NP14857	1	48.8	54.2	57.4	7.2	6.6	6.6
519	20NP14857	1	55.5	55.6	57.3	7.2	6.6	5.9
522	20DKI1706	1	57.5	67.2	72.3	8.3	8.6	7.8
522	20DKI1706	1	48.9	75.2	65.3	6	7.6	7.2
522	20DKI1706	1	62.6	55.4	64.6	7.8	7.1	6.2
524	20NP14633	1	62.2	70.3	77.5	10.3	10.6	9.7
524	20NP14633	1	62.7	62.4	71.5	10.2	8.8	8.7
524	20NP14633	1	66.6	57.6	73.3	9.3	9.7	9.4
525	20NP15592	1	57.6	64.6	64.4	7.8	7.8	8.1
525	20NP15592	1	63.2	63.4	64.5	8.2	8.4	7.3
525	20NP15592	1	62.3	68.5	65.6	8.5	8.6	7.6
526	20DKI1561	1	55.6	62.7	61.7	7.6	7.8	8.1
526	20DKI1561	1	71.4	74.6	80	10.4	10.8	9.4
526	20DKI1561	1	68.5	64.8	74.6	11.2	11	9.6
529	20DKI1621	1	72.3	72.3	68	9.6	9.4	8.8
529	20DKI1621	1	64.5	69.5	66.9	8.4	8.7	7.5
529	20DKI1621	1	59.7	69	72.6	8.2	8.6	9
530	20DKI1609	1	62.1	78	78.6	8.3	7.4	7.6
530	20DKI1609	1	64	71.4	78.7	8.2	8.8	8
530	20DKI1609	1	68.6	71.4	69.6	8.5	8.1	8.1
532	20NP14907	1	60.2	64.3	62.7	8.6	8.6	6.9
532	20NP14907	1	59.8	62.5	66.3	8.5	7.8	7.5
532	20NP14907	1	62.3	66.1	65	8	8.1	7.8
533	20NP15410	1	59.9	51.8	64.3	8.3	7.6	6.6
533	20NP15410	1	60.7	62.5	66.6	7.7	7.5	6.3
533	20NP15410	1	61	62.3	49.6	8	6.9	5.5
537	20NP15364	1	61.3	NA	72	11.7	11.6	11.5
537	20NP15364	1	57.6	61.6	67.2	10.5	9.6	8.2
537	20NP15364	1	66.6	59.8	71.2	12.5	9.1	9.8
540	20NP14509	1	58.8	67.5	69.2	8.1	8.7	8.8
540	20NP14509	1	63.2	74.8	68.3	8.4	7.4	8.1
540	20NP14509	1	58.2	68.3	67.2	8.6	9.2	9.1
541	20NP15542	1	62	66	51.3	7.5	9.6	5
541	20NP15542	1	64.5	68.8	67.7	10.3	9.4	7.8
541	20NP15542	1	59.6	64.5	67.6	8	10	6.8
543	20NP15063	1	69.6	75.4	70.3	9.5	10.1	7.8
543	20NP15063	1	66.6	71.6	68.6	9.7	9.4	8
543	20NP15063	1	68.5	69.4	72.2	9.4	9	8.6
546	20NM15754	1	69.5	73	71.4	7.3	7.9	6.8
546	20NM15754	1	66.9	69.1	73.9	8	7.8	8.5
546	20NM15754	1	67.6	73.6	73.1	8.4	7.2	8
547	20DKI1530	1	64.8	70.8	69.5	8.4	9.9	7.8
547	20DKI1530	1	63.8	67.2	68.9	8.6	9.6	7.8
547	20DKI1530	1	61.5	67.3	68.6	7.7	8.4	7.8
549	20DKI1692	1	60.5	72	72.3	10	9.2	9.6
549	20DKI1692	1	66.5	65.3	69	7.3	9.3	8.1
549	20DKI1692	1	61.8	68.2	64.1	8.7	9.5	8.2
551	20NP14804	1	66.2	67.3	65.5	10.3	11.2	9.1
551	20NP14804	1	61.2	69.5	66	9	9.6	8.2
551	20NP14804	1	64.4	67.8	68.5	10.4	9.6	9.4
552	20DKI1557	1	62.3	67.6	68.3	8.3	9	8.2
552	20DKI1557	1	59.7	66.5	71.1	8.3	8.6	8.3
552	20DKI1557	1	60.9	66.5	71.5	8.1	8.2	7.5
553	20DKI1564	1	66.6	71.2	73.3	8.7	11.8	9.7
553	20DKI1564	1	68.6	73	74.3	10.2	11.6	10.8
553	20DKI1564	1	68.3	71.6	74.3	11	13.1	10.4
554	20DKI1676	1	53.5	72	59.3	7.3	8.4	7.4
554	20DKI1676	1	57.7	75.2	62	6.8	8.4	6.3
554	20DKI1676	1	57.6	NA	53.2	7.4	NA	6.2
557	20NP15456	1	59.5	68.4	69.5	10.5	11	9.4
557	20NP15456	1	64.2	63.4	70.4	11.4	10.1	10.2
557	20NP15456	1	68.5	65	74.5	10.7	10.6	8.7
558	20NP15512	1	60.4	61.3	55.3	9.4	9.2	6.8
558	20NP15512	1	66.3	73	65.3	10.6	9.5	7.5
558	20NP15512	1	73.5	74.5	69.2	10.3	8	7.8
559	20NP15030	1	58.3	57.2	68.3	7.9	8.4	8.1
559	20NP15030	1	59.3	61	66.3	8.8	9	8.6
559	20NP15030	1	59.5	67.5	69.6	7.8	9.4	8.8
561	20DKI1605	1	68.5	70	74.3	8.6	8.1	8.2
561	20DKI1605	1	67.8	71.6	73.4	9.1	9.4	9.6
561	20DKI1605	1	68.6	72	76.3	8.2	9	7.5
565	20NM17626	1	66.4	67.4	68.2	10	9.5	7.5
565	20NM17626	1	65.3	66.7	65	9.8	9.7	6.9
565	20NM17626	1	70.4	67.2	66.5	10.4	8.3	7.7
566	20NP14843	1	68.5	71.4	72.2	9.2	9.3	8.4
566	20NP14843	1	71.3	76.5	72.6	9.2	8.1	8.2
566	20NP14843	1	61.3	73	62.9	8.2	9.5	7.2
568	20NP15536	1	59.3	68.1	72.3	11	11.1	10.4
568	20NP15536	1	58.3	71.3	64.7	10.6	10.6	9.3
568	20NP15536	1	54.6	64.3	62.5	10.4	9.1	8.6
572	20DKI1529	1	69.4	76.2	66.2	9.8	10.1	8.2
572	20DKI1529	1	73.2	68.3	78.3	10.5	9.8	9.7
572	20DKI1529	1	69.7	72.8	72.3	10	9.8	8.2
574	20NP15463	1	58.3	75	59.8	8.1	8.2	9.5
574	20NP15463	1	69.7	65.4	71.2	10.2	9.2	8
574	20NP15463	1	69.3	66.6	64.3	9.5	9.5	7.4
575	20NP15328	1	63.3	53.4	67.8	9.1	8.1	8.3
575	20NP15328	1	62.2	55.2	66.4	7.7	8.6	7.5
575	20NP15328	1	60.6	61.4	65.2	8.2	8.8	8.2
576	20NP15389	1	47.6	44.7	54.3	8.2	6.3	7.5
576	20NP15389	1	46.3	50.8	52.3	7.7	8.2	6.7
576	20NP15389	1	56.3	50.4	59.3	9.2	7.2	8.2
578	20NP15299	1	51.3	46.3	52.4	6.9	NA	5.7
578	20NP15299	1	51.9	51.2	43.6	6.8	6.4	NA
578	20NP15299	1	49.3	70	40.2	6.1	8.9	NA
580	20NP15056	1	57.7	59.6	59.5	9.6	8	7.5
580	20NP15056	1	46.5	56.4	59.5	8.3	8.6	7.1
580	20NP15056	1	51.7	59.5	62.8	9	9.8	8.8
581	20NP15104	1	51.5	48	55.5	9.5	8.2	7.5
581	20NP15104	1	54.5	53.2	58.5	10	9.2	8
581	20NP15104	1	52.9	48.2	54.6	9.5	9.3	7.6
582	20NP15071	1	60.2	68	69.3	9.3	10.6	9.1
582	20NP15071	1	62.7	60.8	60.4	9.2	8.8	7.3
582	20NP15071	1	62.3	70	72.8	10	10.8	9.6
583	20NP14836	1	65.3	67.4	65.9	8.5	9.8	8.1
583	20NP14836	1	55.8	68.6	59.3	8	9.5	7.5
583	20NP14836	1	46.5	61.6	56.4	7.6	9.5	7
584	20NP14726	1	68.7	68.7	69.5	10.8	11.1	9.6
584	20NP14726	1	62.3	70	68.5	10	10.5	9.4
584	20NP14726	1	56.3	60.4	61	11.1	11.6	10.1
586	20NP14649	1	NA	69	NA	NA	8.6	NA
612	20NM17607	1	62.8	45	42.5	8.1	6.7	6.2
612	20NM17607	1	54.3	52	45.3	8.3	8	5.3
612	20NM17607	1	54.3	54	44.7	7.6	7	5.8
612	20NM17607	1	NA	NA	NA	NA	7	NA
612	20NM17607	1	NA	54	NA	NA	7	NA
613	20BM01465	1	62.8	61	62.2	9.3	11.2	10.8
613	20BM01465	1	52.3	58	58.7	10.2	11	9.3
613	20BM01465	1	51.5	57	61.9	10	11	10.4
613	20BM01465	1	NA	59	NA	NA	10	NA
613	20BM01465	1	NA	65	NA	NA	11	NA
615	20NM17616	1	54.9	66	59.3	10.3	7.7	10.1
615	20NM17616	1	55.2	54	68.7	8.1	11.3	7.8
615	20NM17616	1	57.5	55	65.8	10.4	5.8	9.7
615	20NM17616	1	NA	61	NA	NA	8.5	NA
615	20NM17616	1	NA	62	NA	NA	10.2	NA
616	20BM01483	1	64.7	70	70.3	10.4	10.4	9.1
616	20BM01483	1	67.3	67	66.9	9.5	10.3	8.1
616	20BM01483	1	64.7	68	67.2	11	10.6	9.4
616	20BM01483	1	NA	68	NA	NA	10.3	NA
616	20BM01483	1	NA	69	NA	NA	10.4	NA
617	20NM17621	1	67.6	61	70.5	6.8	7.6	6.5
617	20NM17621	1	60.2	63	62.3	7.4	9	6.4
617	20NM17621	1	71.9	60	60.1	9.1	7.5	7.8
617	20NM17621	1	NA	69	NA	NA	9.3	NA
617	20NM17621	1	NA	66	NA	NA	7.7	NA
620	20NM17611	1	50.6	55	60.7	9	9.2	7.4
620	20NM17611	1	62.5	51	58.3	7.5	8.6	7.8
620	20NM17611	1	47.8	53	55.6	8.2	9.1	9
620	20NM17611	1	NA	54	NA	NA	8.9	NA
620	20NM17611	1	NA	48	NA	NA	7.8	NA
621	20BM01516	1	54.3	64	63.1	8	8.1	8.2
621	20BM01516	1	56.7	48	65.7	7	9	7.3
621	20BM01516	1	58.6	61	55	8.6	8.2	7.8
621	20BM01516	1	NA	59	NA	NA	7.5	NA
622	20NM17615	1	62.4	63	64.3	9.9	9.5	8.4
622	20NM17615	1	59.5	59	60	7.8	8.4	6.8
622	20NM17615	1	55	63	55.3	7.6	7.6	6.7
622	20NM17615	1	NA	56	NA	NA	7.9	NA
622	20NM17615	1	NA	58	NA	NA	8.3	NA
623	20NP14875	2	51	59	53	9.4	9.2	8.4
623	20NP14875	2	57.5	58	59	9.7	8.7	8.8
623	20NP14875	2	60.6	63	60	9.2	9	7.4
623	20NP14875	2	NA	57	NA	NA	10.1	NA
623	20NP14875	2	NA	46	NA	NA	5.8	NA
624	20DKI1559	2	61.2	67	73.5	9	9.7	8.8
624	20DKI1559	2	77	81	77	9.7	7.7	7.8
624	20DKI1559	2	63	62	69	8.5	9.5	8
624	20DKI1559	2	NA	74	NA	NA	8.8	NA
625	20NP15061	2	55	56	61	9.5	10.3	8.8
625	20NP15061	2	51	59	61.2	9.7	10.4	9.7
625	20NP15061	2	53	59	60.8	9.3	10	9.2
625	20NP15061	2	NA	58	NA	NA	9.9	NA
625	20NP15061	2	NA	NA	NA	NA	6.6	NA
626	20NP14573	2	53.5	56	55	7.5	7.7	7.4
626	20NP14573	2	55	55	55	7.3	8.4	6.6
626	20NP14573	2	62	63	62	8.5	7.2	7.6
626	20NP14573	2	NA	64	NA	NA	8.6	NA
626	20NP14573	2	NA	58	NA	NA	6.3	NA
628	20DKI1527	2	67	70	58.8	6.8	11.1	5.7
628	20DKI1527	2	56.6	57	55	6.5	7.7	5.6
628	20DKI1527	2	53	66	57	7.8	7.9	7
628	20DKI1527	2	NA	57	NA	NA	7.8	NA
628	20DKI1527	2	NA	62	NA	NA	7.9	NA
629	20NP15341	2	57	58	62	11.5	10	8.7
629	20NP15341	2	57	65	67.6	9.2	10	8.7
629	20NP15341	2	62	65	67	12.5	11	9.2
629	20NP15341	2	NA	65	NA	NA	11	NA
632	20NP15360	2	64	75	64	9.7	10	10.2
632	20NP15360	2	63	70	74	9.7	9	10.2
632	20NP15360	2	73	74	78	11.2	10	10.2
632	20NP15360	2	NA	64	NA	NA	11	NA
632	20NP15360	2	NA	65	NA	NA	9	NA
633	20DKI1605	2	67	74	66	10	10	9
633	20DKI1605	2	67	65	68	9.8	8	9.6
633	20DKI1605	2	62	69	58	9.4	8	9
637	20NM17626	2	56	51	54	8.7	7	6.2
637	20NM17626	2	61	62	60	9	8	7.2
637	20NM17626	2	55	54	55.6	8.8	8	6.5
637	20NM17626	2	NA	66	NA	NA	8	NA
637	20NM17626	2	NA	67	NA	NA	9	NA
638	20NP14843	2	64	63	63	9	9	8
638	20NP14843	2	NA	65	NA	NA	10	NA
638	20NP14843	2	NA	68	NA	NA	6	NA
638	20NP14843	2	NA	74	NA	NA	NA	NA
638	20NP14843	2	NA	64	NA	NA	9	NA
640	20NP15536	2	62	64	53	7.6	7	5.4
640	20NP15536	2	58	67	71	8.8	9	8.5
640	20NP15536	2	51	67	53	8.7	8	7.5
640	20NP15536	2	NA	68	NA	NA	9	NA
643	20NP14665	2	57	68	67	9	8	8
643	20NP14665	2	57	66	56	9.2	9	7.5
643	20NP14665	2	52	69	56	8.4	10	7.4
643	20NP14665	2	NA	70	NA	NA	7	NA
643	20NP14665	2	NA	73	NA	NA	8	NA
644	20DKI1737	2	65	67	63	9.8	10	10.3
644	20DKI1737	2	57	NA	57	10.6	NA	8.7
644	20DKI1737	2	64	NA	63	9.7	NA	10.4
646	20NP13868	2	68	69	65	9.8	9	8.3
646	20NP13868	2	62.5	78	69	10	9	8.8
646	20NP13868	2	66.5	69	53	8.8	8	5.3
646	20NP13868	2	NA	69	NA	NA	8	NA
646	20NP13868	2	NA	68	NA	NA	8	NA
647	20NP15503	2	59	72	60	8	10	6.5
647	20NP15503	2	62	65	66	8	8	6.6
647	20NP15503	2	56	61	65	8.5	8	8.6
647	20NP15503	2	NA	64	NA	NA	6	NA
647	20NP15503	2	NA	65	NA	NA	9	NA
648	20NP15355	2	76	67	75	10.8	9	9.5
648	20NP15355	2	72	73	70	10	10	9
648	20NP15355	2	76	68	68.8	9.8	9	8.4
648	20NP15355	2	NA	72	NA	NA	10	NA
648	20NP15355	2	NA	79	NA	NA	10	NA
649	20NP15629	2	51	55	64	9	9	8.2
649	20NP15629	2	78.5	73	75	8.4	NA	7.3
649	20NP15629	2	65	70	66	9.5	8	7.2
649	20NP15629	2	NA	61	NA	NA	9	NA
649	20NP15629	2	NA	70	NA	NA	7	NA
650	20NP15472	2	78	78	78	9.5	10	9.7
650	20NP15472	2	79	83	79	10	11	8.4
650	20NP15472	2	76	80	73	9.8	9	8.6
650	20NP15472	2	NA	81	NA	NA	9	NA
650	20NP15472	2	NA	72	NA	NA	9	NA
651	20NP15235	2	68	55	74	7.6	7	6.7
651	20NP15235	2	62	64	70	8.8	9	6.8
651	20NP15235	2	65	69	75	10.4	8	7.2
651	20NP15235	2	NA	68	NA	NA	8	NA
651	20NP15235	2	NA	73	NA	NA	10	NA
652	20NP15538	2	62	57	60	8.6	9	6.6
652	20NP15538	2	59	64	62	9.8	9	8.5
652	20NP15538	2	56	74	60	8.1	10	6.5
652	20NP15538	2	NA	70	NA	NA	9	NA
652	20NP15538	2	NA	66	NA	NA	10	NA
653	20NP13860	2	59	56	58	9.4	7	8.8
653	20NP13860	2	61	59	62	9.3	8	8.4
653	20NP13860	2	NA	62	NA	NA	9	NA
653	20NP13860	2	NA	61	NA	NA	10	NA
655	20NP15622	2	51	54	53	9	7	8.4
655	20NP15622	2	58	48	60	7.3	7	6.2
655	20NP15622	2	56	53	57	7.8	8	6.2
655	20NP15622	2	NA	60	NA	NA	8	NA
655	20NP15622	2	NA	61	NA	NA	10	NA
657	20NP15065	2	70	74	77	11.2	10	9.2
657	20NP15065	2	67	81	79	11.8	10	9.3
657	20NP15065	2	67	79	78	12.7	10	11.2
657	20NP15065	2	NA	66	NA	NA	11	NA
657	20NP15065	2	NA	80	NA	NA	12	NA
658	20NP14530	2	65	71	72	9	9	8.4
658	20NP14530	2	69	68	73.2	11.6	12	11
658	20NP14530	2	69	63	73	9.3	7	8.1
658	20NP14530	2	NA	69	NA	NA	9	NA
658	20NP14530	2	NA	74	NA	NA	7	NA
659	20NP14544	2	63.5	58	67	7.8	8	7.8
659	20NP14544	2	59	61	61	6	7	6.2
659	20NP14544	2	67	72	68	8.4	9	7.7
659	20NP14544	2	NA	NA	NA	NA	6	NA
659	20NP14544	2	NA	67	NA	NA	7	NA
660	20NP15482	2	56	64	65	8.2	8	7.5
660	20NP15482	2	60	63	67	7.7	8	7.8
660	20NP15482	2	NA	64	68	NA	8	7.7
660	20NP15482	2	NA	63	NA	NA	8	NA
660	20NP15482	2	NA	67	NA	NA	9	NA
661	20NP15507	2	69	68.5	69	9.6	9.8	8.5
661	20NP15507	2	62	67.5	72	9.4	9.3	8.1
661	20NP15507	2	68	67.6	71	10.6	9.8	8.8
662	20DKI1715	2	61	66.8	69	11	11.1	11.1
662	20DKI1715	2	60.5	68.4	66	8.4	10	9.1
662	20DKI1715	2	70	70.2	72	11	11.1	10.5
664	20DKI1529	2	76	71.8	78	10.5	11.6	9.6
664	20DKI1529	2	74	NA	78	12.2	10.6	9.7
664	20DKI1529	2	70	69.3	72	9.5	10.1	8.8
666	20NP15463	2	72	70.3	67	10.4	10.1	9
666	20NP15463	2	57	60	58	8.1	7.4	7.4
666	20NP15463	2	60	70.6	62	8.7	10.3	7
667	20NP15328	2	58	63.4	68	9	9.4	7.6
667	20NP15328	2	59	61.4	66	8	8.9	8.3
667	20NP15328	2	61	59.6	68	8	8.1	8.1
670	20NP15299	2	NA	NA	NA	5.7	NA	NA
670	20NP15299	2	NA	NA	NA	5.8	NA	NA
672	20NP15056	2	NA	60	NA	NA	9.2	NA
673	20NP15593	2	57.4	59.5	63	8.8	9.4	8.1
673	20NP15593	2	53	61.4	50	8.5	8.8	7.4
673	20NP15593	2	54	54.7	60	10.3	8.6	8.7
674	20NP14794	2	53	58	52	9.5	10.4	7.8
674	20NP14794	2	58	57	59	10	10.4	8.1
674	20NP14794	2	56	59.3	61	9.3	9.5	8.6
676	20NP15154	2	58	60.3	64.5	8	9	9.3
676	20NP15154	2	56	58.1	56	7.8	7.8	6.2
676	20NP15154	2	NA	62.5	NA	NA	7.8	NA
677	20NM15739	2	63	67.2	67	8.5	9.2	7.3
677	20NM15739	2	66	72.3	74	9.7	11.2	9.6
677	20NM15739	2	63	67.2	62	9.7	8.6	8.7
678	20NP13884	2	59	58.3	66	8.9	8.1	8.3
678	20NP13884	2	55.2	64.8	58.6	7.8	10.6	9.2
678	20NP13884	2	53	61.5	56	8.1	9.1	8.4
682	20NP15129	2	64	73.6	77.5	11.5	10.9	11.5
682	20NP15129	2	65	68.8	67	11.1	9.5	8.1
682	20NP15129	2	75	77	79	10.5	10.3	9.6
684	20NP14692	2	69.6	71.5	71	10	10.9	8.4
684	20NP14692	2	61	65.8	67	11.2	9.5	9.4
684	20NP14692	2	65	70.2	70	9.5	9.4	8.9
685	20BM01515	2	58	72	64	7.7	11.2	8
685	20BM01515	2	65	72	72	10	11.6	9
685	20BM01515	2	64	68.8	70	8.7	10.5	7.6
688	20NP15439	2	52	68.8	66	10.2	10.1	9.5
688	20NP15439	2	54	64.3	64	9	10.1	8.7
688	20NP15439	2	58	66	69	10.4	10.4	9.6
691	20BM01372	2	62.5	58	61	9.8	9.4	9.1
691	20BM01372	2	69.5	58.3	62.5	9.6	11.6	8.7
691	20BM01372	2	52.4	66.8	59	9.7	10.5	8.7
692	20NP13888	2	51.5	73.5	69	7.8	8	7.8
692	20NP13888	2	66	73.5	72	8.1	9.1	7.6
692	20NP13888	2	69	68.6	74	8	8.4	8.7
693	20NP14845	2	69	70	69	8	8.6	8.2
693	20NP14845	2	66.5	67	64	8.7	8.1	9.4
693	20NP14845	2	67	65.3	63	7.6	8.1	6.5
694	20DKI1726	2	57.5	54.5	64	12.7	9.1	11.1
694	20DKI1726	2	58.3	50.3	64	11.2	8.5	10.1
694	20DKI1726	2	53	57.2	66	11	9.6	9.7
696	20DKI1709	2	57	58.5	55	8.7	9.4	6.3
696	20DKI1709	2	49	60.3	67.6	9.8	9.2	7.8
696	20DKI1709	2	50	58.8	51	9.3	10	8.4
698	20NP14983	2	56	57.5	60	9	10.2	8.4
698	20NP14983	2	54	57	56	9	9.9	8.9
698	20NP14983	2	52	63.4	56	8.7	9.6	8.9
703	20NP15612	2	61	61.3	51	8	10.4	5.4
703	20NP15612	2	58	NA	57.5	9.8	NA	8.4
703	20NP15612	2	57	NA	57	9.2	NA	7.2
704	20NP15319	2	66	59	66	11.2	8.6	9.8
704	20NP15319	2	59	59.6	61	10	9.6	8.5
704	20NP15319	2	63	57.3	63	10.6	11.5	9.4
705	20NP15498	2	63	70.4	55	9	9.5	5.8
705	20NP15498	2	65	63.9	63	10	9.8	8.1
705	20NP15498	2	64	66.8	63	9.6	10.1	8.2
706	20NP15508	2	66	67.6	57	8.2	10.4	5.4
706	20NP15508	2	47	74	47	6.6	9.4	6.2
706	20NP15508	2	74	81	76	7.8	9.8	7.4
707	20DKI1560	2	63	65.4	61	9.3	10.6	9.7
707	20DKI1560	2	61	66.6	63	10.6	10.6	9.7
707	20DKI1560	2	53	71	57	8.6	10	8.7
708	20DKI1548	2	57	57.6	51	8.3	9.7	8.6
708	20DKI1548	2	64	65.3	66	8.2	11.2	8.8
708	20DKI1548	2	63	65.4	69	8.6	11.1	8.7
709	20NP13763	2	73	78.4	76	8.2	11.5	8
709	20NP13763	2	72	81.2	76	8.7	9.6	8.5
709	20NP13763	2	74	79.5	74	8.7	9.1	7.6
711	20NP15041	2	53	60.3	60.5	8.8	9.4	8.3
711	20NP15041	2	47	57	57	9.2	8.8	8.6
711	20NP15041	2	54	61	63	8.5	8.7	7.6
712	20NP15409	2	65.5	68.8	71	6.6	10	7.4
712	20NP15409	2	63	65	70	9.5	11.2	8.3
712	20NP15409	2	62	72	66	9.2	10.6	7.6
714	20NP15312	2	65	72.3	68	9.6	10.2	8
714	20NP15312	2	60	64	65	10	10.4	8.4
714	20NP15312	2	56	64.3	63	10	10.4	9.2
715	20NP15027	2	60	55.3	74	7.5	7.8	7.5
715	20NP15027	2	64	77.2	77	9	11.5	9.3
715	20NP15027	2	NA	75	NA	NA	10.2	NA
717	20DKI1691	2	42	47	50	7	5.8	6
717	20DKI1691	2	NA	48.6	40	NA	5.3	6
718	20NP15600	2	67.5	72.6	72	11	9.6	9
718	20NP15600	2	69	70.8	75	11.2	9.7	10.8
718	20NP15600	2	73.5	69.3	76.5	11	11	10.7
719	20NP14802	2	59.5	64.5	63	10.4	10.4	9.5
719	20NP14802	2	60	65.6	66	10.8	11	10.3
719	20NP14802	2	58	60	59	9	8	8.5
720	20NP14954	2	64	55.6	66	9	8.5	6.5
720	20NP14954	2	59	61.4	63	8.4	8.1	7
720	20NP14954	2	61	68.4	68	9.3	9.1	8.1
723	20NP15105	2	56	55.6	53.4	9.3	9.4	8.2
724	20NP15145	2	63	64.5	63	8.5	8.9	8.2
724	20NP15145	2	59	62.8	62	8.7	9.2	8
725	20NP15181	2	57	66	50	9.7	11.7	8.6
725	20NP15181	2	69	73.4	70	NA	12.2	10.5
725	20NP15181	2	63	66.8	64	10.5	11.8	10.8
726	20NP14682	2	62	68.4	67	10.6	11.9	11.6
726	20NP14682	2	59	67.2	69	10	12.4	11
726	20NP14682	2	59.5	65.6	63	11.2	11.8	NA
727	20DKI1669	2	59	61	63	9.2	9.9	10.5
727	20DKI1669	2	60	63.5	68	9	10.7	9.6
727	20DKI1669	2	55	53.4	62	8.5	10.4	10.4
728	20DKI1535	2	67	67.8	70	11	11.9	10.3
728	20DKI1535	2	64	66.6	67	10.4	10.9	10.5
728	20DKI1535	2	63	74.5	68	8.8	10.2	10.2
731	20NP13749	2	65	68	66	10.5	11.1	10.4
731	20NP13749	2	67	69.2	68	NA	12.4	11.8
743	20DKI1513	2	71	69.5	66.5	NA	13.3	10.6
743	20DKI1513	2	65	68.4	69.5	11.2	12.3	NA
743	20DKI1513	2	70.8	68.5	69	11.5	12.4	11.6
746	20NP13712	2	62	69	65.5	8.8	9.1	8.3
746	20NP13712	2	55	60.4	63.5	8.8	9.6	8.2
746	20NP13712	2	68	65.3	72.5	9	8.8	7.8
747	20DKI1629	2	62	59.5	70	10.3	9.7	10.5
747	20DKI1629	2	47	61.4	59	8.5	10.1	7.3
747	20DKI1629	2	55	53.6	63	9.1	9.4	10.2
749	20NP14505	2	49	53.2	57	7.8	8	7.2
749	20NP14505	2	54.5	57.5	65	7.6	8.4	7.4
749	20NP14505	2	59	49	67	8.3	7.8	7.4
750	20NP13792	2	59	64.3	68	9.4	9	8.5
750	20NP13792	2	69	70	68.8	9.5	9.5	8.3
750	20NP13792	2	65	69.3	66	8.6	9.6	8.2
751	20DKI1531	2	65	68.4	66	9.4	10.4	9.6
751	20DKI1531	2	62	69	73	9.4	9.4	9.4
751	20DKI1531	2	66	72	76	10	10.2	9
752	20DKI1708	2	47	57.8	58.5	8.6	9	8.4
752	20DKI1708	2	45	52.8	55.5	8.2	9.5	7.4
752	20DKI1708	2	53	56.4	68	9	8.7	9.4
753	20NP15390	2	63	69.3	67	10	10.6	8.6
753	20NP15390	2	66	60.8	71	8.6	9.6	8.2
753	20NP15390	2	70	67.3	78	10.7	9.4	9.5
754	20NP13878	2	49	53	59	7.5	8.8	8.3
754	20NP13878	2	45.5	54.4	61	7	8.1	8
754	20NP13878	2	NA	49	50.8	5.9	7.2	7
755	20NP13791	2	63	67	70	11	8.8	9.2
755	20NP13791	2	59	68	67	9.8	12.2	8.5
755	20NP13791	2	62	67	70	11.5	10.7	11.8
756	20NP15088	2	57	81.3	68	10.6	12.3	10.6
756	20NP15088	2	54	73.4	65	8.6	9.2	8.6
756	20NP15088	2	61	67.3	74	8.7	9.2	8.2
757	20NP15190	2	59	63.4	67	NA	11.5	11.6
757	20NP15190	2	61	63.4	66	12.3	12	9.6
757	20NP15190	2	60.5	58	66	11.2	13.4	11.3
758	20NP15347	2	69.5	78.8	68	8.7	8.8	7.8
758	20NP15347	2	79	76.8	77.5	8.4	8.5	7.6
758	20NP15347	2	77	78	76.8	8.8	9.7	6.3
759	20NP14693	2	58	60.4	65.5	9.3	9.6	8.8
759	20NP14693	2	65.4	68.5	72	11.4	10.4	10.1
759	20NP14693	2	57	61.5	68	11	9.6	10.6
760	20NP14984	2	51	47	66	10.4	8.8	10.4
760	20NP14984	2	56	48	66	10.4	8.7	9.9
760	20NP14984	2	50.3	55	59	9.7	10.9	9
761	20DKI1576	2	71	68	73	9.8	10.2	10
761	20DKI1576	2	78	83.4	81	9.4	9.8	9.5
761	20DKI1576	2	76.5	79.6	75	9.6	9.8	8.2
762	20NP13786	2	68	74	69	12.5	NA	12
762	20NP13786	2	65	69	70.5	NA	NA	NA
762	20NP13786	2	68	67	68	12.5	NA	NA
763	20NP15504	2	70	74.2	70	9.6	13.2	9.3
763	20NP15504	2	68.8	70.5	75	9.7	10.9	9.4
763	20NP15504	2	66.4	72.4	75	11.5	10.3	11.6
764	20NP15350	2	60	NA	62	9	NA	7
764	20NP15350	2	52	NA	56	8	NA	8
767	20NP15242	2	64	71.2	62	10.5	11.1	9.4
767	20NP15242	2	69	69.3	70.5	11.5	10.2	10
767	20NP15242	2	64	66.3	58	10.8	9.6	8.6
768	20NP14634	2	45	64	51.5	8.4	9.4	8.4
768	20NP14634	2	63	58.4	66	11.4	8.4	9.8
768	20NP14634	2	49.5	68.3	56	10.6	11.5	10.4
769	20DKI1668	2	73	74.6	72.5	9	9.4	7
770	20NP15352	2	49	56	61	9.8	10.6	9
770	20NP15352	2	50.4	56.4	60	10.8	11.2	9.8
770	20NP15352	2	60	61.3	60	12.5	10.9	9.4
771	20DKI1619	2	53	66.4	63	9.6	8.3	9.6
771	20DKI1619	2	50.5	67	59	9.7	9.4	8
771	20DKI1619	2	54	62	63	8.8	9.7	9.4
774	20DKI1706	2	63	62.3	66	11.6	9.4	10.3
774	20DKI1706	2	59	64.5	60.5	9.5	10.4	8.2
774	20DKI1706	2	NA	57.2	NA	NA	8.3	NA
776	20NP14633	2	70.4	75	79	9.3	11.8	9.7
776	20NP14633	2	71	75.6	79.4	8.8	10.4	10
776	20NP14633	2	NA	61.3	NA	NA	10	NA
777	20NP15592	2	61	55.6	60	9	7.7	7.6
777	20NP15592	2	64	59.5	62.3	10.3	9.9	8.2
777	20NP15592	2	60.8	62	61	9.5	8.8	7.8
778	20DKI1561	2	66	63.8	67	9.4	12	9
778	20DKI1561	2	61	72.3	57	10.6	10.8	7
778	20DKI1561	2	59	69.8	64	10	10.5	9.5
781	20DKI1621	2	NA	68.3	NA	NA	8.1	NA
781	20DKI1621	2	58	59.3	57	7	7.7	6.6
781	20DKI1621	2	60	63	66	8	7.4	7.8
781	20DKI1621	2	59	NA	63	7.8	NA	6.5
782	20DKI1609	2	53	66	66	5.8	10.6	8.9
782	20DKI1609	2	59	57.6	70	7.6	8.4	10.8
782	20DKI1609	2	NA	68.4	NA	NA	12.3	NA
783	20NP15594	2	65	82	72	10.5	12	10
783	20NP15594	2	76	80.8	84	11.6	11.1	10.2
783	20NP15594	2	78	70.4	80	10.4	11.2	10.6
785	20NP15338	2	53	60.8	61.5	9	8.4	9
785	20NP15338	2	56	58	64	8.5	7.8	7.4
785	20NP15338	2	52	60.1	59	7.5	8.5	7.4
786	20DKI1626	2	66	68	65.5	9.8	9.2	8.7
786	20DKI1626	2	66	67	68	10.8	9.2	10.8
786	20DKI1626	2	73	68.4	75	10.8	11.8	9.6
787	20NP14928	2	66	68.4	62.4	7.8	8	5.7
787	20NP14928	2	58	64	63	8.2	8.2	6.8
787	20NP14928	2	59.4	59.3	63.5	8.5	6.4	6
788	20DKI1607	2	65.6	70.5	74.5	10	9.1	8.7
788	20DKI1607	2	67	71.4	72.5	9.3	9.5	8.8
788	20DKI1607	2	65	67	64	7.2	7.8	6.6
789	20DKI1600	2	58	64.5	65.3	9.1	7.8	7.6
789	20DKI1600	2	66	72.3	76	10	11.8	9.5
789	20DKI1600	2	67	70	73	9.4	10.5	9.2
790	20NP14569	2	62	66.8	58	9.8	9.5	7.6
790	20NP14569	2	64	65.6	66	9.2	10.1	9
790	20NP14569	2	61	69	65	11	10.6	9
793	20NP14729	2	59	64.3	56.5	10.5	8.9	8.1
793	20NP14729	2	50.5	49.6	56	11.6	9.3	11.2
793	20NP14729	2	59	56.8	62	9.3	10.2	6.5
794	20NP14966	2	58	66	64	9.7	9.6	7.2
794	20NP14966	2	63	68.4	71	8.4	10.2	10
794	20NP14966	2	57	61.2	59	7.2	8.5	8.5
795	20NP15227	2	65	66.3	69	9.4	9.2	8.8
795	20NP15227	2	63	71	70	8.5	10.1	8.7
795	20NP15227	2	60	71.6	72	7.6	9.6	8.3
796	20NP14962	2	53	64	59	8.6	9.2	6.3
796	20NP14962	2	57	62.3	61.5	9.8	9.1	8.3
796	20NP14962	2	62	61.2	62	9.4	8.2	7.2
797	20DKI1729	2	58	51	58	9.6	7.7	5.6
797	20DKI1729	2	44.5	64.5	56.4	7.5	7.8	5.9
797	20DKI1729	2	58.5	54.3	65	7.8	6.5	7.2
802	20NP15668	2	57	56	73	10.5	12.4	10.2
802	20NP15668	2	50	64.3	58	11.3	9.6	12.1
802	20NP15668	2	59	69.6	69	9.5	10.4	9.5
804	20NP15113	2	49.5	60.5	51	7.5	7	5.6
804	20NP15113	2	58	59.8	58.6	7.6	7.4	6
804	20NP15113	2	50	65	53	7.4	7.4	5.8
805	20NP15636	2	75	58.4	49.5	8.2	10.1	7.5
805	20NP15636	2	51	55.3	59.8	8.5	8.7	8.4
805	20NP15636	2	47.5	59	59	8.6	10.1	8.3
807	20NP15258	2	63	60.3	74	10.6	9.1	10.3
807	20NP15258	2	65	68	75	10	10.6	9.5
807	20NP15258	2	72	66.8	76	9.7	9.4	8.7
811	20NP15486	2	66	68.4	64	9.3	9.4	6.8
811	20NP15486	2	64	66.6	69	9.4	9.1	7.6
811	20NP15486	2	69	70	70	9.3	10.8	8.7
812	20NP15545	2	61	68.4	68	11.3	9.6	10.6
812	20NP15545	2	72	79	81.5	11.3	10.5	11
812	20NP15545	2	71.5	74	78	11.2	11.5	9.8
814	20DKI1674	2	55	63.6	64	8.3	10.8	7.3
814	20DKI1674	2	53.2	59.5	62.5	9.3	10.5	9
814	20DKI1674	2	60	60.5	65	9.6	8.6	8.8
815	20DKI1683	2	56	69	63	7.8	8	8.5
815	20DKI1683	2	53	59.3	60	6.2	6.3	NA
815	20DKI1683	2	61	58.4	74	8	8.8	5.4
816	20DKI1558	2	49	NA	55	8.4	NA	7.5
816	20DKI1558	2	42	57.6	50	7	6.2	6.6
816	20DKI1558	2	44.5	57.5	47	6.6	7.4	5.5
816	20DKI1558	2	NA	53.5	NA	NA	8.4	NA
817	20NP15363	2	44	55.6	49	6	6.8	5
817	20NP15363	2	49	NA	54	7.2	5.8	5.6
818	20DKI1534	2	61	68.4	64	8.5	7.6	6.8
818	20DKI1534	2	69	71.2	70	8.6	8.2	8
818	20DKI1534	2	68	63.4	70	8.6	7.6	7.3
822	20DKI1682	2	79	66.8	78	10.4	8.8	8.6
822	20DKI1682	2	69	69.4	74	8.8	9.8	7.8
822	20DKI1682	2	75	73.4	74	8.5	8.7	8.2
824	20DKI1622	2	46	53.7	53	7.3	7.9	6.6
824	20DKI1622	2	42.5	54.3	52	7.5	8.3	7.1
824	20DKI1622	2	49	56.6	56	7.4	7.8	6.8
825	20NP15667	2	55	53.4	58	9.6	8.7	9
825	20NP15667	2	49	71.6	52	8	10.1	5.9
825	20NP15667	2	59	72.3	67	10.4	10.1	8.8
826	20NP14925	2	53	62.3	60	8	7.6	7
826	20NP14925	2	59	56.8	62.5	7.5	7.9	5.7
826	20NP14925	2	61	53.4	60	7.9	7.3	7.1
828	20DKI1554	2	56	78	59	9.7	10.5	9.5
828	20DKI1554	2	66	69.4	75	10.5	10.2	9.2
828	20DKI1554	2	72	69	73	10.6	12.2	9
830	20NP14647	2	63	60.6	74	8.9	8	8.7
830	20NP14647	2	63	64.2	72	9.8	8.6	10
830	20NP14647	2	59	65.8	75.2	7.1	8.8	8.3
834	20NP14907	2	61	66.8	64	9.5	9.1	8.8
834	20NP14907	2	56	63.4	69	8.1	9.6	8.2
834	20NP14907	2	77	63.6	55	7	9.7	7.1
839	20NP15364	2	NA	58.5	43.7	8.3	11	6.4
839	20NP15364	2	46	NA	40	6.3	8.1	NA
842	20NP14509	2	59	64.1	66	8.7	8.6	8.1
842	20NP14509	2	60	72.4	66	7.8	8.4	7.7
842	20NP14509	2	60.4	63.5	69	8.4	9.5	7.3
843	20NP15630	2	63	68	68	10.6	9.8	9.4
843	20NP15630	2	67	66	73	9.6	10.5	8.6
843	20NP15630	2	63	68.4	70	8.3	9.7	6.6
844	20DKI1604	2	78	66.3	81	7.4	9.1	6.4
844	20DKI1604	2	74	73.2	77	7.9	8.4	8
844	20DKI1604	2	70.8	75.3	72	8.3	8.1	7.1
845	20NP14597	2	62	68.4	67	9.6	8.9	9
845	20NP14597	2	67	80	63.4	8.4	10.4	7.6
845	20NP14597	2	68	68.6	67	9	9.1	7.6
848	20NP15013	2	57.5	65.4	70	10.2	12.1	10.1
848	20NP15013	2	59	75.3	72	10	12.6	9.7
848	20NP15013	2	68	67	77	11.4	10.7	11.2
850	20NP15396	2	69	67.5	73	8.5	8.6	7.4
850	20NP15396	2	59	63.7	69	11.8	10.5	10.1
850	20NP15396	2	59	78.36	68	11.2	12.1	10.8
852	20NP14847	2	65	69.9	70	7.1	7.5	7.2
852	20NP14847	2	67	75.3	69	7.2	10.2	6.2
852	20NP14847	2	69	75	66	7.8	10	6.6
854	20NP14995	2	65	55.2	76	11.7	9.1	11.2
854	20NP14995	2	59	64.5	67	9.4	9.5	8.4
854	20NP14995	2	59.4	52.5	66	10	11.4	9.3
859	20NP15354	2	62	73.2	63	11.2	7.1	8.7
859	20NP15354	2	60	71	61	9.6	7.2	7.7
859	20NP15354	2	64	68	69	12	11.6	9.8
860	20DKI1733	2	63	67.5	70	10.1	11.6	10.3
860	20DKI1733	2	66	65.6	73	10.5	9.5	9.4
860	20DKI1733	2	60.6	73.2	65	9.7	10.2	8.6
861	20NP14566	2	NA	55.6	NA	NA	9.3	NA
861	20NP14566	2	NA	61.3	NA	NA	8.3	NA
861	20NP14566	2	NA	55.6	NA	NA	8.3	NA
862	20NP15317	2	57	63	62	11.8	11.3	10.8
862	20NP15317	2	56	65.6	62	11.6	12.5	10.4
862	20NP15317	2	58	57.3	69	NA	11.6	11.2
865	20NM15699	2	53	58.3	64	8.6	8.4	8.8
865	20NM15699	2	61	57.8	70	9.6	8.6	9.5
866	20NP13706	2	66	73	72	10	9.5	8.9
866	20NP13706	2	63.5	56.3	65	8.6	9.3	7.6
866	20NP13706	2	60.4	78.6	62	7.8	11.1	7.9
867	20NP15177	2	64.5	55.5	73.4	9.6	8.8	9.4
867	20NP15177	2	73	67.5	76	8.6	10.8	8.2
867	20NP15177	2	53	77	57	9.2	9.1	9.4
868	20NP14832	2	64	73.4	71	9.2	8.8	9.3
868	20NP14832	2	69	67	77	8.6	8.2	8.6
868	20NP14832	2	73	71.3	77	9.6	9.8	9.2
869	20NP15241	2	51	64.6	65	6.1	9.1	5.8
869	20NP15241	2	54	66.9	70	7.5	8.4	7.2
869	20NP15241	2	58.2	68	68	8.7	9.3	9.2
870	20NP15418	2	69	69	74	10.5	12.1	9.3
870	20NP15418	2	56	74.2	71	11.6	11.3	11.2
870	20NP15418	2	63	68.3	68	9.7	11.6	11.4
871	20NP15007	2	66.5	64.5	68	7.3	8.7	8
871	20NP15007	2	63	57.6	66	7.6	9.2	6.8
871	20NP15007	2	59	62	59	7.1	8.6	7.9
873	20NM15764	2	54	58.4	58.6	10	10.6	8.8
873	20NM15764	2	53	58.8	63	9.7	10.6	9.5
873	20NM15764	2	56	62.6	62.5	10.1	10.2	9.2
874	20DKI1518	2	53	66.3	64	6.3	8.5	7.2
874	20DKI1518	2	63	63.4	70.5	8	9.1	7.1
874	20DKI1518	2	58	69.8	67	7	9.8	8.3
875	20DKI1736	2	58	61	65	11.4	13.1	10.1
875	20DKI1736	2	54	55.2	62	10.4	12.9	10.6
875	20DKI1736	2	57.6	61.4	64	10.2	12.6	10.4
877	20NP15525	2	56.4	56.5	57	7.6	7.3	5.6
877	20NP15525	2	61	64.5	64	8.1	9.4	6.3
877	20NP15525	2	61	63.4	62	9.1	9.6	6.3
881	20DKI1519	2	60	52.3	61	7.6	7.4	6.6
881	20DKI1519	2	64	61.2	69	7.6	8.5	7.4
881	20DKI1519	2	51	62.1	63	7.5	7.7	7.8
883	20NP15494	2	60	58.5	70	9.1	8.4	8.8
883	20NP15494	2	59	63	66	10.1	10.3	9.1
883	20NP15494	2	59	61.5	64	8.8	9.3	8.2
884	20DKI1587	2	64	66.4	68.5	8.3	8.8	7.4
884	20DKI1587	2	61	67.4	68	8.6	10.1	9.3
884	20DKI1587	2	64	66.3	67	8.6	9.7	8.7
885	20NP14704	2	64	66.5	68	9.5	10.4	10.5
885	20NP14704	2	55.5	56.6	65	9.7	9	10.3
885	20NP14704	2	60.8	62.5	68.4	9.7	10.2	10.2
886	20DKI1756	2	61	67.3	72	8.5	9.6	8.1
886	20DKI1756	2	59	72.6	70.4	8.8	9.9	8.2
886	20DKI1756	2	68	65.4	77	8.8	9.3	8.7
887	20DKI1598	2	50	55.3	59	7.8	9.1	8.7
887	20DKI1598	2	55	65.5	63	7	8.8	8.4
887	20DKI1598	2	63	66.3	63	9.3	10.7	10.1
888	20NP15429	2	NA	NA	46	NA	7.3	6
888	20NP15429	2	50	55.6	54	8.4	8.6	6.8
888	20NP15429	2	45.2	47.6	53.6	7.8	8.3	6.4
901	20DKI1612	2	63	NA	71	8	NA	8.3
902	20NP14698	2	59	68.4	60	6.7	8.3	6.7
902	20NP14698	2	51	70	55.5	6.5	9.7	6.8
902	20NP14698	2	52	64.5	54	7.6	7.3	7
910	20NP15270	2	47.6	52.6	57	7.8	7.7	6.6
910	20NP15270	2	49	51.6	57	6.9	7.5	7.5
910	20NP15270	2	47	53.3	54	6.9	8.5	6.9
912	20NP15460	2	63	65.4	67	9	8.7	7.8
912	20NP15460	2	58	62.4	60	8.3	8.2	7.6
912	20NP15460	2	55	60	59	7.8	7.7	7.2
918	20DKI1627	2	74	NA	85	NA	12.5	NA
918	20DKI1627	2	75.4	65.4	84	11.4	9.8	12
918	20DKI1627	2	70	79.8	84	11.1	13.5	12.1
923	20DKI1582	2	67.5	70	72	7.4	7.8	7
923	20DKI1582	2	68	72	68	7.8	8.4	7.2
923	20DKI1582	2	59	63.4	63	7.4	7.5	7.1
924	20NP13867	2	71.5	79.5	73	12	12.5	11
924	20NP13867	2	65	72.6	74.2	11.6	11.2	11.5
924	20NP13867	2	75	71.2	84	12.6	11.4	11.9
926	20NP13808	2	78	72.3	81	9.6	10	10.4
926	20NP13808	2	74	81.2	78	10.6	10.7	9.3
926	20NP13808	2	70	73.6	75	10.6	11.2	10.2
927	20NP14987	2	49	60	63.7	7.5	8.3	8.7
927	20NP14987	2	54	59.8	60	8.7	9.2	9
927	20NP14987	2	55	61	57.5	7.6	9.6	7.4
928	20NP13810	2	72	65.6	76	11.2	12.6	10.2
928	20NP13810	2	59.5	62.3	74	10	12	11.1
928	20NP13810	2	72.8	73.4	78	11.2	12.4	8.8
929	20DKI1588	2	64	62.5	60	9.6	9.6	8.8
929	20DKI1588	2	60.8	65.2	56.5	9.6	8.9	8.4
929	20DKI1588	2	55.5	60	56	9.2	8.2	8.1
931	20NP15305	2	60.4	66	65	11.7	12.1	9.5
931	20NP15305	2	63	61.6	66	10.8	7.6	10.2
931	20NP15305	2	53	63.4	49	9.2	11.2	8
932	20NP15359	2	53	60.4	54	10.8	11.6	8.8
932	20NP15359	2	52	60.8	53	8.1	10.9	6.2
932	20NP15359	2	57	61.3	60	9.8	11.2	10.2
933	20NP15639	2	56.8	62.3	63.5	10.1	12.1	9.7
933	20NP15639	2	59.3	66.4	66	10.5	11.6	10.6
933	20NP15639	2	59	62	67	9.5	10.8	10.1
936	20NP13735	2	66	69	68	10	10.6	9
936	20NP13735	2	73	72.3	70	9.1	9.7	8
936	20NP13735	2	74	72	68	10.3	9.4	10.3
937	20DKI1539	2	64	79.3	71	12	9.2	12.1
937	20DKI1539	2	68	76	68	11.2	9.4	8.6
937	20DKI1539	2	61	75.8	68	11.6	8.3	9.7
938	20NP15170	2	68	58	72	9.3	7.8	9
938	20NP15170	2	70	58.5	73	10.6	8.8	7.7
938	20NP15170	2	68	65.4	72.2	8.9	8.9	8.6
939	20NP15092	2	73	54	79	7	8.2	7.8
939	20NP15092	2	70	70	75	8.2	9.9	8.2
939	20NP15092	2	72	72.5	80.5	9.5	7.4	8.5
942	20NP15081	2	72	69	78	11.8	11.4	10.6
942	20NP15081	2	74	77	75	11.5	11.8	9.6
942	20NP15081	2	68	81.3	77	11.2	NA	10.5
943	20NP15491	2	58	63.2	65.6	9.1	7.7	9.1
943	20NP15491	2	57	54.4	63	9.5	8.2	8.3
943	20NP15491	2	54	64.3	62	8.6	9	8.6
944	20NP15618	2	53	62.4	53	8.7	9.3	6.5
944	20NP15618	2	47	57.9	56.5	7.9	10.4	6
944	20NP15618	2	51	57	60	8.4	7.6	8.1
945	20NP15424	2	56	60.4	58	9.6	9.9	7.6
945	20NP15424	2	57.2	58.5	62	10.2	9	8.3
945	20NP15424	2	55	56.5	61	9.5	9.1	9.2
946	20NP14817	2	67	73.2	73	9.3	8.6	6.8
946	20NP14817	2	66	65.3	54	7.8	6.8	5.3
952	20NP15466	2	64	70.8	72	8.1	9.2	7.5
952	20NP15466	2	71	65.2	74.5	7.6	9.3	7.4
952	20NP15466	2	68.5	67.3	75	8.7	7.7	8.1
956	20NP14511	2	71	77.5	80	10.4	10.9	10.1
956	20NP14511	2	70	74.3	77	10.6	11.9	10
956	20NP14511	2	74	78.3	76	11.4	11.5	10.1
957	20NP14878	2	73	75.5	79	12.8	12.4	11
957	20NP14878	2	NA	NA	NA	NA	NA	11.6
957	20NP14878	2	79	74.3	80	12.3	12.6	10.6
958	20DKI1699	2	54.5	67	66	8.4	9	8.5
958	20DKI1699	2	55	68.4	67	7.9	9	8.4
958	20DKI1699	2	61	60.3	69	9.1	8.1	8.5
959	20NP14797	2	58	60.8	65.8	9.9	10.4	9.5
959	20NP14797	2	64	65	63.2	7.5	7.8	6.5
959	20NP14797	2	58.4	61.2	66	8.6	8.9	7.3
961	20NP14857	2	54.5	60.4	62	7.6	7.2	7
961	20NP14857	2	53	60.4	54	6.4	7.5	5
961	20NP14857	2	56	58	61	7.6	6.2	6.6
963	20NP15011	2	72	67.8	74	10.1	11.1	9.3
963	20NP15011	2	67	73.4	71	11.2	10.4	9.7
963	20NP15011	2	60	61	59	11.2	10.7	10.1
965	20NP15226	2	55.5	55.3	60.4	9.4	9.4	8.4
965	20NP15226	2	51	60.4	60.5	8	9.4	7.5
965	20NP15226	2	62	60.3	66	8.5	8.3	8
967	20NP15043	2	48	55.3	54	7.2	8.6	6.3
967	20NP15043	2	NA	51.6	NA	NA	6.4	NA
968	20NP14522	2	56	63.5	63	8.5	9.6	8.6
968	20NP14522	2	64	63.4	63	8.1	9.2	8.1
968	20NP14522	2	62	62.8	68	8.7	8.6	8.6
969	20NP15172	2	59	61.5	67	9.6	10	9.6
969	20NP15172	2	57	70.3	69	8	9.2	8.7
969	20NP15172	2	58.4	64	62.5	8.1	9.9	9.1
970	20NP14552	2	49	57.4	59	7.6	9.7	5.7
970	20NP14552	2	54	NA	61.5	9.5	NA	7.5
971	20NP15157	2	60	58.4	59	9.6	9.1	8.2
971	20NP15157	2	56	57.5	54	9.4	8.3	7.6
971	20NP15157	2	54	NA	56	9.1	NA	9.1
972	20NM17620	2	63	73.4	74	12.1	10.8	11.3
972	20NM17620	2	67	76.3	71	12.5	12.6	10
972	20NM17620	2	68	73.4	68	11.5	12.3	11.3
975	20NP14774	2	65	65.3	66	10.7	10.6	8.2
975	20NP14774	2	63	61.3	66	9.7	7.8	9
975	20NP14774	2	56	56.8	62	7.8	8.9	7
977	20NP15635	2	72.4	74.3	71	10	9.4	9.4
977	20NP15635	2	67	69	72	10.3	10	9.2
977	20NP15635	2	75	78.3	75	10	10	9.4
978	20NP13698	2	74	75.6	83	11.2	11.5	11.2
978	20NP13698	2	76	72.3	86	10.4	9.8	10
980	20NP15263	2	78	73.5	72	11.6	11.3	10.2
980	20NP15263	2	73	71.1	78	NA	12.5	10.4
980	20NP15263	2	68	73.5	73	11.5	11.1	11
981	20BM01466	2	NA	67.3	69	10.5	10.8	10.4
981	20BM01466	2	67	65.5	74	9	10.8	10.1
981	20BM01466	2	65	68	65	10.2	10.9	9.4
982	20NP15514	2	59	61.4	56	8.8	8.1	7.5
982	20NP15514	2	61	66.8	60	9.3	8.6	7
982	20NP15514	2	65.5	64.5	61	8.3	8.6	6.3
983	20DKI1630	2	58	59.1	55	9.3	9	8.1
983	20DKI1630	2	53	59.5	58	10.4	12	8.5
983	20DKI1630	2	53	58	59	11.1	11.1	10.4
984	20DKI1580	2	61	72.5	63	9.6	9.5	8.6
984	20DKI1580	2	58	64.3	64	8.2	9.5	7.5
984	20DKI1580	2	60	67.3	68	9.4	9.3	7.8
986	20NP13758	2	48.5	53.2	58	10.8	12.1	11.1
986	20NP13758	2	52	56.3	58	10.4	10.4	9.5
986	20NP13758	2	54	53.1	63	9.7	11.6	9.6
987	20DKI1547	2	65	61.5	66	8	7.6	7.8
987	20DKI1547	2	60.4	66	78	7.3	8.3	6.7
987	20DKI1547	2	64	67.4	63	8	7.5	6.5
988	20DKI1514	2	65	73	70	11.1	11.8	10.8
988	20DKI1514	2	67	62.1	67	9.8	9.2	8.4
988	20DKI1514	2	63	61.8	76	11.3	9.4	9.6
989	20NP15621	2	73	74	74	11.1	11	9.5
989	20NP15621	2	65	75.3	76	NA	11.6	10.8
989	20NP15621	2	NA	73.4	NA	NA	11	NA
990	20NP14930	2	73	NA	83	9.8	10.4	8.1
990	20NP14930	2	78	77.8	85	11.7	8	9.7
990	20NP14930	2	67	82	79	10.8	10.8	9.8
991	20NP15366	2	71	69.5	72	10.6	11.8	8.4
991	20NP15366	2	68	69.5	73	11.1	10.8	10.9
991	20NP15366	2	73	73.5	75	10	10.5	10.2
993	20NP15104	2	53	52	56	8.7	8.7	7.7
993	20NP15104	2	57	47	59	10	8.2	8.5
993	20NP15104	2	51	57.5	57	9.4	10.6	9.5
994	20NP15071	2	59.5	65	68.5	9	9.7	9.2
994	20NP15071	2	NA	69	69	10	9.6	8.2
994	20NP15071	2	60	66.4	70	10.5	11.7	10.2
995	20NP14836	2	62	65.4	64	11.8	10	10.4
995	20NP14836	2	64.8	68	58	10.4	12.7	8
995	20NP14836	2	63.4	66.5	66	NA	10.8	10.6
998	20NP14649	2	54	61.6	66.3	9.6	10.4	8.8
998	20NP14649	2	55	59.4	62	9.3	10.4	8.2
998	20NP14649	2	53	66	65	10	10.9	8.4
1003	20NP15323	2	52	58.4	57	9.3	7.8	6.9
1003	20NP15323	2	49	56	50	8.1	7.9	6.7
1003	20NP15323	2	51	53.4	59	8.3	8.2	7.1
1004	20NP156	2	72	71.4	73	9	8.8	8.8
1004	20NP156	2	73.4	74.3	65	9.2	7.4	7.8
1004	20NP156	2	75	71.8	72	9.5	8.4	8.2
1005	20NP15416	2	66	68.3	69	9.3	9.4	8.1
1005	20NP15416	2	57	64.5	66	9.1	8.4	7.5
1005	20NP15416	2	59	70	60	8.1	7.9	7.2
1006	20DKI1625	2	56	59.4	62	7.1	7.6	6.5
1006	20DKI1625	2	58	60.8	65.5	7	6.7	5.7
1006	20DKI1625	2	48	60.4	61	6.3	7.6	5.7
1007	20NP15039	2	47	63.7	55	8.5	10.1	8.8
1007	20NP15039	2	57	67	67	8.5	9.6	8.6
1007	20NP15039	2	59	57.6	69	9.5	9.6	9.2
1008	20NP15473	2	68	65.4	71	12	10.2	11
1008	20NP15473	2	66	71.4	71.6	10.4	12	10.7
1008	20NP15473	2	67	72.5	73	11.7	11.6	10.2
1009	20NP15283	2	61	66.8	67	7.2	10.4	7.8
1009	20NP15283	2	68	69.4	69	11.2	9.6	8.4
1009	20NP15283	2	65.4	72	64	9.4	8.8	8
1010	20NP15367	2	51	54	52.6	9.4	10.2	7.5
1010	20NP15367	2	53	58.4	56.3	10	9.7	7.7
1010	20NP15367	2	NA	50.8	NA	NA	8.6	NA
1011	20DKI1714	2	57	59	NA	8.4	9.4	NA
1011	20DKI1714	2	56	68.3	64	8.8	10.1	9.7
1011	20DKI1714	2	55.5	62.4	67	9.7	11.1	11.2
1012	20NP14762	2	53	62.4	58	8.1	8.6	7.7
1012	20NP14762	2	61	69.4	66.4	8.2	8.8	7
1012	20NP14762	2	56	72.4	66	8.7	9.7	7.3
1017	20NP15596	2	75	79	78	9.7	10.4	8.1
1017	20NP15596	2	71	76	72	11.3	11.5	9.7
1017	20NP15596	2	80	76.8	74	9.1	9.3	8.5
1019	20NP15435	2	40	NA	41.5	6.8	6.6	5.2
1019	20NP15435	2	44.5	NA	NA	6.7	5.8	NA
1019	20NP15435	2	45	46.4	44	6.7	6.3	5.1
1020	20BM015	2	68	59.3	63	8	8.7	7
1020	20BM015	2	57	53.4	60	8.8	8	8.7
1020	20BM015	2	60	62.8	59	7.3	9.5	5.8
1021	20NP15658	2	57	59.7	64.5	9.7	9.9	9.5
1021	20NP15658	2	68	63.4	72	9.8	9.4	8.1
1021	20NP15658	2	69	70.4	73	9.5	10.4	8.8
1022	20NP15237	2	64	59.3	71	10	9.4	9.5
1022	20NP15237	2	65	64.5	72	10.6	9.7	9.4
1022	20NP15237	2	64	72.5	72	9.8	9.8	9.8
1024	20NP15634	2	60	65	64	8.7	8.8	9.5
1024	20NP15634	2	57	60.4	62.3	9	9.9	9
1024	20NP15634	2	62	66.8	65	9.8	11	10.3
1025	20NP15348	2	54	53.3	51	7.5	6.9	5.6
1025	20NP15348	2	55	56.4	54	7.5	7.3	6.6
1025	20NP15348	2	52.8	NA	51.5	8.2	NA	6.1
1026	20NP14986	2	47	50.6	57	8.1	10.3	9.4
1026	20NP14986	2	41	54.5	51.5	7.7	9.4	8.1
1026	20NP14986	2	46	54.5	54	8.9	9.5	9.4
1031	20DKI1546	2	66	64	65	7.2	7.8	7.1
1031	20DKI1546	2	63	69.7	69	8.6	7.6	7.4
1031	20DKI1546	2	62	69.3	62	7.5	8.7	6.6
1032	20NP15477	2	65	71.5	67.4	8.7	7.6	8.2
1032	20NP15477	2	69	66	63	8	7.9	6.2
1032	20NP15477	2	64.5	67	65	7	8.7	6.4
1034	20BM01487	2	60	61.8	62	9.7	8.6	8.5
1034	20BM01487	2	61	62.3	59	9.6	9.4	8.5
1034	20BM01487	2	58	60.4	57	9	6.8	7.4
1035	20NP15329	2	67	72.5	69.4	10	10.4	9
1035	20NP15329	2	58	60.6	67	10.3	11.6	9.6
1035	20NP15329	2	60	63	66	11.5	11.8	9.8
1036	20NP15365	2	NA	NA	NA	NA	5.9	NA
1037	20NP14828	2	44	54	53.8	7.1	6.1	6.3
1037	20NP14828	2	50	54.6	57.2	7.3	7.8	7.2
1037	20NP14828	2	51	59.3	55.2	6.2	6.5	5.8
1038	20NP15009	2	53.5	56.4	62.1	7.7	8.7	8.4
1038	20NP15009	2	53.8	57.8	59	7.5	9.4	7.7
1038	20NP15009	2	NA	45.5	NA	NA	7.6	NA
1039	20NP15624	2	65	65.4	65.6	8.6	8.7	6.8
1039	20NP15624	2	67	69.5	69	9.8	9.8	9.4
1039	20NP15624	2	59	61.5	64	8.8	9.7	8.2
1040	20DKI1504	2	53	69.3	64	9.7	12.3	10
1040	20DKI1504	2	64	65.3	69	9	11	10.5
1040	20DKI1504	2	59	65.8	66	8.8	9.9	9.1
1041	20NP15484	2	53.5	60.2	56	10.2	11	7.6
1041	20NP15484	2	60.6	64.2	64.4	11.3	11.6	9.8
1041	20NP15484	2	58	57.3	66	10.5	9.6	9.3
1042	20NP15374	2	63.2	55.4	63	11	9.1	8.3
[truncated: 362 more rows]

## Sheet: Qitai County experimental stati
block	gene	rep	LL1	LL2	LL3	LW1	LW2	LW3
1	20NP15159	1	64.9	67.5	71.4	9.7	9.5	9.3
1	20NP15159	1	73	80	79.5	7.6	7.2	7.5
1	20NP15159	1	71.6	72.3	81.3	9.1	9.9	9.8
2	20NP13881	1	NA	59.8	57.8	7.7	8	8.6
2	20NP13881	1	NA	NA	61.8	8.1	8.4	9
2	20NP13881	1	NA	NA	65.9	8.4	8.3	9.2
3	20NP15662	1	74.5	78.2	78.3	8.7	9.2	8.5
3	20NP15662	1	81	85.2	85.9	9.7	10.1	9.5
3	20NP15662	1	84.5	86.5	85.3	8.2	8.4	8.6
4	20NP15399	1	72.1	78.5	83	9.4	9.8	9.2
4	20NP15399	1	61.1	64.5	79.5	8.6	8.9	9.4
4	20NP15399	1	52.4	59.1	71.6	7.2	7.7	7.3
5	20NP14967	1	76.4	83.5	91.7	8.1	8.6	9.4
5	20NP14967	1	83	83.5	87	9.3	9.5	8.6
5	20NP14967	1	76.5	83.4	84.3	9.1	9.4	10.1
6	20BM01372	1	72.3	79.5	79.1	12.5	13.1	12.8
6	20BM01372	1	58.1	65.5	64.3	10.7	10.2	11
6	20BM01372	1	69.5	62.6	66.1	9.6	10.2	10.4
7	20NP13848	1	69.9	74.5	76.1	11.7	11.9	11.5
7	20NP13848	1	78.5	86.2	89.9	9.3	9.2	9.7
7	20NP13848	1	74.4	82.5	79.5	10.8	10.6	10.9
8	20DKI1605	1	70.6	82.5	77.9	8.6	8.9	9.3
8	20DKI1605	1	68.1	71.5	77.9	9.3	10.2	9.5
8	20DKI1605	1	69.4	73.4	77.6	8.6	8.8	9.1
9	20BM01515	1	70.6	77.1	77.6	9.4	9.8	10.5
9	20BM01515	1	73.4	76.5	82.4	9.3	9.6	9.9
9	20BM01515	1	72.4	73.6	75.6	8.6	8.6	8.9
10	20NP13735	1	77.6	80.7	81.5	9.6	9.8	10.1
10	20NP13735	1	72.1	76.1	80.5	11.4	11.6	11.7
10	20NP13735	1	73.4	75.6	75.9	9.1	9.6	10
11	20DKI1719	1	73.3	70.2	80.5	9.7	10.1	10.2
11	20DKI1719	1	62.6	68.7	70.3	8.1	9.8	10.1
11	20DKI1719	1	72.4	72.1	75.3	8.6	8.8	9.6
12	20NP15305	1	73.4	82.5	87.5	9.2	9.3	9.5
12	20NP15305	1	78.3	82.5	85.4	11.7	10.9	9.6
12	20NP15305	1	78.6	81.2	82.4	8.9	9.6	9.4
14	20NP15363	1	76.1	76.1	74.5	9.8	9.7	9.3
14	20NP15363	1	75.4	78.1	76	10.8	9.8	9.9
14	20NP15363	1	76.4	78.6	79.4	9.3	9.6	9.9
15	20NP14913	1	64.5	68.2	71.1	8.7	8.9	9.2
15	20NP14913	1	59.8	65.5	68.9	8.8	9.1	9.3
15	20NP14913	1	61.3	65.4	69.3	8.5	8.9	9.1
16	20NP15227	1	66.5	71.6	75.3	8.8	8.6	8.6
16	20NP15227	1	64.3	69.5	73.3	8.9	9.3	9.1
16	20NP15227	1	65.3	65.4	68.3	8.4	8.6	8.8
17	20NP15435	1	71.5	76.3	73.6	10.2	9.6	8.7
17	20NP15435	1	66.9	67.5	70.5	10.3	9.5	8.8
17	20NP15435	1	71.4	75.1	77.6	9.6	10.3	9.9
18	20NP14928	1	88.1	86.1	82.5	9.6	9.4	9.4
18	20NP14928	1	73.5	77.2	80.5	10.6	10.8	10.3
18	20NP14928	1	75.3	78.9	81.4	8.7	9.3	9.6
19	20NP15624	1	75.6	77.5	73	8.6	8.4	7.6
19	20NP15624	1	75.4	77.8	75.5	7.9	8.2	7.3
19	20NP15624	1	77.6	78.4	78.6	8.1	8.2	7.6
20	20NP14665	1	66.5	75.1	76.3	9.2	9.8	9.4
20	20NP14665	1	70.5	78.3	84.1	9.7	8.9	9.4
20	20NP14665	1	62.3	75.6	78.6	9.4	9.6	8.8
21	20DKI1534	1	68.5	73.5	78.5	10.2	11.8	12
21	20DKI1534	1	71.8	76.5	77.5	11	11.8	12.1
21	20DKI1534	1	73.4	75.6	79.1	10.6	11.2	11.5
22	20DKI1716	1	71.2	78.5	82.6	10.4	10.5	9.6
22	20DKI1716	1	71.2	75.5	76.3	10	9.9	9.6
22	20DKI1716	1	69.4	72.3	73.3	9.6	8.7	9.8
24	20NP15514	1	71.5	68.6	67.1	11.1	9.9	9.3
24	20NP15514	1	75.6	74.1	70	10.8	10.1	8.2
24	20NP15514	1	73.5	74.4	75.9	9.5	9.9	10.3
25	20DKI1612	1	60.5	59.5	59.1	10.1	10.5	10.6
25	20DKI1612	1	65.2	74.6	77.1	10.2	10.5	10.7
25	20DKI1612	1	68.6	69.8	70.6	9.4	9.9	10.6
26	20NP14544	1	65.1	72.9	75.6	8.7	8.9	9.1
26	20NP14544	1	68.2	73.1	76.5	8.8	9.2	9.3
26	20NP14544	1	70.3	74.6	77.3	8.6	8.9	9.55
27	20NP15668	1	77.5	85.1	88.5	11	10.1	11.1
27	20NP15668	1	74.5	78.9	84.5	10.1	10.2	10.2
27	20NP15668	1	69.4	72.4	78.9	9.4	10.3	11
28	20NP14828	1	64.7	67.5	69.9	8.6	8.7	8.2
28	20NP14828	1	68.5	63.5	65.5	8.1	8.5	8.9
28	20NP14828	1	69.4	66.4	68.4	8.5	8.8	9.3
29	20NP14597	1	76.7	75.5	78.5	9.2	9.3	9.3
29	20NP14597	1	75.1	84.5	87.5	9.9	10	9.4
29	20NP14597	1	72.3	75.6	79.4	8.6	8.9	9.1
30	20NP15104	1	66.3	70.5	70.1	10.2	10.5	10.9
30	20NP15104	1	67.5	66.1	68.5	9.4	10.3	10.5
30	20NP15104	1	64.5	65.6	67.4	8.6	9.5	9.8
31	20NP15030	1	63.4	70.3	72.5	8.7	8.6	8.8
31	20NP15030	1	69.1	69.1	74.5	8.6	8.6	8.4
31	20NP15030	1	65.4	65.8	69.4	7.9	8.4	8.6
33	20NP14774	1	70.5	73.1	67.8	9.1	9.4	9.2
33	20NP14774	1	70.5	71.5	68.5	8.3	8.4	8.9
33	20NP14774	1	68.4	69.1	70.3	7.6	8.3	8.6
34	20NP15145	1	76.5	80.5	81	8.8	8.4	8.6
34	20NP15145	1	71.6	75.5	75.5	8.6	8.1	8.6
34	20NP15145	1	72.3	74.2	76.3	8.6	8.8	9.1
36	20DKI1515	1	76.5	83.6	79.5	8.7	8.9	9.1
36	20DKI1515	1	79.1	80.1	79.1	9.4	9.9	10
36	20DKI1515	1	78.6	80.1	82.4	8.6	8.8	9.9
37	20NP14781	1	70.1	67.2	74.5	8.3	8.6	8.8
37	20NP14781	1	65.1	67.5	67.8	8.2	8.8	9.1
37	20NP14781	1	65.4	66.4	67.4	7.9	8.2	8.5
38	20NP14802	1	68.5	69.6	63.5	10.5	10.6	10.9
38	20NP14802	1	63.5	69.8	70.1	9.3	9.6	10.2
38	20NP14802	1	65.5	70.1	72.3	8.6	9.4	9.6
39	20DKI1706	1	67.5	72.4	77.3	7.3	8.3	8.5
39	20DKI1706	1	75.6	77.5	90.5	8.3	8.5	8
39	20DKI1706	1	68.6	71.6	85.6	7.6	8.3	8.6
40	20DKI1717	1	74.1	76.5	79.9	10.6	11	10.2
40	20DKI1717	1	64	75.5	67.8	11.1	11.2	11.5
40	20DKI1717	1	66.6	78.7	70.3	9.8	10.3	10.9
41	20DKI15	1	69.1	75.2	81	7.2	7.3	7.8
41	20DKI15	1	68.9	70.5	75	7.1	7.5	7.3
41	20DKI15	1	69.4	70.6	73.6	7.2	7.3	7.6
42	20NP13868	1	84.5	95.6	97	11.8	11.8	12
42	20NP13868	1	85.5	90.1	91	10.5	11.1	11.4
42	20NP13868	1	83.4	91.2	92.3	9.6	10.3	11.2
43	20NP15359	1	75.5	79.1	77.5	12.5	12.9	13.1
43	20NP15359	1	62.3	77.5	78.5	12	12.7	12.8
43	20NP15359	1	71.2	73.4	76.4	10.8	11.6	11.9
44	20NP15039	1	72.5	72	74.5	10.4	11.6	11.2
44	20NP15039	1	63.2	68.1	76	9.2	9.4	10.1
44	20NP15039	1	65.4	68.9	72.3	8.6	9.5	9.9
45	20NM17620	1	74.1	75.1	76.3	8.4	8.6	9.1
45	20NM17620	1	75.1	72.3	76.4	7.6	7.8	8.6
45	20NM17620	1	76.1	77.6	78.6	8.1	8.3	8.6
46	20NP15190	1	59.9	68.1	74.9	13.2	13.7	13.8
46	20NP15190	1	59.3	61.3	68.9	12.4	12.6	12.9
46	20NP15190	1	64.3	65.4	70.2	11.6	11.9	12.7
47	20BM01484	1	59.1	61.4	69.4	8.4	8.6	9.5
47	20BM01484	1	61.5	63.4	69.5	8.1	8.5	9.4
47	20BM01484	1	60.4	62.1	68.3	8.2	8.6	9.1
48	20DKI1554	1	62.5	63.5	65.6	9.9	10.2	10.6
48	20DKI1554	1	71.1	72.6	73.6	9	9.6	9.8
48	20DKI1554	1	67.8	68.9	72.1	10	10.6	9.8
49	20NM17621	1	69.1	69.8	71.1	9.1	9.6	9.7
49	20NM17621	1	70.1	71.6	71.8	8.5	8.6	8.9
49	20NM17621	1	72.4	72.6	73.5	8.4	8.6	8.9
50	20NP15632	1	71.1	75.3	79.6	10.3	11.2	11.3
50	20NP15632	1	70.5	72.4	74.6	10.3	10.6	10.8
50	20NP15632	1	70	71.6	75.5	10.4	10.6	10.8
51	20NP15177	1	71.2	72.3	75.2	9.6	9.6	10.5
51	20NP15177	1	65.1	65.6	63.5	9.5	9.6	11.2
51	20NP15177	1	75.3	76.8	79.6	9.4	9.8	10.6
52	20NP15181	1	64.7	66.8	69.5	11.4	11.8	11.7
52	20NP15181	1	68.5	70.6	72.9	12.5	12.8	12.9
52	20NP15181	1	67.4	69.5	70.6	13.7	13.9	14.6
53	20NM15749	1	66.5	68.6	69.8	8.6	9.6	9.8
53	20NM15749	1	61.1	63.5	68.5	8.4	9.5	10.6
53	20NM15749	1	59.9	60.5	63.5	8	8.6	9.9
54	20NP15538	1	75.5	76.8	78.9	9.5	9.9	10.6
54	20NP15538	1	73.5	75.6	79.6	9.4	9.8	10.6
54	20NP15538	1	75.1	78.9	80.1	9.8	9.6	9.9
55	20NP15402	1	62.8	64.1	70.6	9.6	10.5	11.1
55	20NP15402	1	62.1	65.6	74.7	9.9	9.9	10.4
55	20NP15402	1	63.5	70.5	74.1	10.2	10.6	10.8
56	20NM17626	1	73.1	77.3	79.3	11.2	12	12.4
56	20NM17626	1	68.5	74.5	77.3	10.9	11.8	12.6
56	20NM17626	1	68.5	76.7	84.9	10.2	10.8	11
58	20NP14647	1	56.5	63.4	64.6	9.9	10.7	11.3
58	20NP14647	1	65	65.9	75.5	9.9	10.5	11.4
58	20NP14647	1	59.5	65.1	66.3	9.1	9.8	10.1
59	20DKI1513	1	68.5	68.8	73.7	13.4	13.6	14.2
59	20DKI1513	1	72.4	78.8	84.8	12.2	12.3	12.7
59	20DKI1513	1	64.8	74.1	81.7	12.1	12.6	12.7
60	20NP15418	1	67.5	71.4	73.8	13.1	13.2	13.5
60	20NP15418	1	83.6	91.3	97.4	10.8	11.2	11.2
60	20NP15418	1	64.8	66.1	71.4	10.9	11.4	12
61	20NP13810	1	62.4	62.4	64.1	7.9	8.3	9.2
61	20NP13810	1	55.3	58.9	63.8	8.1	8.6	9
61	20NP13810	1	59.5	67.2	71.3	7.6	8.5	9.1
62	20NP15503	1	67.7	68.4	77.3	8.9	9.2	9.7
62	20NP15503	1	67	74.1	75.3	8.9	9.9	10.1
62	20NP15503	1	68.1	76.7	79.5	8.4	8.5	8.7
63	20NP14585	1	71.5	76.6	84.8	9.8	10.4	10.7
63	20NP14585	1	71.8	79.3	85.7	10.4	11.3	12.1
63	20NP14585	1	66	74.5	81	9.5	9.8	10.4
64	20NP15013	1	63.5	65.2	71.2	10	10.4	11.1
64	20NP15013	1	62	69.7	70.9	9.9	10.7	11.6
64	20NP15013	1	65.4	68.5	71.1	9.4	9.7	10
65	20NP14509	1	73.6	73.9	82.9	9.1	9.9	10.6
65	20NP14509	1	71.1	74.6	76.1	9.4	10.4	11
65	20NP14509	1	71.3	75.5	80.4	9.3	9.3	9.8
66	20NP15326	1	69.5	77.4	81.9	9.5	10.1	11
66	20NP15326	1	72.1	75.7	83.1	9.4	9.4	10.1
66	20NP15326	1	70.5	79.3	85.6	9.4	10.2	10.5
67	20DKI1574	1	69.4	79.2	85	10.5	10.5	11.3
67	20DKI1574	1	63.6	68.8	69	10.7	11.7	12.4
67	20DKI1574	1	66.6	70.2	79.2	11.3	11.6	11.7
68	20NM15689	1	77.4	85.7	88.4	9.8	10.7	11.7
68	20NM15689	1	79.5	87.7	87.9	8.9	9.3	10
68	20NM15689	1	71.5	79.1	89.1	9.4	9.5	9.9
69	20NP15536	1	52.8	61.4	61.8	10.3	10.5	11.1
69	20NP15536	1	61.5	70.6	78.4	10.1	10.2	10.4
69	20NP15536	1	56.4	65.7	74.7	9.6	10.5	11.1
70	20NP15122	1	76.1	81.2	81.3	11.9	12.2	12.9
70	20NP15122	1	67.1	74.4	79.1	11.4	12.1	12.6
70	20NP15122	1	66.9	76.9	79.9	10.8	11.2	11.3
71	20NP14532	1	62.5	71	76.8	7.7	8.2	8.8
71	20NP14532	1	62.4	64.4	69.1	8.2	9.1	9.4
71	20NP14532	1	55.4	59.3	63.2	8.6	9.5	9.9
72	20DKI1731	1	58.6	65.4	67	9.9	10	10.7
72	20DKI1731	1	67.1	76.6	86.1	7.1	7.7	8.3
72	20DKI1731	1	61.5	69.5	76.4	9.1	9.8	10.2
73	20NP15634	1	66.5	68.1	73.4	9.1	9.6	10.1
73	20NP15634	1	64.5	66.9	74.8	9	9.7	9.9
73	20NP15634	1	66.1	71.4	72.7	9.2	9.7	9.9
74	20NP15273	1	67.2	68.2	69.7	10	10.3	10.8
74	20NP15273	1	69.5	70.9	79.4	10.6	10.8	11.6
74	20NP15273	1	82.4	85.3	86.5	10.1	10.5	10.7
75	20DKI1545	1	56.1	58.2	65	9.8	9.9	10
75	20DKI1545	1	79.5	86	86.1	9.6	10.5	11.2
75	20DKI1545	1	71.4	73.4	78.4	9.1	9.1	9.2
76	20NP15009	1	76.5	85.2	89.4	9	9.7	9.9
76	20NP15009	1	72.5	76	82.1	8.7	9.3	9.5
76	20NP15009	1	59	59.3	61.5	9.4	10	10.8
77	20NP15622	1	51	59.9	63.7	9.1	9.7	10.7
77	20NP15622	1	NA	56.9	61	9.6	10.3	10.9
77	20NP15622	1	NA	NA	NA	10.3	10.4	10.8
79	20NP14888	1	76.8	77.2	83.8	9.1	10	10.1
79	20NP14888	1	75.5	82.7	82.8	9.1	10	10.1
79	20NP14888	1	68.5	69.9	71.1	10.2	10.9	11.9
80	20NP15171	1	74.1	77.2	79.9	11.3	11.6	11.7
80	20NP15171	1	63.9	68.8	76.4	10.9	11.5	12.5
80	20NP15171	1	73.5	81.1	87.4	11.3	11.3	11.6
81	20NP14649	1	65.4	69.7	77.2	10.1	10.4	11.1
81	20NP14649	1	72	75.7	80.6	11.4	12.4	13.3
81	20NP14649	1	70.5	75.7	84.2	10.3	11	11.5
82	20NP15328	1	67.4	77	83	8.4	8.6	9.3
82	20NP15328	1	65.3	75.8	82.2	8.4	8.7	8.9
82	20NP15328	1	66.8	76.9	88.3	8.1	8.6	8.9
83	20NP15027	1	70.3	78.6	88	8.4	9.2	9.4
83	20NP15027	1	64.5	69.7	73.8	7.1	7.2	7.3
83	20NP15027	1	74.5	79.4	87.1	9.6	10.3	11.3
84	20NP13860	1	75	76.6	81	8.6	9.2	10
84	20NP13860	1	78.5	84.9	87.3	9.4	9.8	9.8
84	20NP13860	1	63.5	69.7	73.5	8.5	9	9.3
85	20NP15360	1	60.4	61.7	69.7	9.9	9.9	10.2
85	20NP15360	1	68.5	70.1	78.4	9.6	10.6	11.4
85	20NP15360	1	69.1	76.9	85	10.1	10.4	10.7
86	20DKI1736	1	67.5	73.2	79	10	11	11
86	20DKI1736	1	66.5	70.8	74	10.3	10.7	10.8
86	20DKI1736	1	54.5	61.5	64.4	13.3	14.1	14.9
87	20NP15367	1	66.6	78.6	71.5	14.4	14.8	15.6
87	20NP15367	1	64.5	72.5	75.5	10.9	11.2	11.7
87	20NP15367	1	62.5	75.7	68.1	13	13.1	13.4
88	20NP15482	1	59	63.8	66.6	7.4	8	8.8
88	20NP15482	1	59.5	60.8	68.2	7.5	7.7	7.9
88	20NP15482	1	58.6	63.3	65.2	7.3	8.2	8.3
89	20NP15600	1	71.5	72.6	77.4	10.3	11.1	11.2
89	20NP15600	1	79.5	86.9	90.7	10.4	11.1	11.5
89	20NP15600	1	77.9	85.3	94.1	10.4	10.8	11.1
90	20NP15135	1	67.5	69.1	75.6	8.9	8.9	9.8
90	20NP15135	1	67.1	72	73.2	9.1	9.2	9.5
90	20NP15135	1	64.5	68.7	69.8	8.6	8.8	9.8
91	20NP13752	1	72.5	76.4	78.6	11.6	12.3	12.4
91	20NP13752	1	71.8	73.5	79.7	11.7	11.8	12.1
91	20NP13752	1	71.5	79.5	80.5	10	10.6	11.3
92	20NP15298	1	68.1	72.7	76	10.6	10.8	10.9
92	20NP15298	1	67.6	72.4	75.1	11	11.1	11.2
92	20NP15298	1	74.4	83.1	85.9	11.1	11.6	12.5
93	20DKI1530	1	56.8	66.3	71.8	8.8	8.9	9.2
93	20DKI1530	1	55	61.3	67.2	8.6	9	9.3
93	20DKI1530	1	57.1	65.7	68.7	8.6	9.5	9.9
94	20NM17613	1	67.6	69.6	75.5	8.8	9.4	10.3
94	20NM17613	1	62.4	67.3	75	8.6	8.6	9.6
94	20NM17613	1	62.7	68.7	74.1	9.6	10.3	10.4
95	20NP14726	1	70.8	71.2	75	10.5	10.7	10.9
95	20NP14726	1	74.8	75.7	83	11.2	12	12.4
95	20NP14726	1	67.5	69.4	76.2	11.3	11.8	12.8
96	20NM15724	1	75.6	84	88.2	10.6	11.2	11.4
96	20NM15724	1	70.8	74.9	79.8	11.1	11.8	12
96	20NM15724	1	71.6	72.7	81.7	10	10.6	11.3
97	20NP14682	1	54.3	60.5	65.7	11	11.6	12.2
97	20NP14682	1	66.5	72.2	81.2	11.8	12.6	13.5
97	20NP14682	1	78.3	87.5	93.7	11.6	11.6	12.2
98	20BM01518	1	63	67.6	73.5	9.5	10.1	10.4
98	20BM01518	1	68.5	70.2	76.1	10.5	11.1	11.5
98	20BM01518	1	68.6	72.3	73.6	9.8	10	10.5
99	20NP14530	1	72.3	74.9	75	10.4	10.7	10.9
99	20NP14530	1	86.4	88.4	94.3	9.8	9.8	10.3
99	20NP14530	1	72.8	82.6	90.1	10	10.7	10.8
100	20BM01487	1	65.3	67.8	72.9	10.3	11	11.7
100	20BM01487	1	73.6	74.1	75.8	8.8	9.4	9.5
100	20BM01487	1	66.1	74.8	83.4	8.4	8.5	9.4
101	20NP14692	1	78.4	82.8	89	10.6	11.2	11.2
101	20NP14692	1	66.1	75.2	77.8	10.5	10.9	11.2
101	20NP14692	1	68	71.1	75.5	10.4	11	11.8
102	20NP15041	1	62.6	63.8	71.4	8.3	8.9	9.4
102	20NP15041	1	53.8	60.6	66.3	7.5	7.9	8
102	20NP15041	1	61.6	64.8	69.8	9.3	9.8	9.8
103	20NP13851	1	71.5	81.3	81.4	9.3	9.8	9.8
103	20NP13851	1	85.5	91.6	97.3	9.6	10.4	10.6
103	20NP13851	1	75.3	75.9	77	9	9.5	9.5
104	20NP15029	1	67.5	76.2	85.4	9.2	9.8	10.2
104	20NP15029	1	65.6	71.8	79.6	9.3	9.3	9.6
104	20NP15029	1	73.6	82.7	89.5	9.4	10.4	11.2
105	20NP13749	1	75.8	83.6	83.9	12.4	13.1	13.5
105	20NP13749	1	72.5	80.4	80.5	11.5	12.2	12.3
105	20NP13749	1	70.8	79.8	87.8	12.1	12.4	13.2
106	20BM01522	1	61.5	64.9	67	8.9	9	9.5
106	20BM01522	1	59.6	67.4	74.5	8.5	9	9.6
106	20BM01522	1	65.4	74.3	77.6	9	9.9	10.9
107	20DKI1629	1	69.3	78	79.1	9.5	9.9	10.5
107	20DKI1629	1	64.3	66.2	72.2	8.6	8.8	9.7
107	20DKI1629	1	58	60.1	69.1	9.2	10	10.9
108	20NP14660	1	67.2	75.3	81.1	8.5	9.1	9.2
108	20NP14660	1	69.7	74.3	75.8	8.7	9.2	9.7
108	20NP14660	1	71.4	75.4	83.6	8.4	8.9	9.4
109	20NP15472	1	80.5	83.4	85.8	10.6	11	12
109	20NP15472	1	82.5	90.7	91.3	8.9	9.3	9.6
109	20NP15472	1	84.3	90.3	92.1	10.1	11	11.8
110	20NP14804	1	67.1	67.7	72.4	10.2	10.5	11.4
110	20NP14804	1	61.1	70.4	78	10.4	10.9	10.9
110	20NP14804	1	69.9	70.4	80	10.3	11.2	11.7
112	20NP15317	1	66.5	72.1	78.3	13	13.6	14.3
112	20NP15317	1	62.5	71.2	80.2	12.9	13	13.1
112	20NP15317	1	63.5	73.4	75.5	13.4	13.7	14
113	20DKI1735	1	61.3	63.6	71.8	9.9	10.8	11.3
113	20DKI1735	1	63.6	69.5	76	11	11.1	11.9
113	20DKI1735	1	65.8	66.3	69.9	11.1	11.3	12.2
114	20DKI1525	1	77.9	87.8	94.8	10.3	11	11.3
114	20DKI1525	1	76.8	79.3	79.8	9.2	9.3	10.1
114	20DKI1525	1	79.5	82.3	87.6	9.2	9.4	10.1
115	20DKI1532	1	62.8	69.9	75.3	11.6	12.1	12.2
115	20DKI1532	1	69.7	74.5	75.5	11.1	11.7	11.8
115	20DKI1532	1	68.7	74.2	79.1	11.9	12	12.8
116	20DKI1756	1	62.5	67.3	70.1	10.2	11	11.4
116	20DKI1756	1	72.6	81.4	89.9	10.2	10.2	11
116	20DKI1756	1	71.5	75.1	75.2	10.8	11.2	12.1
117	20NM17611	1	71.4	79.8	82.4	10.2	10.8	11.8
117	20NM17611	1	68.5	69.3	79.2	9.5	10.1	11
117	20NM17611	1	71.4	72.4	75	9.5	9.8	10.2
118	20NP14794	1	64.5	72.1	77.6	10.7	11	11.8
118	20NP14794	1	67.5	74.7	83.1	10.6	11	11.2
118	20NP14794	1	67.6	73.1	76.6	10.9	11.2	11.4
119	20DKI1559	1	91.3	94.4	97.5	9.5	9.6	10.6
119	20DKI1559	1	87.2	90.4	94.8	9.1	9.9	9.9
119	20DKI1559	1	87.3	88.8	96.5	9	10	10.5
120	20NP156	1	68.5	71.9	76.3	10.6	10.8	11.8
120	20NP156	1	76.1	85.7	86.6	10.1	11.1	12
120	20NP156	1	85.5	90.4	94.7	9.2	9.7	10.4
121	20DKI1557	1	64.8	69.8	77.5	7.2	8.1	8.6
121	20DKI1557	1	68.7	69.4	73.3	8	8.8	9.5
121	20DKI1557	1	79.2	83.5	85.3	8.1	8.2	8.7
122	20NP14833	1	50.5	NA	NA	11	11.1	11.3
122	20NP14833	1	53.5	57.8	59.7	10.7	11.7	11.7
122	20NP14833	1	60.6	65.6	68.1	10.6	10.9	11.4
123	20NP13799	1	55.8	61	62.4	9.4	10	11
123	20NP13799	1	64.5	72.7	74.5	8.4	9.1	9.5
123	20NP13799	1	57.9	58.1	64	9.6	10.6	11.2
124	20NP15105	1	77.8	83.1	89.3	11	11.3	11.6
124	20NP15105	1	72.5	74.2	77.3	11.8	12.5	13.4
124	20NP15105	1	65.5	74.6	82.9	10	10.5	10.8
125	20NP14907	1	58.8	63.8	73.7	8.4	9	9.7
125	20NP14907	1	69.9	72.2	80.4	9.3	9.5	9.5
125	20NP14907	1	73.8	81.3	86.4	9.3	9.7	10.6
126	20DKI1622	1	60.4	66.7	70.3	9.6	9.8	10.7
126	20DKI1622	1	59.6	64.2	64.3	8.9	9.4	9.6
126	20DKI1622	1	61.5	71.4	72.4	9.1	9.6	9.7
127	20NP15052	1	61.3	63.6	71.4	10.1	10.1	10.8
127	20NP15052	1	66.5	75.9	82.4	10.2	10.2	10.3
127	20NP15052	1	69.8	76.2	79.7	9	9.3	9.7
128	20DKI1701	1	70.4	73.6	82	9.3	9.9	10.4
128	20DKI1701	1	70.5	76	78.6	9.3	9.6	10.4
128	20DKI1701	1	60.6	64.8	74.3	8.5	9.3	9.9
129	20NP15040	1	56.5	62.6	69.3	8.5	9.1	9.5
129	20NP15040	1	57.6	59.1	65.6	9.2	9.9	9.9
129	20NP15040	1	60.4	66.8	70.4	10.3	10.6	11.5
130	20NP15048	1	76.9	77.5	78.6	11.2	12.1	12.4
130	20NP15048	1	65.8	67	71	10	10.1	10.2
130	20NP15048	1	66.7	71.2	75.5	9.9	10.6	11.6
131	20NP15170	1	66.5	75.4	75.7	9.1	9.1	9.8
131	20NP15170	1	73.8	79.5	84.1	8.4	9.1	9.1
131	20NP15170	1	62.4	64	64.6	7.9	8.5	8.6
132	20NP15071	1	76.4	82	83.3	11.1	11.7	12.6
132	20NP15071	1	64.8	65.5	65.5	9.9	10.4	10.7
132	20NP15071	1	71.5	78.6	81.9	9.7	10.4	10.9
133	20NP15011	1	82.3	84.4	89.8	12.5	13.3	13.8
133	20NP15011	1	70.4	73.8	75.7	11.6	12	13
133	20NP15011	1	84.5	90.1	94.9	12.9	13.1	13.3
134	20NP14505	1	63.8	67.3	75.1	9.6	9.7	10.5
134	20NP14505	1	64.3	72.1	81	9.2	9.6	10.4
134	20NP14505	1	71.3	72.3	73.6	10	10.7	11.2
135	20NP15612	1	74.5	83.2	88.6	9.9	10.5	10.8
135	20NP15612	1	71.5	74.4	83.2	10.8	11.5	11.6
135	20NP15612	1	71.6	80.3	82.8	10.4	10.7	11.5
136	20NP14729	1	71.6	72.1	79.5	11.6	11.7	12
136	20NP14729	1	79.4	83.1	85.5	11.6	12	12.8
136	20NP14729	1	65.3	70	74.9	11.4	12.1	12.7
137	20NP15407	1	63.1	70.7	74.4	12.2	13	13.1
137	20NP15407	1	55.2	60.6	61.2	9.4	9.7	10.4
137	20NP15407	1	64.8	69.4	76.5	10.2	10.5	11
138	20NP15263	1	73.4	74	76.4	11.2	11.7	12.4
138	20NP15263	1	76.5	84.3	85.8	10.3	10.4	11
138	20NP15263	1	77.8	83	84.1	10.9	11	11.4
139	20NP13706	1	72.4	77	82.3	9.3	9.8	10.1
139	20NP13706	1	85.8	NA	102.3	8.1	9	9.8
139	20NP13706	1	77.8	84	85.3	8.9	8.9	9.4
140	20NP15494	1	70.5	74.1	79.7	10.1	11	11.7
140	20NP15494	1	69.7	73	77.5	8.5	9	9.9
140	20NP15494	1	69.2	73.7	78.6	9.8	9.9	10.8
141	20NP15507	1	76.6	84.2	87.2	11.7	11.9	12.2
141	20NP15507	1	83.5	90.2	91.9	11	11.2	12
141	20NP15507	1	74.9	75.8	78.2	11.7	12.7	13.4
142	20NP15258	1	76.4	80.7	81.1	7.8	7.9	8.1
142	20NP15258	1	78.1	78.4	83.1	7.8	8.6	9.3
142	20NP15258	1	70.8	79	79.1	8	8.2	8.3
143	20DKI1680	1	78.4	87.4	94.5	8.6	8.8	9.3
143	20DKI1680	1	62.6	70	72.1	9.2	9.5	10
143	20DKI1680	1	58.9	64.4	72.6	9	9.7	10.5
144	20NP15374	1	70.2	78.4	88.3	10.7	10.7	11.5
144	20NP15374	1	78.5	82.8	90.6	10.9	11.6	12.5
144	20NP15374	1	73.6	81.3	85.4	11.6	12.5	12.6
145	20NM15754	1	70.5	78.6	83.7	9.5	9.9	10.1
145	20NM15754	1	71.9	76.6	85.5	8	8.4	9.1
145	20NM15754	1	72.6	73.2	80.9	8.4	9.1	9.5
146	20DKI1547	1	93.5	NA	NA	8.1	8.5	9.5
146	20DKI1547	1	83.4	87	92.5	8.3	9.2	9.6
146	20DKI1547	1	88.5	94	97.3	8.4	8.9	9
147	20NP14594	1	68.3	77.3	82.4	10.4	10.7	10.9
147	20NP14594	1	66.5	66.8	67.1	9.3	9.8	10.4
147	20NP14594	1	55.8	61.8	64.4	10	10.8	11.4
148	20NP14983	1	70.5	78.9	87.5	10.4	11	11.8
148	20NP14983	1	67.4	70.4	75.5	9.7	9.7	10.3
148	20NP14983	1	75.1	80.8	91.8	10.7	11.6	11.8
149	20NP15043	1	87.6	93.7	96.6	11.5	12.1	12.6
149	20NP15043	1	74.3	75.6	81.8	10.7	11.4	11.8
149	20NP15043	1	83.5	85.8	90.5	9.8	9.9	10.9
150	20NP14806	1	70.3	76.5	78.5	10.3	10.4	10.8
150	20NP14806	1	78.6	88.2	91.9	9.1	9.8	10.3
150	20NP14806	1	78.3	83.4	85.7	9.5	9.7	10.7
151	20NP15484	1	83.4	90.3	97.1	10.7	11	11.3
151	20NP15484	1	78.5	81.8	83.8	10.8	11.4	11.9
151	20NP15484	1	72.6	79	79.7	10.9	11.4	12.1
152	20NP15639	1	59.9	65.4	67.7	9.2	9.5	10.2
152	20NP15639	1	64.6	72.4	76.5	9.3	9.9	10.2
152	20NP15639	1	61.3	70.6	77.6	8.3	8.4	8.8
153	20NP15548	1	63.5	64.5	65.9	10.7	11.3	11.6
153	20NP15548	1	69.5	75.9	82	10.2	10.6	11
153	20NP15548	1	75.4	79	83.9	11	11.9	12.8
154	20NP14569	1	78.6	88.1	92.9	8.5	8.9	9.1
154	20NP14569	1	73.4	80	80.1	10.3	10.5	10.9
154	20NP14569	1	74.3	78.3	85.9	8.9	9.2	10.1
155	20NP15390	1	75.5	77.5	82.4	10	10.8	11.5
155	20NP15390	1	84.4	89.7	90.9	10.2	10.8	11.2
155	20NP15390	1	70.3	73.1	78.5	11.9	12.7	13
156	20NP15235	1	82.3	82.6	84.6	8.8	9.4	9.9
156	20NP15235	1	80.5	85.6	89.5	9.7	10.1	10.2
156	20NP15235	1	77.5	79.8	84.1	9.2	9.4	9.5
157	20DKI1518	1	67.4	77.1	85.8	8.6	9	9.1
157	20DKI1518	1	53.5	61.7	63.9	7.5	7.7	8.3
157	20DKI1518	1	67.3	76.5	76.7	8	8.5	9.2
158	20NP14511	1	89.8	NA	NA	12.4	12.6	13.5
158	20NP14511	1	77.7	86.8	95.8	11.1	11.3	11.6
158	20NP14511	1	77.3	79.5	88.4	11.5	11.9	12.6
161	20NP15092	1	82.8	91.6	100.4	11.6	12.6	13.3
161	20NP15092	1	67.5	72.1	76	10.3	10.5	10.6
161	20NP15092	1	82.4	87.3	95.8	11.2	12.1	12.5
162	20NP14925	1	67.5	76.8	78.4	7.3	8	8.6
162	20NP14925	1	70.4	78.9	81.5	7.6	7.8	8.6
162	20NP14925	1	67.4	69.1	76.3	7.1	7.2	7.6
163	20NP15491	1	69.1	75.2	79.8	10.6	11.1	11.9
163	20NP15491	1	68.9	74.1	79.3	10.3	10.4	11.2
163	20NP15491	1	68.3	73.9	79	9.9	10.7	11.1
164	20NP15630	1	58.9	68.6	73.9	9.9	10.4	10.9
164	20NP15630	1	70.6	73.8	75.6	9.7	10.6	10.9
164	20NP15630	1	66.4	69.3	76.6	10	10.3	11
165	20DKI1664	1	76.7	79.4	82.3	8.4	8.6	8.9
165	20DKI1664	1	86.6	90.3	95.2	9.1	9.5	10.3
165	20DKI1664	1	74.5	75.2	75.4	8.6	9	9.2
166	20DKI1737	1	71.5	82.8	78	11.2	12.1	12.6
166	20DKI1737	1	74.3	86.6	86.6	12.2	13.2	13.2
166	20DKI1737	1	67.8	78.7	72.2	11.6	11.9	12.3
167	20NP14845	1	81.4	81.6	82.4	8.6	8.7	9.3
167	20NP14845	1	76.4	81.6	84.8	9.1	9.5	10.1
167	20NP14845	1	73.5	81.8	83.6	9.2	9.9	10.9
168	20NP15424	1	78.1	83.8	86.1	11.4	12	12.8
168	20NP15424	1	82.6	89.6	90.6	11.5	12.3	12.4
168	20NP15424	1	83.6	88.1	94.1	11.7	12.2	13.2
169	20NP15466	1	76.8	84.5	86.8	8.1	8.6	9.4
169	20NP15466	1	72.6	79.7	85.7	8.3	8.5	9.1
169	20NP15466	1	84.8	86.5	94.2	8.2	8.9	9.3
170	20DKI1585	1	75.6	80.9	90.3	9.5	9.9	9.9
170	20DKI1585	1	91.8	NA	102.4	8.2	8.5	9.4
170	20DKI1585	1	79.6	79.9	83.7	9.2	10	10
171	20NP14878	1	86.5	88.7	95.4	11.8	12.4	12.9
171	20NP14878	1	63	64.7	74.1	11.1	11.4	12.2
171	20NP14878	1	81.5	81.8	88.2	11	11.5	12.2
172	20NP15525	1	71.5	76	79.5	7.7	8.5	9.3
172	20NP15525	1	78	86.6	87.1	7.7	8	8.8
172	20NP15525	1	76.1	79.8	83.9	7.2	8	8.3
173	20NP15456	1	79.5	85.7	85.9	10.8	11.7	12.6
173	20NP15456	1	90.4	90.4	98.3	10	10.5	11.1
173	20NP15456	1	76.5	78.5	80.8	9.1	9.2	9.5
174	20NP14857	1	67.8	72.2	79.6	8.1	8.3	9.2
174	20NP14857	1	70.4	79	79.3	8.4	8.8	9.5
174	20NP14857	1	67.8	70.4	79.2	8.2	8.5	9.5
175	20NP15477	1	79.5	82.5	87.8	10.4	10.6	10.7
175	20NP15477	1	87.4	88.1	88.6	10	10.8	11.6
175	20NP15477	1	78.8	81.2	88.5	9.6	10.2	10.9
176	20NP14980	1	77	84.6	92.2	9.1	9.9	10.8
176	20NP14980	1	74.8	77.8	83.9	8.7	9.4	9.6
176	20NP14980	1	61.5	63.3	65.5	8.1	8.9	9.7
178	20NP15486	1	63.8	67.1	73.5	7.9	8.6	8.9
178	20NP15486	1	70.8	71.9	75.9	9.2	10.1	10.4
178	20NP15486	1	70.5	79.7	85.1	9.4	10	10
179	20NP14843	1	74.8	83.3	87.9	8.8	9.6	9.9
179	20NP14843	1	75.5	76.7	76.8	9.6	9.9	10.8
179	20NP14843	1	75.4	80.5	82.7	9	9.6	9.8
180	20NP15545	1	80.6	81.8	83	9.5	9.8	10.1
180	20NP15545	1	78.6	85.3	89.1	9.4	9.7	10.4
180	20NP15545	1	84.4	87.8	89.2	8.6	8.9	9.6
181	20NP13808	1	78.5	81.7	81.9	10.7	11.5	11.6
181	20NP13808	1	65.5	69.4	70.2	9	9.9	9.9
181	20NP13808	1	77.4	82.9	88.2	8.8	9.8	10
182	20NP14954	1	73.8	74.3	83.7	9	9.4	10.2
182	20NP14954	1	67.7	74.6	82.4	8.8	9	9
182	20NP14954	1	69.6	70.7	79.7	8.7	9.1	10
183	20NP15629	1	83.5	93.3	95.9	10.4	11.3	11.7
183	20NP15629	1	80.3	82.5	86.9	9.5	10.3	11
183	20NP15629	1	82.5	82.8	86.6	9.6	10.1	10.9
184	20DKI1619	1	54.5	61.3	66.7	10	10.7	11.5
184	20DKI1619	1	53.8	62.3	63.6	11	11.3	11.4
184	20DKI1619	1	56	57.5	59.8	9.9	10.5	11.1
185	20NP14832	1	72.5	76.6	82.1	10	10.1	10.5
185	20NP14832	1	64	65.3	74.4	9.4	9.5	9.6
185	20NP14832	1	59.8	64.9	68.7	9.2	9.8	9.9
186	20NP14643	1	68.5	71.8	75.3	10.7	11.7	11.8
186	20NP14643	1	66	69.6	72.8	10.3	11.1	11.8
186	20NP14643	1	74.1	76.8	85.7	11.6	12.6	12.6
187	20DKI1625	1	66.1	75.2	81.1	6.2	6.4	7.3
187	20DKI1625	1	60.3	67.9	73	6.1	NA	NA
187	20DKI1625	1	61.5	68.6	68.6	6.4	6.7	7.6
188	20NP14559	1	76.8	84.7	94	8.4	8.7	8.8
188	20NP14559	1	71.5	78.9	88.2	7.7	7.8	8.7
188	20NP14559	1	68.3	74.5	74.6	7.6	7.7	8.1
189	20DKI1683	1	84.6	87.7	87.8	13.4	14	14.2
189	20DKI1683	1	86.5	89.9	90.6	11.1	11.3	11.9
189	20DKI1683	1	80.1	80.2	81.1	10.4	10.7	11.1
190	20NP15463	1	69.5	71.3	75.8	9.7	10.6	11.3
190	20NP15463	1	86.2	87.3	94.1	9.4	9.6	10.6
190	20NP15463	1	81.5	84.4	90	9.7	10.3	10.5
191	20NP15226	1	67.5	69.6	75.7	10.9	11.3	11.9
191	20NP15226	1	63.6	68.6	73.3	10	10.4	11.2
191	20NP15226	1	60	66.6	66.9	9.4	10	10.7
192	20BM01466	1	68.5	73.1	76.9	9.4	10	10.2
192	20BM01466	1	73.4	76.4	80.7	9.3	10.2	11.1
192	20BM01466	1	68.5	69.3	75.3	9.6	9.9	10.2
193	20DKI1588	1	83.5	90.1	97.2	13.9	14.4	15
193	20DKI1588	1	81.6	88.6	91.5	12	12.5	13.2
193	20DKI1588	1	78.5	82.7	89	11.2	11.8	11.9
194	20NP15348	1	69.5	76.6	84.5	10	10.1	10.7
194	20NP15348	1	62.4	71.2	72.1	8.3	8.6	9.3
194	20NP15348	1	60.4	64.3	66.6	9	9.2	9.7
195	20NP15081	1	77.3	80	87.2	10.5	11.1	12
195	20NP15081	1	80.3	83.8	89.7	10.3	11	11.1
195	20NP15081	1	74.4	80.3	87.8	10.4	11.3	12
196	20NP14875	1	68.5	73.1	80.2	11.2	11.7	12.5
196	20NP14875	1	56.6	58.7	68.4	10.7	11.3	11.8
196	20NP14875	1	55.8	63.9	66.2	10.3	10.8	11.3
197	20DKI1546	1	77.2	81.4	88.5	9.4	10.2	10.5
197	20DKI1546	1	87.6	90.3	97.9	9.6	10.5	11.4
197	20DKI1546	1	83.7	93.3	99.4	9.6	9.7	10
198	20DKI1519	1	67.8	77.4	86.4	8.4	9.1	10
198	20DKI1519	1	68.3	70.2	78.7	8.5	9.1	9.6
198	20DKI1519	1	68	75.7	81.7	8.4	8.5	9
199	20NP15621	1	79.5	88.3	90.1	12.2	12.7	13.5
199	20NP15621	1	71	78.8	79.8	12.1	12.4	13.3
199	20NP15621	1	73.6	77.1	82.4	12.2	12.9	13.1
200	20DKI1576	1	71.1	79.7	86	10.1	10.3	10.6
200	20DKI1576	1	75.1	83.6	84	9.9	10.5	10.6
200	20DKI1576	1	78.4	81.8	85.3	9.7	10.5	10.5
201	20DKI1682	1	70	78.8	80.1	8.9	9.6	9.9
201	20DKI1682	1	77.5	78.1	84.4	8.7	8.8	9.7
201	20DKI1682	1	71.5	74.2	74.3	9.4	10.1	10.7
202	20NM15739	1	72.8	80	87	11.1	11.2	12.1
202	20NM15739	1	76.7	81.7	82.5	11.8	11.9	12.4
202	20NM15739	1	78.5	87.9	90.8	12.3	12.7	12.8
203	20NP14562	1	65.4	71	73.3	9.1	9.8	10
203	20NP14562	1	72.1	77.6	80.1	10.7	11.6	12.4
203	20NP14562	1	67.8	71.7	77.5	9.6	10.2	11.1
204	20DKI1668	1	77.8	84.1	92.9	9.4	10.3	10.7
204	20DKI1668	1	65	67.9	71.4	8.8	9	9.4
204	20DKI1668	1	74.5	77.7	79.6	9.6	9.7	9.7
205	20NP15172	1	79.5	84.8	86.7	9.9	10.1	10.9
205	20NP15172	1	67.8	77.3	85.2	8	8.1	8.2
205	20NP15172	1	65.5	70.4	79	8.1	9	9.7
206	20NP15349	1	68.5	76.8	82.3	9.2	9.6	10.5
206	20NP15349	1	66.7	69.7	70.7	7.5	8.4	9.1
206	20NP15349	1	60.4	67.3	74.9	8.1	8.8	9.3
207	20NP13878	1	55.3	59.3	63.1	7.6	8.2	9.2
207	20NP13878	1	52.5	61.7	67.9	6.5	6.5	7.3
207	20NP13878	1	51.3	NA	57.1	NA	6.3	NA
208	20NP14552	1	69.5	70.7	78.7	11	11.8	12.7
208	20NP14552	1	60.4	68	68.7	10.5	11.5	12.3
208	20NP14552	1	54.4	61.6	69.1	10.4	10.9	11.8
209	20NP13867	1	67.5	76.9	85	11.5	11.8	12.5
209	20NP13867	1	69.5	72.6	81.5	10.6	11.1	11.8
209	20NP13867	1	79.5	81.9	83.3	11.6	12	12.3
210	20NP15562	1	67.5	72.9	81.8	9.4	9.5	9.8
210	20NP15562	1	66.6	71.6	74.5	9.8	10.2	10.5
210	20NP15562	1	65.6	66.3	73.8	9.1	9.7	9.8
211	20NP15506	1	75.8	84.1	91.7	9.1	9.6	9.8
211	20NP15506	1	70	78.2	79.5	7.1	7.5	7.8
211	20NP15506	1	76.7	83.7	92	8.3	9.2	10
212	20NP15598	1	70	76.6	84.7	9.3	9.4	10
212	20NP15598	1	68.4	77.4	85.1	9.4	9.7	10.2
212	20NP15598	1	67.5	71	74.3	9.3	9.5	10.4
213	20NP15445	1	80.6	81	82.5	9.2	10.2	10.3
213	20NP15445	1	81.7	87	87.2	9.5	10.2	11.1
213	20NP15445	1	81.6	91.2	96.5	9.6	9.9	9.9
214	20NP15364	1	71.3	74.9	79.4	14.4	NA	15.2
214	20NP15364	1	72.5	79.3	81.3	11.3	10.9	10.9
214	20NP15364	1	70.4	72.6	78.3	14.1	14.7	15
215	20DKI1692	1	64.1	65.9	74.5	8.8	9.4	9.5
215	20DKI1692	1	62.5	66.5	73.3	10.3	11	12
215	20DKI1692	1	64.5	73.3	75.5	8.8	9.3	9.8
216	20NP15242	1	71.3	72.7	74.9	11.9	12	12.7
216	20NP15242	1	67.1	76.1	84.3	9.5	9.8	10.4
216	20NP15242	1	71.1	74.1	81.7	11.9	12.3	13.1
217	20NP14762	1	74.6	82.6	86	10.1	10.3	10.6
217	20NP14762	1	64.5	69.3	78	10.4	10.8	11.2
217	20NP14762	1	74.1	74.7	78.1	9.4	9.6	10.3
218	20NP15636	1	74.8	76.9	77.7	9.3	9.8	10.2
218	20NP15636	1	65.5	68.9	69.9	9	9.1	9.1
218	20NP15636	1	73.3	83.1	86.5	9.7	10.3	10.9
219	20NP15338	1	66.5	75.3	83.9	10.5	11.1	11.9
219	20NP15338	1	75.8	77.8	81.2	10.4	10.9	11
219	20NP15338	1	58.5	66.6	69.5	10	11	11.4
220	20NP14519	1	67.4	74.4	80.7	12.7	12.8	13.4
220	20NP14519	1	69.8	78	81.1	12.6	13.2	13.8
220	20NP14519	1	69.6	76.3	83.7	11.2	11.9	12.4
221	20NP14966	1	60	69.2	76.8	7.8	8.5	9.3
221	20NP14966	1	62.3	64	66	7.7	8.6	8.9
221	20NP14966	1	65.8	68.2	77.8	7.8	8.6	8.6
222	20NP15490	1	70.3	71	73	8.8	9.3	10
222	20NP15490	1	69.9	79.1	84.9	8.6	9.4	10
222	20NP15490	1	66.8	72.4	79.9	8.9	9	9.3
223	20NP14847	1	72.5	76.7	85.6	8.4	8.6	8.8
223	20NP14847	1	65.5	69.2	77.7	8.1	8.7	9
223	20NP14847	1	70.9	74.2	77	8.1	8.4	9.3
224	20NP15088	1	76.5	82.8	90.6	9.3	10.3	10.9
224	20NP15088	1	72.8	77.7	86.2	10.9	11.5	11.8
224	20NP15088	1	73.7	79.7	87.8	10.3	10.5	11.2
225	20NP15024	1	69.9	74.8	76	10.7	11.1	12
225	20NP15024	1	67.8	75.8	77.2	9.8	10.6	11.5
225	20NP15024	1	66.1	66.1	70.5	9.4	9.6	9.7
227	20NP15409	1	73.1	77.6	80	11.9	11.9	12.1
227	20NP15409	1	91.5	NA	100	9.9	10.1	10.4
227	20NP15409	1	71	80.9	81.5	9.3	9.8	10
228	20NP15431	1	67.6	69.5	70.9	11.1	11.7	12.3
228	20NP15431	1	66.5	72.8	78.3	10.6	11.4	11.9
228	20NP15431	1	63.7	70.6	75.9	9.8	10.8	11.6
229	20NP15618	1	62.5	65.6	73	10.6	10.6	11.3
229	20NP15618	1	56.7	60.1	66	9.5	10.5	11
229	20NP15618	1	52.5	58.3	64.4	8.5	8.8	9.2
230	20NP15508	1	80.6	82.8	91.3	9.8	10.3	11.1
230	20NP15508	1	69.5	70.6	78.3	10	10.8	11.5
230	20NP15508	1	69.5	75	78.7	10.4	11.1	12.1
231	20NP15236	1	57.6	59.6	62.3	9.2	9.5	9.6
231	20NP15236	1	66	68.3	75.9	9.5	10.1	10.4
231	20NP15236	1	64.4	66	75.7	9.1	9.3	10
232	20DKI1699	1	57.8	68.2	61.2	8.1	8.5	8.6
232	20DKI1699	1	54.6	69	66.8	7.8	7.9	8.3
232	20DKI1699	1	53.8	66.1	68	7.2	7.4	7.8
233	20NP14634	1	61.1	68.1	72.5	10.9	11.6	11.6
233	20NP14634	1	66.5	74.2	75.6	11.1	11.5	12.2
233	20NP14634	1	68.5	75	75.7	11.2	11.7	12.1
234	20DKI1609	1	73.7	76.6	83.9	9.1	9.3	9.6
234	20DKI1609	1	67.8	76.2	84.4	7.9	8.1	8.3
234	20DKI1609	1	65.8	70.6	79.6	8.7	8.9	8.9
235	20NP14573	1	70.4	76.4	81.8	8.1	8.1	9.1
235	20NP14573	1	70.5	79.1	84.5	7.9	8.2	9.1
235	20NP14573	1	60.5	69.3	70.8	8	8.2	8.8
236	20NP14586	1	65.6	71.2	78	7.2	7.5	8
236	20NP14586	1	73.6	74.1	82.1	7.5	8.5	9.1
236	20NP14586	1	68.8	72.2	77.4	7.4	8	8.6
237	20NP14515	1	71.8	79.5	80.8	9.7	10.4	11
237	20NP14515	1	69.5	78.1	81.7	9.8	10.6	11.1
237	20NP14515	1	73.4	73.9	79.3	10.4	10.8	11.7
238	20NP15352	1	63.5	63.9	64.1	12.1	12.3	13
238	20NP15352	1	51.3	NA	55	12.2	13	13.3
238	20NP15352	1	61	68.6	76.8	12.8	13	13.9
240	20NP14633	1	70.4	77.2	79.6	9.3	9.6	9.9
240	20NP14633	1	72.4	75.2	77.1	10.1	10.2	10.8
240	20NP14633	1	67.4	75.8	80.4	10	10.4	10.6
241	20NP15395	1	70.1	78.7	81.2	10.4	10.9	11.8
241	20NP15395	1	70.3	74	75.9	9.9	10.7	11.6
241	20NP15395	1	71.5	77.4	81.5	9.8	10.6	11.3
242	20NP15212	1	NA	NA	NA	10.6	11.1	11.4
242	20NP15212	1	57.8	65.8	68.2	11.5	11.6	12.1
242	20NP15212	1	53.4	62.9	63.4	11.4	11.7	12.5
244	20NP15384	1	76	79.6	80.6	9.3	9.4	9.6
244	20NP15384	1	76.5	79.2	83.2	10.4	10.7	10.9
244	20NP15384	1	76.7	85.8	90.3	10.3	11	11.4
245	20NP15319	1	71.4	72.6	80.9	11.6	12.5	13.1
245	20NP15319	1	73.3	77.5	82.2	10.4	10.6	11.1
245	20NP15319	1	70.4	77.9	80.3	10.3	10.4	10.6
247	20NP13884	1	62.1	68.8	73.5	9.3	10	10.7
247	20NP13884	1	67.1	69.4	76.8	9.1	9.6	9.7
247	20NP13884	1	65	70.6	70.6	8.6	9.6	10.4
248	20NP15429	1	59.6	63.9	67.1	11.6	12.5	12.9
248	20NP15429	1	65.7	66.3	73.3	11.6	12.2	13.1
248	20NP15429	1	63.8	72.4	73.2	11.7	12.2	12.9
249	20NP15031	1	68.5	70.4	72.9	8.3	8.8	9.5
249	20NP15031	1	68.4	71.9	81.8	9.8	10.8	11.3
249	20NP15031	1	72.6	82.6	92.3	9.5	9.7	10.6
251	20BM01516	1	77.3	83.1	90.9	8.4	9.1	9.3
251	20BM01516	1	63.6	65.7	72.4	7	7.4	8.1
251	20BM01516	1	71.2	78.3	86	7.6	8	8.1
252	20NP15396	1	74.4	80.9	86.7	12.7	13.4	13.5
252	20NP15396	1	65.6	68	70.8	12.9	13.7	14.4
252	20NP15396	1	67.1	69.7	73	11.8	12.6	13.4
253	20NP14698	1	75.2	82.8	87.7	9.2	10.1	10.2
253	20NP14698	1	83.6	92.6	95.5	9.7	10.4	10.7
253	20NP14698	1	79.8	88.6	92.6	8.1	8.9	9.7
254	20DKI1563	1	78.4	81.4	83.1	8.1	8.5	9.2
254	20DKI1563	1	63.5	72.9	81.7	8.9	9.8	10.6
254	20DKI1563	1	65	68.5	70.7	8.7	9.5	9.8
255	20BM01465	1	66.4	72.5	75	10.3	11.2	11.4
255	20BM01465	1	60.8	65.9	71.8	9.4	10.3	10.6
255	20BM01465	1	64.6	65.8	67.2	9.6	9.9	10.8
256	20NP14566	1	70.8	76.2	77.4	10.4	10.5	10.6
256	20NP14566	1	73.5	79.4	88.4	9.8	10.4	11.4
256	20NP14566	1	66.4	73.2	74.2	8.7	9.2	10
257	20NP14949	1	76.4	84.8	91.4	10.3	10.5	10.5
257	20NP14949	1	67.4	76.6	81	9.8	10.7	10.8
257	20NP14949	1	68.9	76	84.6	10.1	10.4	10.8
258	20DKI1589	1	58.1	60.8	61.2	7.2	7.8	8.5
258	20DKI1589	1	61.5	68.4	74.8	8.3	9.2	9.8
258	20DKI1589	1	64.7	70.9	72.6	7.8	7.9	8.2
259	20NP15157	1	66.8	76.4	78.4	9	9.2	10
259	20NP15157	1	59.9	63	67.7	8.4	8.7	9.4
259	20NP15157	1	63.6	73.5	79.1	8.5	9	9.2
260	20NP15017	1	85.4	92.4	97.3	9.3	9.5	10.3
260	20NP15017	1	91.1	95.4	95.8	10.8	11	11.8
260	20NP15017	1	79.8	82.8	85.5	11.5	11.6	12.6
261	20NP15329	1	66.8	72.5	75.5	11.9	12.8	12.9
261	20NP15329	1	75.9	76.5	78.8	11.9	12.8	12.8
261	20NP15329	1	71.4	80.5	84.7	11	11.4	11.8
262	20DKI1504	1	63.5	69.4	79.2	9.3	10.3	10.4
262	20DKI1504	1	65	70.1	75.6	8.7	9.4	9.9
262	20DKI1504	1	65.6	69.7	79.6	9.3	9.3	10
263	20DKI1598	1	79.6	84.1	90	10.2	10.2	10.6
263	20DKI1598	1	78.4	86.1	90.9	11.4	12	12.4
263	20DKI1598	1	77.6	82.4	83.1	9.9	10.5	11.3
264	20NP15113	1	78.4	78.9	82.4	11.8	12.7	13.6
264	20NP15113	1	76.1	76.5	81.8	11	11.2	11.5
264	20NP15113	1	75.8	85.3	94.6	11.1	12	12.9
265	20NP14904	1	79.5	81.2	84.1	10	10.8	11.5
265	20NP14904	1	72.4	75.2	77.9	10	11	11.5
265	20NP14904	1	71	76.4	77.3	9.9	10.6	10.8
266	20NP15428	1	80.5	85.3	87.6	11.7	12.3	12.3
266	20NP15428	1	76.1	85.6	91.5	12.7	13.4	14
266	20NP15428	1	75.8	77.1	79.2	12.3	12.9	13.4
267	20NP15129	1	81.5	88.6	91.9	11.4	11.7	12.5
267	20NP15129	1	81.7	84.1	91.7	10.4	10.6	11
267	20NP15129	1	62.5	70.1	72.2	9.7	10.6	10.8
268	20NP15542	1	66.6	71.1	81	8.9	9.7	9.9
268	20NP15542	1	67.8	73.9	80.1	9.1	10	10.2
268	20NP15542	1	67.4	70.5	72.7	9.2	9.3	9.6
269	20DKI1582	1	79.5	88.6	98.3	8.7	8.8	9.7
269	20DKI1582	1	89.5	96.1	NA	8.1	8.2	8.7
269	20DKI1582	1	83.5	85.5	91.5	7.7	8.6	9.5
270	20NP15504	1	73.4	74.5	76.6	9.6	10.1	10.3
270	20NP15504	1	70.3	70.8	79	10.5	10.8	11
270	20NP15504	1	66.5	67.6	77.6	9.9	10.8	11.8
271	20NP15309	1	80.8	89.9	93.4	10.4	11.3	11.3
271	20NP15309	1	73.1	81.2	89.1	9.2	9.8	10.7
271	20NP15309	1	75.5	82.4	84.5	9.9	10.6	10.6
272	20DKI1669	1	65.3	69.4	70	10.7	10.8	11.5
272	20DKI1669	1	66.5	70.1	79.2	10.4	11.1	11.8
272	20DKI1669	1	64.1	71	75.2	9.7	10.2	11
273	20NP15353	1	64.7	68.7	70.1	8.6	9	9.2
273	20NP15353	1	76.5	86.4	94.1	10.9	11.1	12
273	20NP15353	1	73.3	82.9	87.2	9.3	9.8	10.5
274	20NP13786	1	62.4	66.9	70.7	10.6	11.4	11.5
274	20NP13786	1	67	76.1	77.2	11.3	11.5	11.8
274	20NP13786	1	63.5	70.8	71.4	11	11.3	12.2
275	20NP15082	1	55.1	60.3	62.1	8.5	8.8	8.8
275	20NP15082	1	66.4	70.3	74.2	7.8	8	8.7
275	20NP15082	1	61.5	62.1	66.9	8.2	8.8	9.6
276	20NP15658	1	69.1	78.6	83.8	9.7	10.4	10.4
276	20NP15658	1	75.3	82.6	84.3	8.4	8.6	9.5
276	20NP15658	1	70.6	72.6	76.6	9.8	10	10.3
277	20NM17616	1	63.5	71.7	74.3	9.9	10	10.8
277	20NM17616	1	57.5	62.5	67.1	10.2	10.3	10.7
277	20NM17616	1	58.4	66.8	74.7	9.1	9.4	10.3
278	20NP15312	1	91.5	96.7	99.5	9.1	9.5	10.3
278	20NP15312	1	75.8	78.8	83.4	10.1	10.5	11.2
278	20NP15312	1	74.3	74.7	79.2	9.5	10.1	10.4
279	20NP14797	1	61.8	70.9	71.3	9.1	9.6	10.4
279	20NP14797	1	78.4	82.1	84.8	10.1	10.2	11
279	20NP14797	1	64.9	78.3	71.1	9.1	9.5	9.7
280	20DKI1733	1	61.4	65.6	67.8	8.9	9.7	10.5
280	20DKI1733	1	67.9	72.6	73.9	8.8	9.5	10.2
280	20DKI1733	1	63.7	67.3	71.8	7.6	8.2	8.7
281	20DKI1600	1	75.5	77.6	86.3	9.3	9.5	10.4
281	20DKI1600	1	73.1	79.5	89.2	9.6	10.3	10.8
281	20DKI1600	1	74.8	74.9	79.2	9.2	9.6	10
282	20NP15596	1	72.1	76.6	86.2	11.5	12.2	13.2
282	20NP15596	1	72.1	78.9	86.1	10.2	10.9	11.6
282	20NP15596	1	79.8	83.1	88.9	10.7	11.1	11.5
283	20DKI1604	1	74.7	78.2	85.4	8.4	8.6	8.9
283	20DKI1604	1	75.2	83.8	91	7.3	8.2	8.9
283	20DKI1604	1	75.5	77.1	85.6	7.1	7.1	7.5
284	20NP15065	1	67.3	74.9	75	12	13	13.1
284	20NP15065	1	73.3	74.2	80	12.1	12.7	13.6
284	20NP15065	1	75.5	78.8	84.3	11.9	12.5	13.3
285	20NP13888	1	65.5	72.9	74.4	9.3	10.1	11
285	20NP13888	1	82.1	82.9	84.5	9.1	9.7	9.9
285	20NP13888	1	78.6	86.8	88.1	8.1	9.1	10
286	20NP13698	1	77.8	86	92.4	9.8	10.8	11.6
286	20NP13698	1	71.5	76.6	79.8	9	9.6	9.6
286	20NP13698	1	73.1	75.9	82	9	9.4	9.4
287	20NP15512	1	83.5	86.1	93.3	10.1	10.9	11.8
287	20NP15512	1	83.5	88.4	97.7	9.8	10.5	11.5
287	20NP15512	1	84.3	88.5	93.1	9.8	10.6	10.9
288	20DKI1676	1	66.3	76	80	8.1	8.4	9.1
288	20DKI1676	1	69.9	70.9	71.2	9.1	10	10.5
288	20DKI1676	1	75.4	79.8	86.2	8.2	8.5	9.3
289	20NP15365	1	57.5	61.5	64.6	11.9	12.8	12.9
289	20NP15365	1	57.3	64.8	68.4	11.6	11.7	11.7
289	20NP15365	1	52.7	57	57.6	11.8	12.3	13
291	20NP15366	1	78.5	83.8	88.3	11.4	11.7	12.6
291	20NP15366	1	79.8	87.1	90.7	11	11.9	12.1
291	20NP15366	1	84.7	88.2	95.4	10.1	10.6	11.1
292	20NP15269	1	79.8	89.5	92.1	9.7	10.2	11
292	20NP15269	1	81	81.6	83	9.5	9.7	9.9
292	20NP15269	1	63.6	65.5	67.1	8.7	8.9	9.2
293	20NP14870	1	73.7	81.1	87.1	10.1	10.7	10.9
293	20NP14870	1	74.1	74.7	80.3	9.1	9.5	10.1
293	20NP14870	1	65.3	72.6	76.6	10	10.3	10.4
294	20NP15056	1	67.4	72.6	79.6	9.4	9.9	10.3
294	20NP15056	1	71.1	72.6	77.7	8.7	9.5	9.6
294	20NP15056	1	70.5	77.2	79.7	8.8	9.5	10.4
295	20NM17607	1	71.6	72.4	77.1	10.4	11	11.1
295	20NM17607	1	68.5	72.1	76	9.3	9.7	10.6
295	20NM17607	1	71.3	80.8	84.7	11	11.8	12.7
296	20NP14522	1	73.6	78	82.1	10.2	10.4	10.6
296	20NP14522	1	67.5	69.2	73.1	10.4	10.6	11.4
296	20NP14522	1	68.5	71.7	75.3	9.7	10.2	10.8
297	20NP14836	1	63	67.2	74.4	8.3	9.2	9.7
297	20NP14836	1	58.5	60	64.5	7.1	7.8	8.3
297	20NP14836	1	65.1	67.3	77	8.9	9.8	10.7
298	20DKI1630	1	71.4	73.1	80.2	11.6	11.7	12.2
298	20DKI1630	1	73	82.7	85.1	10.9	11.5	11.8
298	20DKI1630	1	70.8	76.9	85.6	10.8	11.1	11.9
299	20NP15416	1	71.1	78.9	84.4	12.3	13	13.4
299	20NP15416	1	79.1	81.6	85	9.5	9.9	10.7
299	20NP15416	1	80.9	81.1	90.7	10	10.8	11
300	20NP15439	1	69.3	77	81.1	11.9	12.5	13.5
300	20NP15439	1	71.4	80.3	85.3	11.1	11.1	12
300	20NP15439	1	71.4	73.5	78.3	11.2	11.3	11.7
301	20NM15764	1	55.1	61.3	62.5	9.4	10.3	11
301	20NM15764	1	59.8	63	69.9	11.1	12.1	12.3
301	20NM15764	1	65.1	67.6	72.1	11	11.5	11.9
302	20NP14591	1	71.4	75.4	80.6	9.3	9.4	10.4
302	20NP14591	1	67.8	77.7	84.3	10.3	11.3	12.3
302	20NP14591	1	64.1	66.7	69	10.7	11	11.4
303	20NP14693	1	67.5	75.7	76.1	10.2	10.9	11.2
303	20NP14693	1	66.3	73.8	79.1	9.7	9.9	10.1
303	20NP14693	1	67.5	73.4	76.6	11.6	12.3	12.6
305	20NP13712	1	71.9	79.1	85	8.3	8.8	8.8
305	20NP13712	1	71.6	73.8	82.3	9	9.5	10.1
305	20NP13712	1	78.1	85.7	91.4	7.4	8.2	9
306	20NP15125	1	69.4	72.2	80.2	10.3	10.9	11
306	20NP15125	1	70	73.3	82.2	10.2	10.9	11
306	20NP15125	1	74.6	76.7	77.7	10.1	10.9	10.9
307	20NP15415	1	62.1	68.1	75.7	8.6	9.1	9.7
307	20NP15415	1	76.1	84.6	93.6	8	8.3	8.3
307	20NP15415	1	71.4	77.9	80.5	9.1	9.7	10.1
309	20DKI1742	1	86.5	93.7	100.2	10.6	10.8	11.2
309	20DKI1742	1	64.5	67.2	71.6	11.9	12.6	13.1
309	20DKI1742	1	73.5	74.4	75.4	11.8	12.2	12.9
310	20NP15473	1	83	87.5	96.5	10.2	10.7	11.2
310	20NP15473	1	80.5	84.2	92.3	10.7	11.1	11.5
310	20NP15473	1	75.6	76.6	85.3	10.4	10.5	11
311	20DKI1580	1	75	76.6	78.1	11.3	12.2	12.8
311	20DKI1580	1	85.6	89.2	97.9	12.4	13.1	14
311	20DKI1580	1	73.5	73.9	82.8	11	11.4	12.4
312	20NP14817	1	74.5	77.8	87.3	9.5	9.8	10.5
312	20NP14817	1	73.7	74.9	77.5	9.2	9.7	9.7
312	20NP14817	1	67.4	70.5	70.6	9.9	10.4	10.8
313	20NP13791	1	61.1	67.6	73.4	11.2	11.6	12.6
313	20NP13791	1	59.6	61.6	68.3	9.6	9.8	10.4
313	20NP13791	1	80.7	80.7	86.2	10.7	10.9	11.5
314	20NP15341	1	59.9	60.3	61.3	14.1	14.6	15.3
314	20NP15341	1	NA	NA	NA	13.6	13.8	14.2
314	20NP15341	1	68.8	70	78.6	13.6	14.3	15.3
315	20DKI1535	1	69	72.9	81.9	8.5	9.3	9.8
315	20DKI1535	1	69.4	71.6	72.1	10.1	10.4	11
315	20DKI1535	1	79.3	81.3	86.3	9.4	9.5	9.6
316	20NP15594	1	79.8	89.3	94.3	7.9	8.2	8.9
316	20NP15594	1	78.8	83.4	90.9	10	10.9	11.7
316	20NP15594	1	79.5	80.7	84.4	9.4	9.5	10.2
317	20NP14987	1	71.4	75.1	81.9	8.2	8.2	8.7
317	20NP14987	1	75.6	77.6	85.6	8.1	8.5	8.9
317	20NP14987	1	73.8	75	83.2	8	8.6	8.7
318	20NP14984	1	54	68	62.5	9.8	10.4	11.1
318	20NP14984	1	54.9	NA	60.5	10.1	10.6	10.8
318	20NP14984	1	59.2	68.5	65.3	10	10.7	10.9
319	20NP14930	1	79.5	83.9	87.7	9.2	9.2	9.9
319	20NP14930	1	81.3	85.3	89.5	9.1	9.4	9.8
319	20NP14930	1	78.2	80.1	86.3	9.2	9.6	9.9
320	20NP13763	1	91.2	NA	102.5	9.4	9.7	10.5
320	20NP13763	1	90.5	NA	NA	9.4	9.1	9.7
320	20NP13763	1	93.2	NA	NA	9.6	9.5	9.3
321	20NM17623	1	81	82.8	84.2	9.8	10	10.2
321	20NM17623	1	81.3	82.4	90.5	8.6	8.9	9.4
321	20NM17623	1	83.4	88.5	98.4	10.2	10.5	11.3
322	20NP15091	1	61.4	62.4	64.4	7.6	8.4	8.6
322	20NP15091	1	65.5	65.6	74.1	9.9	10.2	11.2
322	20NP15091	1	51.5	NA	61	8.8	8.9	9.7
323	20DKI1729	1	78.6	88.4	92.9	9.5	10.5	11.1
323	20DKI1729	1	79.3	84.6	84.8	11.4	11.6	12
323	20DKI1729	1	74.2	79.1	86.7	11.7	12.2	12.9
324	20NP15267	1	72.5	78.3	81.7	9.8	10.4	10.7
324	20NP15267	1	67.9	71.4	73.7	9.6	10.4	10.9
324	20NP15267	1	63.8	70.5	80.3	9.6	10.6	10.8
325	20NP15063	1	83.4	84.9	87	8.5	8.7	9.1
325	20NP15063	1	80.7	90.4	92.4	9.1	9.6	9.9
325	20NP15063	1	76.5	85	91.8	9.3	9.5	10.3
326	20NP15339	1	86.3	90.5	96.6	10.1	10.3	10.8
326	20NP15339	1	83.2	85.5	87	10.5	11.1	12.1
326	20NP15339	1	78.1	78.9	80.4	9.6	10.3	10.6
327	20DKI1627	1	74.3	75.6	79.4	9.1	10.1	10.9
327	20DKI1627	1	85.8	93.8	102.6	10.9	11.8	11.9
327	20DKI1627	1	68.3	71.7	77	8.6	9.1	9.7
328	20NP15498	1	85.4	93.6	100.7	10	10.8	11.7
328	20NP15498	1	83.3	84.6	86.8	8.7	8.8	9.7
328	20NP15498	1	87.5	96	98	9.7	10.3	10.8
329	20NP15355	1	78.4	85.3	94.2	10.4	10.9	11
329	20NP15355	1	86.1	94.2	102.5	8.6	9.3	9.4
329	20NP15355	1	87	93.6	94.3	10.1	NA	NA
330	20NP15241	1	67.9	71.6	79.2	7.8	8	8.8
330	20NP15241	1	68	71.5	76.2	9.4	10.4	10.8
330	20NP15241	1	69.7	79.5	89.2	9.5	9.6	10.4
331	20DKI1524	1	75.4	78.9	84.9	9.6	10.4	10.4
331	20DKI1524	1	73.3	73.6	79.1	9.7	9.8	10
331	20DKI1524	1	78.1	79.1	80.9	9.3	9.6	9.9
332	20DKI1587	1	76.8	86.3	89	9.6	10.2	11.1
332	20DKI1587	1	76.5	82.2	84.2	9.7	10	10.3
332	20DKI1587	1	76.1	80.6	81.4	10	10.8	11.3
333	20DKI1714	1	70.5	76.5	83.8	10.1	11	11.6
333	20DKI1714	1	73.6	76.5	76.6	10.9	11.2	12.1
333	20DKI1714	1	70.5	73.3	77.9	11	11.5	12.3
334	20DKI1514	1	65.4	66.4	75.4	10.5	10.9	11.6
334	20DKI1514	1	61.6	66.8	70.8	10.4	10.8	11.1
334	20DKI1514	1	64.3	67.2	76	10.3	10.5	11.1
335	20NP14988	1	72.4	79.2	84.7	9.4	10	10.7
335	20NP14988	1	76.3	81.7	82.6	9.3	10.2	11
335	20NP14988	1	70.6	76.8	81.8	10.7	10.9	11.6
336	20DKI1539	1	79.5	84.8	88.6	8.1	8.8	9.6
336	20DKI1539	1	74.5	81.9	91.7	9.4	8.2	10.6
336	20DKI1539	1	70.3	78.3	78.4	8.1	8.4	8.4
337	20DKI1708	1	73.1	76.2	79.5	10.2	10.8	11
337	20DKI1708	1	75.5	84.8	85.7	9.7	10.1	10.2
337	20DKI1708	1	72.8	76.6	81.2	10	10	11
338	20NP15660	1	83.3	80	95.9	8.9	9.7	10.5
338	20NP15660	1	80.7	82.5	91.1	8.4	9.1	10
338	20NP15660	1	79.3	84.4	91.9	8.3	8.4	8.9
339	20DKI1674	1	68.5	76.1	80.9	9.9	10	11
339	20DKI1674	1	54.8	64.7	71.3	10.7	11.4	11.8
339	20DKI1674	1	67.8	71.4	71.8	10.3	10.5	11.4
340	20NP15593	1	58.1	68.2	65.7	9.5	9.7	10.7
340	20NP15593	1	66.5	70.7	70.4	9	9.3	9.4
340	20NP15593	1	54.5	68.5	63.3	8.7	9.6	10.3
341	20NP15154	1	73.4	81.6	90.4	10	10	10.7
341	20NP15154	1	76.4	77	83.3	9.3	9.4	10.2
341	20NP15154	1	71.5	74.1	74.8	8.6	9.3	10
342	20DKI1726	1	82	91.8	94.4	11.5	11.5	12.2
342	20DKI1726	1	80.6	80.6	86	9.8	10.1	10.2
342	20DKI1726	1	81.6	86.2	92.6	9.7	10.4	10.7
343	20NP15007	1	71	73.2	82.9	10	10.1	10.4
343	20NP15007	1	73.4	76.5	80.1	8.6	9.2	10
343	20NP15007	1	60	66.3	76.3	9.5	10.2	10.4
344	20NP15270	1	73.4	80.5	86.4	7.9	8.3	9.1
344	20NP15270	1	76.8	77.5	85.8	7.5	8.2	8.4
344	20NP15270	1	56.4	56.5	56.9	7.8	8.2	8.7
345	20BM01483	1	74.5	82.3	88.8	10.6	11.5	11.7
345	20BM01483	1	75.4	81.2	81.3	11.1	12	12.5
345	20BM01483	1	67	76	80.8	9.2	10	10.7
346	20NP14706	1	77.5	83	85.3	9.3	9.6	9.6
346	20NP14706	1	61.5	63.8	64.3	7.4	8.3	8.8
346	20NP14706	1	65.4	71.1	79.9	8.3	8.5	9.1
347	20DKI1621	1	61.5	62.6	63.4	8.8	9.1	9.8
347	20DKI1621	1	51.5	59.1	67.6	7.2	7.8	8.8
347	20DKI1621	1	74.9	81.8	87.3	7.3	7.3	7.4
348	20NM15699	1	61.9	68.9	73.7	9.7	9.8	10
348	20NM15699	1	NA	NA	55.7	9	9.3	9.5
348	20NM15699	1	50.1	59.6	64.2	9.3	9.5	10.1
349	20NP15299	1	69.5	72.9	74.5	8.4	8.5	9.3
349	20NP15299	1	69.4	77.4	77.6	8	8.4	8.4
349	20NP15299	1	65.6	67.3	68.8	8	8.2	9.2
350	20DKI1709	1	66.5	68.5	72.6	8.3	9.3	9.3
350	20DKI1709	1	54.5	57.2	63.4	13.4	14.4	14.8
350	20DKI1709	1	56.7	59.2	63.2	NA	NA	NA
351	20NP13758	1	66	75.4	81.2	11.4	12.4	12.9
351	20NP13758	1	53.5	59.8	64.1	12.6	12.9	13.1
351	20NP13758	1	63	64	72.9	11.6	12	12.2
352	20DKI1558	1	74.1	77.6	82	9.9	10.4	11.2
352	20DKI1558	1	63.4	67.2	69.3	9.3	9.9	10.3
352	20DKI1558	1	66.7	75.5	76.1	10.3	10.8	11
353	20NP14661	1	66.6	67.7	68.7	11.9	12.4	12.5
353	20NP14661	1	77.4	80.1	86.1	11.2	11.4	12.4
353	20NP14661	1	70.6	80.6	87.2	9.9	10.8	10.8
354	20NP15098	1	70.8	72.5	75.1	10.2	10.7	11.4
354	20NP15098	1	72.6	79	84.6	10	11	11.3
354	20NP15098	1	69.5	73.9	82.8	10.5	10.6	11.5
355	20NP13792	1	75.8	77	82.2	10.1	10.4	11.1
355	20NP13792	1	73.5	81.1	88.3	8.3	8.6	9
355	20NP13792	1	69	71.2	80.1	8.5	8.7	9.1
356	20NM17615	1	85.5	86.5	89.8	8.7	9.4	9.5
356	20NM17615	1	78.4	86.3	89.2	8.4	9.3	9.8
356	20NM17615	1	85.1	92.5	101.1	8.9	9.1	10
357	20DKI1626	1	66	71.1	72.6	8.9	8.9	9.6
357	20DKI1626	1	72.5	80.5	90	9.1	9.6	10.1
357	20DKI1626	1	69.5	78.7	88.3	8.3	8.8	9.4
358	20NP14543	1	73.9	75.3	77.1	9.8	10.3	11.1
358	20NP14543	1	73.4	74.4	82.5	9.3	10.2	11.1
358	20NP14543	1	70.5	78.9	88.6	8.8	9.5	10
359	20NP14842	1	70.1	75.2	79.9	9.4	9.9	10.9
359	20NP14842	1	67.8	70.3	73.4	8	8.6	9.1
359	20NP14842	1	61	61.6	65.9	9.2	9.5	10.4
360	20DKI1564	1	61.5	66	75	8.1	8.1	9.1
360	20DKI1564	1	65.5	71.2	79.4	9.6	9.9	10.6
360	20DKI1564	1	64.3	66.7	66.8	8.4	8.8	9.5
361	20NP14595	1	70.9	72.2	73.5	10	10.1	10.1
361	20NP14595	1	60	64.2	72.1	7.8	8.7	8.9
361	20NP14595	1	59.9	64.2	70.9	8.2	8.6	8.7
362	20DKI1531	1	79.4	84.2	90.1	11.2	11.8	12.3
362	20DKI1531	1	65.5	67.7	74.3	10.2	10.3	11
362	20DKI1531	1	72.5	81.3	88.9	9.8	10.4	11.3
363	20NP15283	1	85.3	87.7	90.6	11.5	11.8	11.9
363	20NP15283	1	72.5	81.3	82.9	10.6	11.6	11.6
363	20NP15283	1	77.5	78.1	87.7	11.7	11.9	12.4
364	20NP15641	1	85.5	87.5	93.9	10.4	11.1	11.6
364	20NP15641	1	90.2	NA	NA	9.5	9.6	10.2
364	20NP15641	1	79.5	85	85.4	10.2	10.8	11.2
365	20NP15354	1	74.1	77.8	86.3	13	13.4	14.4
365	20NP15354	1	72.8	80.6	90.1	NA	NA	NA
365	20NP15354	1	73.5	75.9	81.1	11.6	12.4	12.7
366	20DKI1561	1	67.7	73.5	79.5	7.6	8.2	8.4
366	20DKI1561	1	64.3	70.7	75.2	9.9	10.7	11.4
366	20DKI1561	1	73.6	80.1	83.5	7.1	7.9	8.1
367	20NP15070	1	72.5	77.8	86	9.9	10.7	11.2
367	20NP15070	1	66.5	73.2	83.2	9	9.1	9.6
367	20NP15070	1	63.4	63.8	68	10.7	10.9	11
369	20NP15606	1	64.6	67	68.1	7.8	8.6	8.7
369	20NP15606	1	63.1	69.7	74.9	7.7	8.3	9.1
369	20NP15606	1	59.6	64.6	68.9	9.5	9.7	10.3
370	20NP14962	1	73.5	81.8	82.3	9.3	9.3	9.8
370	20NP14962	1	75.6	76	81	8.6	9.4	10.2
370	20NP14962	1	74.3	79.3	86.4	9.1	9.9	9.9
371	20NP15346	1	65.8	74	78.9	8.9	9	9.2
371	20NP15346	1	53.9	63.8	63.8	9.1	9.6	10.2
371	20NP15346	1	67	72.2	80.6	9.4	10.3	10.6
372	20NP152	1	75.8	79.6	83.5	8.9	9.5	10.2
372	20NP152	1	76.6	84.5	92.1	8.7	8.9	9.9
372	20NP152	1	73.8	83.6	91.2	8.2	8.8	9.3
373	20NP15237	1	76.5	81.3	87	9.2	9.3	9.7
373	20NP15237	1	73.5	75.5	76	8.3	9.2	9.3
373	20NP15237	1	78.5	88.2	92.7	9.5	9.8	10.1
374	20DKI1715	1	65.3	66.9	76.6	8.9	9.7	10.4
374	20DKI1715	1	72.5	82.4	91.4	8.8	9.7	9.8
374	20DKI1715	1	65	67.2	70.7	8.4	9.4	10.4
375	20NP14704	1	66.5	74.3	83.3	10.1	11.1	12
375	20NP14704	1	71	80.7	85.5	10.9	10.9	11.3
375	20NP14704	1	76.8	79	88.5	11.1	11.7	12.1
376	20DKI1560	1	76.5	83.5	84.4	8.8	9.5	10
376	20DKI1560	1	76.4	79.6	88.2	9	9.9	10.4
376	20DKI1560	1	77.8	80.4	87.7	9	9.7	10
377	20NP15347	1	71.5	74.9	77.5	8.6	9	9.6
377	20NP15347	1	76.1	79.6	87	9.1	9.8	10.1
377	20NP15347	1	81	83	83.6	8.9	9.2	10.1
378	20NP15389	1	60	63.2	71.4	11.4	11.7	12.2
378	20NP15389	1	69.5	69.5	77.2	11.4	11.7	11.9
378	20NP15389	1	69.5	74.6	81	10.5	10.6	11
379	20NP15323	1	78.5	84.2	87.7	9	9.5	10.2
379	20NP15323	1	75.5	83.6	84.7	8.6	9.2	9.9
379	20NP15323	1	68.8	76.7	82.3	8.7	9	9.6
380	20DKI1735	2	64.5	73.4	76.9	9.6	9.8	10.5
380	20DKI1735	2	61.4	64.4	70.2	10.1	10.7	11.7
380	20DKI1735	2	73.4	83.2	92.9	11.5	12.1	12.1
381	20NP15390	2	79.9	85.3	86.1	10.2	10.8	11.6
381	20NP15390	2	72.8	75.4	81.3	9.6	10.4	10.8
381	20NP15390	2	71.5	72.7	78.6	12.1	12.5	13
383	20NP15486	2	72.5	73.8	74.4	8.9	9.7	10.4
383	20NP15486	2	72.1	79.8	87.1	9.1	9.4	9.9
383	20NP15486	2	73.9	81.8	85.8	8.8	9	9.4
384	20NM15749	2	78.5	86.8	90.3	8.2	8.6	8.9
384	20NM15749	2	69.3	76.2	80.4	8.4	8.9	9.5
384	20NM15749	2	61.4	62.9	66.8	8.9	9.4	9.7
385	20NP15562	2	69.5	76.6	79.9	10.2	11.2	11.5
385	20NP15562	2	73.4	80.6	89.1	10.2	11	11.7
385	20NP15562	2	71	77.9	87.8	9.5	10	10.5
386	20NP15396	2	73.9	77	78.2	13.2	13.3	13.9
386	20NP15396	2	79.8	87.7	92.4	12.2	12.8	13.7
386	20NP15396	2	58.5	61.3	64.6	14.3	14.8	15.2
387	20BM01515	2	59.5	69.5	73.9	9.4	10.1	10.2
387	20BM01515	2	65.8	70.1	70.2	9.3	9.9	10.8
387	20BM01515	2	71.1	77.7	87.1	9.4	10.1	10.9
388	20NP14987	2	54.7	57.1	65.1	7.7	7.8	8.3
388	20NP14987	2	57.5	63.5	63.9	8	8.4	8.4
388	20NP14987	2	55.8	59.2	66.3	7.8	8	8.2
389	20NP15374	2	68.8	75.9	84.5	8.6	9.3	9.4
389	20NP15374	2	71.5	71.9	76.5	10	10.5	10.5
389	20NP15374	2	76.4	83.2	91.3	11.1	11.6	11.7
390	20DKI1532	2	66.5	70.5	72.6	9.3	9.7	10.3
390	20DKI1532	2	64.1	68.5	69.1	9.4	9.8	10.4
390	20DKI1532	2	67.5	70.2	77.2	10.6	10.7	11
391	20DKI1629	2	55	61.1	69.9	9.1	10	10.6
391	20DKI1629	2	58.1	59.9	68.7	8.6	9	9.3
391	20DKI1629	2	66.3	68.6	70.6	8.7	8.9	9.8
392	20NP15484	2	69.5	79.1	84	10.9	11.7	12.5
392	20NP15484	2	70.5	72.2	80.5	9.8	10.3	11
392	20NP15484	2	75.5	79.8	84.5	10.5	11.1	11.2
393	20NP15237	2	70	73.4	78.5	9.8	10.1	11
393	20NP15237	2	63.9	66.1	71.5	8.3	8.5	9.3
393	20NP15237	2	74.5	77.7	85.6	8.7	9.3	10
394	20NP15472	2	80.8	87.4	95.7	9.4	9.9	10.8
394	20NP15472	2	92.1	NA	102.2	10	10.3	11.2
394	20NP15472	2	83.7	87.1	87.4	9.9	10.5	11.1
395	20NP15355	2	82	91.5	93.2	10.5	11.2	11.4
395	20NP15355	2	79	84.1	91.4	12	12.5	13.4
395	20NP15355	2	84.5	92.5	100	10.9	11.3	11.7
396	20NP15635	2	77.5	82.4	90.3	8.5	9.1	9.2
396	20NP15635	2	78.3	83.8	84.4	9	10	10.5
396	20NP15635	2	76.5	85.9	94.2	8.1	9	9.3
397	20NP15445	2	86.1	87.8	94.6	12	12.3	13.2
397	20NP15445	2	81	89.9	99.5	8.4	8.6	9.3
397	20NP15445	2	84.8	89.3	98.3	10.8	11.5	11.6
399	20NP15596	2	73.5	81.5	82	13.1	14	14.2
399	20NP15596	2	76.3	85.7	91.7	10.6	11.2	11.4
399	20NP15596	2	75.8	78.9	82.3	11.9	12.4	12.4
400	20NP15105	2	87.5	89.3	96.1	12.3	13	13.4
400	20NP15105	2	78.5	87.8	90.4	10.6	11.3	11.7
400	20NP15105	2	67.5	76.8	84.7	10.8	11.1	11.5
401	20DKI1561	2	72.5	75.8	83.2	9.7	10	10.9
401	20DKI1561	2	76.1	81.8	90.8	8.1	8.2	8.9
401	20DKI1561	2	60.8	61.6	63.4	9.7	10.3	11
402	20NP15154	2	69.5	75.7	84.2	9.4	9.7	9.9
402	20NP15154	2	80.1	85.2	93.3	9.1	9.1	10
402	20NP15154	2	79.8	84.3	91.8	8.8	9.5	9.8
403	20DKI1587	2	65.3	68.9	72.5	9.3	10	10.2
403	20DKI1587	2	73.6	79.4	81.4	10	10.4	10.9
403	20DKI1587	2	67.5	73.8	81.8	8.8	9.6	10.2
404	20DKI1558	2	71.5	78.1	83.1	9.3	9.8	10.8
404	20DKI1558	2	70.3	79.8	81.6	8.9	9.1	9.1
404	20DKI1558	2	68.5	69.9	73.1	8.5	8.7	8.7
405	20DKI1625	2	69.4	71	71.3	NA	NA	NA
405	20DKI1625	2	72.4	79.6	85.5	6.3	6.8	7.3
405	20DKI1625	2	60.4	61.5	69.1	6.1	NA	NA
406	20DKI1756	2	69.5	76.7	79.9	10.2	11	11.1
406	20DKI1756	2	68.8	75.9	80.3	10	10.1	10.5
406	20DKI1756	2	67.3	70.6	75.7	10.4	10.6	10.7
407	20NP15418	2	71.5	72.2	74.9	11.4	11.4	12.3
407	20NP15418	2	77.1	86.4	87.8	11.4	11.7	12.3
407	20NP15418	2	70.3	73.2	78.7	11.3	11.5	11.8
408	20NP15031	2	64.5	65.1	72.1	9.8	10.1	10.6
408	20NP15031	2	69.7	76.4	76.7	9.2	9.7	10.3
408	20NP15031	2	68.4	77.5	85.8	9.5	9.7	10.6
409	20NP13791	2	72.4	77.8	86.6	11.4	12.2	12.4
409	20NP13791	2	83.8	91.8	97.9	11.3	12.2	12.3
409	20NP13791	2	70.5	71.2	73.8	9.9	10.7	11.3
410	20NP14904	2	79.5	85.1	90.8	10.2	11	11.9
410	20NP14904	2	73.4	78.4	84.6	9.4	9.6	9.9
410	20NP14904	2	72.5	81.7	90.6	9.3	9.6	9.7
411	20DKI1716	2	67.5	69.9	76.8	9.2	9.9	9.9
411	20DKI1716	2	57.8	67.5	70	8.8	9.6	10.3
411	20DKI1716	2	62.3	68	75.6	9.2	9.7	9.9
412	20NP15172	2	82.6	86	87.8	9.1	9.5	9.6
412	20NP15172	2	65.5	68.4	75.7	8.8	8.8	8.8
412	20NP15172	2	77.4	79	87.1	8.7	8.8	9.6
413	20NP15545	2	93.5	NA	NA	8.5	8.9	9.9
413	20NP15545	2	82.1	88.2	93.6	8.8	9.1	9.7
413	20NP15545	2	81.5	89.8	98.6	8.9	9.3	9.9
414	20NP15399	2	62.5	63.2	65.5	9.3	10	10.4
414	20NP15399	2	67.8	74.3	75.8	8	8	9
414	20NP15399	2	70.8	80	80.9	8.1	8.1	8.4
415	20NP15629	2	63.8	63.9	65.2	7.3	7.5	8.5
415	20NP15629	2	76.4	80.4	86.1	8	8.2	9
415	20NP15629	2	66.8	72.1	72.2	7.8	8	8.3
416	20NP14682	2	63.5	66.5	71.8	12.4	12.9	13.6
416	20NP14682	2	77.4	78.5	87.5	12.7	12.8	13
416	20NP14682	2	76.9	81.2	83.4	11.4	11.6	12.1
417	20NP15226	2	75.4	80.2	82	10.5	10.9	11.1
417	20NP15226	2	72.6	81.1	87.3	8.5	9.2	9.8
417	20NP15226	2	71.8	73.2	76.5	9.8	9.9	9.9
418	20NP14878	2	76.5	84.7	88.9	11.4	12	12
418	20NP14878	2	73.4	78.1	82.8	12	12.2	13.2
418	20NP14878	2	77.5	86.5	89.6	13.5	13.9	13.9
419	20NP14806	2	74.6	75.7	76.1	10.4	11.3	12.1
419	20NP14806	2	59.1	64.7	64.9	7.1	7.5	8
419	20NP14806	2	61.5	67.8	76	7.4	8.3	8.8
420	20NP14660	2	63.6	70.8	75	8.7	9.6	10.4
420	20NP14660	2	71.5	73.2	73.9	8.5	9.3	9.6
420	20NP14660	2	65.1	69.9	72.7	9.2	9.4	9.9
421	20NP15407	2	56.8	63.6	65	11.2	12.1	12.1
421	20NP15407	2	64.3	71	76.3	9.8	9.9	10.4
421	20NP15407	2	63.5	65.2	71.7	11.3	12.1	12.6
422	20NM17621	2	78.3	80.8	84.9	9.4	10.1	10.8
422	20NM17621	2	72.5	75.9	80.6	8.9	9.7	10.1
422	20NM17621	2	79.6	88.6	95.2	9	9.7	9.7
424	20NP14774	2	68.9	78.8	86.1	9.6	9.8	10.7
424	20NP14774	2	78.4	84.1	89.1	10.7	11.1	11.1
424	20NP14774	2	72.5	75.5	81.7	9.7	9.9	10.5
425	20DKI1557	2	71.6	72.2	81.1	8.7	9.2	9.6
425	20DKI1557	2	73.4	80.9	81	6.6	6.8	7.5
425	20DKI1557	2	69.5	70.3	72.1	7.8	7.9	8.2
426	20NP15011	2	85.7	94.4	101.4	13.1	14.1	14.7
426	20NP15011	2	79.5	79.7	84.4	11.4	11.8	12.2
426	20NP15011	2	86.4	93.7	102.3	11.7	11.8	12
427	20NP15460	2	73.3	77.5	87.1	9.4	9.4	10.2
427	20NP15460	2	74.1	83.9	89.4	8.5	8.9	9.9
427	20NP15460	2	59.2	59.8	63.9	7.1	8.1	8.2
428	20DKI1535	2	66.5	72.8	73.2	10.2	10.5	10.6
428	20DKI1535	2	60.1	60.3	61.9	9.5	10.3	10.7
428	20DKI1535	2	61	68.5	74	9.4	9.4	9.7
429	20NP14544	2	59.5	62.8	65.6	9.7	10	10.4
429	20NP14544	2	61.8	69.9	76.8	8.9	9.3	9.5
429	20NP14544	2	66.7	70.9	76.4	9.7	10.6	10.9
430	20NP15159	2	58.1	58.2	64.8	9.9	10	11
430	20NP15159	2	69.5	77.3	77.6	9.4	9.5	10.2
430	20NP15159	2	71.3	80.2	80.5	10.1	10.6	10.7
431	20NP14532	2	62.5	64.4	70.5	8.2	8.6	8.8
431	20NP14532	2	54.1	56.2	64.5	7.2	7.8	8.7
431	20NP14532	2	59.5	63.1	67.8	7.1	7.8	8.6
432	20NP15641	2	82.8	88.2	92.3	10.4	10.4	10.6
432	20NP15641	2	83.5	88.6	98	9.9	10.2	10.5
432	20NP15641	2	88.2	89.1	96.3	9.4	10.1	10.1
433	20DKI1574	2	62.5	69.5	78.5	13.3	14	14.7
433	20DKI1574	2	69.1	73.8	77.1	11.6	12.1	12.6
433	20DKI1574	2	66.5	74.7	77.6	12	12.6	13.1
434	20NP15258	2	67	72.9	74.2	8.5	9.3	10.2
434	20NP15258	2	62.8	66.5	76	7.8	8.1	8.3
434	20NP15258	2	65.8	69.6	76.9	8.6	9.4	10.1
435	20DKI1719	2	70.5	71.8	73.2	10.2	10.7	11.5
435	20DKI1719	2	70.5	71.5	79.8	10	10.9	11.7
435	20DKI1719	2	74.4	81.4	90.7	9.9	10.8	11.5
436	20DKI1585	2	78.5	87.8	96.8	9.4	10.1	10.7
436	20DKI1585	2	74.8	75.3	79.3	9.2	9.9	10.6
436	20DKI1585	2	71	72.9	80.8	9.3	9.6	10.5
437	20NP13752	2	62.3	67.7	70.8	12.2	13.1	13.8
437	20NP13752	2	66.4	70.7	78.8	11.4	12.1	12.4
437	20NP13752	2	65.8	70.1	74.9	11.9	12.7	12.8
438	20NP14585	2	77.4	80.3	84.8	10	10.2	11
438	20NP14585	2	78.5	82.3	87.6	10.9	11.1	11.8
438	20NP14585	2	79.4	81.4	86.9	9.9	10.2	10.4
439	20NP14828	2	65.8	68.8	69.1	10.1	10.2	11.1
439	20NP14828	2	72.5	81.2	84.8	8.7	9	9.4
439	20NP14828	2	73.6	79.9	87.3	8.4	8.5	9.5
440	20NP15309	2	72.8	79.6	88.9	9.4	9.5	9.8
440	20NP15309	2	78.5	81.8	83.6	10.8	11	11.1
440	20NP15309	2	77.4	84.7	88.5	10.1	10.7	11.1
441	20NP15636	2	67.1	74	83.6	8.1	8.1	8.8
441	20NP15636	2	78.4	80.5	84.5	10	10.8	11.5
441	20NP15636	2	73.5	78.5	81.2	10.3	10.7	11.6
443	20NP15494	2	77.1	80.3	84.9	8.4	8.8	9.4
443	20NP15494	2	70.1	74	83.2	9.1	9.5	9.7
443	20NP15494	2	66.5	66.5	69.6	8.9	9.5	9.8
444	20NP15668	2	86.8	96.4	101.6	8.2	8.7	9.4
444	20NP15668	2	85.4	89.8	90.7	11	11.8	12.7
444	20NP15668	2	84.3	91.4	95.3	11.3	12	12.9
445	20DKI1531	2	75.2	80.6	86.9	9.1	9.5	9.9
445	20DKI1531	2	70.4	72.8	75.9	9.1	9.3	10
445	20DKI1531	2	73.3	78.4	87	9.9	10.6	10.9
446	20NP14967	2	80	82.1	85.3	9	9.5	10.4
446	20NP14967	2	63.4	69.2	72.9	8.6	9.4	9.6
446	20NP14967	2	79.6	80.3	86.8	8.3	9.1	9.9
448	20NM17613	2	58.6	62.7	67.5	8.3	8.7	9.6
448	20NM17613	2	59.5	67.2	67.6	8.6	9.6	10.1
448	20NM17613	2	53.8	59.3	69.2	8.6	8.9	8.9
449	20NP15339	2	80.3	86.5	88.7	11.2	11.4	11.5
449	20NP15339	2	73	76.5	78.5	10.2	10.6	10.9
449	20NP15339	2	81.5	90.9	97.4	10.3	10.7	10.9
450	20NP15600	2	84.3	88.9	91.2	8.2	8.6	9.5
450	20NP15600	2	78.4	82.7	88.7	9.8	10.8	11.7
450	20NP15600	2	60.5	67	71	8.6	9	9.8
451	20NP15482	2	70.5	73.4	79.4	8.7	9.1	9.4
451	20NP15482	2	57.8	58.3	64.5	7.4	7.7	8
451	20NP15482	2	60.7	61.2	62.3	7.7	8.5	8.6
452	20NM15739	2	61.4	68.2	75.3	11.5	11.5	12.1
452	20NM15739	2	92.5	NA	NA	10.5	10.8	10.9
452	20NM15739	2	76.8	84.7	85.9	10	10.6	11.4
453	20NP15040	2	66.6	73.5	76.7	10.6	10.6	10.9
453	20NP15040	2	57.9	65.9	74.5	9.1	9.9	10
453	20NP15040	2	58	61.4	71.3	9	9.1	9.7
454	20NP14729	2	74.5	77.4	82.4	11.6	12.3	12.5
454	20NP14729	2	71.8	75.3	77.4	12.3	13.2	13.8
454	20NP14729	2	68.5	73.9	77.2	10.5	11.1	11.5
455	20NP14643	2	75.8	78.6	79.1	11	12	12.2
455	20NP14643	2	81.7	84.3	88.6	11	11.2	11.9
455	20NP14643	2	72.5	73.1	80.5	10.8	11.6	12.1
456	20DKI15	2	78.8	86.4	89.8	8.4	9	9.8
456	20DKI15	2	71.9	75.6	83.5	7.9	8.7	9.2
456	20DKI15	2	74.6	76.6	84.2	8.2	8.7	9.2
457	20NP15181	2	79.5	88.9	96.7	13.4	13.9	14.1
457	20NP15181	2	80.5	86.9	89.7	12.8	13.3	13.7
457	20NP15181	2	76.8	82.6	89.8	13.5	13.9	14.8
458	20DKI1674	2	72.3	79.6	84.4	10.4	11	11.8
458	20DKI1674	2	71.2	72.7	79.2	10.3	10.5	11.1
458	20DKI1674	2	66.8	69	70	9.3	9.4	10.1
459	20DKI1709	2	54.7	60.2	60.8	11.9	12.6	13.3
459	20DKI1709	2	59.3	63.6	73	12.8	12.9	13.9
459	20DKI1709	2	57.3	58.1	63.1	12.7	12.7	12.7
460	20DKI1546	2	79.3	84.9	90.5	8.6	9.4	10.4
460	20DKI1546	2	82.5	82.7	92.6	8.4	8.9	9.6
460	20DKI1546	2	82.7	84.1	88.9	8	8.3	8.3
461	20DKI1609	2	71.5	73.6	75.8	10.1	10.3	10.3
461	20DKI1609	2	69.4	74.1	77.3	9.5	10.2	10.3
461	20DKI1609	2	72.3	72.9	79.4	8.4	8.5	8.5
462	20NP15236	2	65.4	72	75.2	10.3	10.4	10.6
462	20NP15236	2	67.1	68.9	78.5	11.1	11.3	11.5
462	20NP15236	2	69.8	74.5	81.9	8	8.3	8.8
464	20NP15402	2	67.5	73.9	82.5	9.5	9.5	9.5
464	20NP15402	2	68.8	77.9	85.1	10.3	11	11.2
464	20NP15402	2	70.1	79.1	81.2	10.9	11.3	12.2
465	20DKI1605	2	77.8	84.3	94	9.6	9.7	10.1
465	20DKI1605	2	67.7	71.5	75.8	7.9	8.6	8.7
465	20DKI1605	2	77.4	78.6	80.7	8.4	8.6	9.2
466	20NP15048	2	63	66.9	69.2	11.5	12.3	12.9
466	20NP15048	2	66	70.1	75.4	8.8	9.1	9.4
466	20NP15048	2	73.5	78.1	83.4	12.4	13	13.2
467	20NP15662	2	77.1	83.2	89.8	8.3	8.8	8.9
467	20NP15662	2	81.4	89.1	91.3	8.3	8.6	8.7
467	20NP15662	2	78.5	80.4	81.9	8	8.9	9.3
468	20DKI1519	2	59.5	62.5	70.2	9.1	9.5	9.9
468	20DKI1519	2	61.9	67.9	70.5	8.9	9.7	10.4
468	20DKI1519	2	57.8	60.8	63.1	9.2	10.1	10.8
469	20NP15364	2	74.5	79.4	80	13.1	13.5	13.5
469	20NP15364	2	79.6	87.2	93.3	13.6	14.1	14.5
469	20NP15364	2	63.9	71.1	76.7	14.5	14.9	15.7
470	20NP15323	2	75.4	84.2	91.1	9	9.9	10.3
470	20NP15323	2	77.5	83.1	83.7	9.2	10	10.6
470	20NP15323	2	77.9	87.7	88.2	9.3	9.9	10.6
471	20NP15622	2	NA	56.5	56.6	9.3	9.4	9.7
471	20NP15622	2	NA	NA	55.9	8.6	8.9	9.4
471	20NP15622	2	51	56.5	61.6	10.7	11.7	12
472	20NP15429	2	69.4	71.3	76.5	11.4	12.3	13.3
472	20NP15429	2	66.8	73.8	79.6	12	13	13.3
472	20NP15429	2	73.6	80.8	81	11.5	12.2	12.9
473	20DKI1539	2	68.7	75.3	75.8	9.7	9.9	10.4
473	20DKI1539	2	82.3	86.8	92.5	8.1	8.9	9.3
473	20DKI1539	2	75.6	81.5	87.8	8.1	8.4	8.6
474	20NP15241	2	64.1	70.2	76.6	9.7	9.9	10.6
474	20NP15241	2	69.2	74	75.3	8.2	8.7	9.1
474	20NP15241	2	66.3	68.8	72.5	9.2	10	10.4
475	20NP15017	2	82.3	91.7	92.9	10.3	10.3	10.6
475	20NP15017	2	84.7	87.8	94.7	10	10.3	10.4
475	20NP15017	2	87.4	87.5	91.8	11.4	11.5	11.8
476	20NP15341	2	68.3	74.2	78.5	12.3	12.5	13.5
476	20NP15341	2	56.9	58.6	66.6	12.7	13.1	13.7
476	20NP15341	2	71.5	74.9	77.2	12	12.1	12.9
477	20DKI1600	2	73.4	80	80.7	9	9.7	10.1
477	20DKI1600	2	84.4	85.6	88.1	10	10.5	11.4
477	20DKI1600	2	86.3	93.4	97.5	9.7	10.3	10.6
478	20NP13698	2	68.5	73.5	78.9	9.4	10	10.8
478	20NP13698	2	77	86.6	90.5	8.2	8.3	9
478	20NP13698	2	68.3	71.9	72.7	8.6	9.4	10.2
479	20NP15624	2	88.4	96.5	NA	8.6	9	9.8
479	20NP15624	2	79.5	81.4	86.8	8.1	9	9.5
479	20NP15624	2	79.8	86	95.2	8.2	8.4	8.6
480	20NP14522	2	64.5	70	75.8	9.2	10.1	10.9
480	20NP14522	2	55.4	64.1	65.2	8	8.7	9.6
480	20NP14522	2	57.8	60.6	65.2	8.4	8.7	9.6
481	20NP14949	2	72.6	73.3	76.5	9.6	9.6	9.9
481	20NP14949	2	73	79.7	88.4	9	9.1	9.1
481	20NP14949	2	80.5	89.1	92.1	10.1	10.3	10.4
484	20NP14569	2	78.3	88.2	90.3	9.6	10.5	10.7
484	20NP14569	2	70.5	73	80	9.4	10.3	11
484	20NP14569	2	78.5	87.6	91.3	9.1	9.7	10.3
485	20NP14661	2	78.8	82	86	10.3	10.6	11.4
485	20NP14661	2	76.5	83.2	88.1	11.4	12.1	12.2
485	20NP14661	2	73.6	78.7	79.4	9.1	9.7	10.5
486	20NP14515	2	71.6	79.8	79.9	9.7	9.9	10.1
486	20NP14515	2	73.7	75.8	78	10.8	11.3	12.3
486	20NP14515	2	61.8	70.9	74.6	9.4	10.3	10.4
487	20NP15409	2	78.4	85.7	89.2	11.9	12.8	13.1
487	20NP15409	2	81.8	87	92.4	9.5	10	10.7
487	20NP15409	2	83.6	93.3	97.6	12	12.4	12.7
488	20NP15504	2	72.1	73.4	83.1	10.4	11	11
488	20NP15504	2	65.6	70.1	78.6	10.1	10.6	11.4
488	20NP15504	2	71.4	79.1	81.9	10.6	11.2	11.9
489	20NP15365	2	58.8	60.3	63.3	11.7	12.3	13
489	20NP15365	2	57.4	63.2	65.6	10.1	10.3	10.6
489	20NP15365	2	56.1	56.2	58.8	12.3	12.6	13.4
490	20NP14519	2	81.4	85.8	95.5	9.8	10.7	10.8
490	20NP14519	2	68.8	69.5	69.5	12.2	13	13.2
490	20NP14519	2	69.2	73.1	73.3	12	12.8	13
491	20DKI1504	2	74.1	78.2	88	10.5	11.4	12.1
491	20DKI1504	2	77.4	84.9	85.3	10.4	11.1	11.2
491	20DKI1504	2	73.8	82.4	89.3	9.6	10.1	10.1
492	20DKI1589	2	68	69.2	75.4	8.5	9.4	9.7
492	20DKI1589	2	66	67.9	71.8	8.6	9.5	10.5
492	20DKI1589	2	64.5	73	75	8.3	9.1	9.2
493	20NP14586	2	73.4	81.8	83.1	7.7	7.9	8.3
493	20NP14586	2	70.5	76.5	78.7	8.5	9.3	9.6
493	20NP14586	2	76.4	85.2	92.5	8.3	8.4	9.1
494	20NP15070	2	51.9	NA	56.4	11.7	11.8	11.9
494	20NP15070	2	64.4	68.9	69.3	10.1	11.1	11.1
494	20NP15070	2	52.8	59.9	64.3	11.2	11.9	11.9
495	20NP15353	2	67.6	70.1	71	9.4	9.9	10
495	20NP15353	2	66.1	69.5	70.5	8.8	9.6	9.9
495	20NP15353	2	81.3	88.9	92.4	10.3	10.9	11.4
496	20DKI1630	2	77.1	83.9	89.2	11.8	11.9	12.1
496	20DKI1630	2	64.9	71.8	77.2	11.9	12.2	13
496	20DKI1630	2	72.3	75.4	81.4	11.9	12.5	12.5
497	20NP15473	2	88.5	95	99.2	10.6	11.4	12.2
497	20NP15473	2	83.5	88.7	89.4	11.2	11.5	12
497	20NP15473	2	83	83.8	90.2	11	11.9	12.2
498	20NP15338	2	62.3	63.7	72.4	10.4	10.5	11.2
498	20NP15338	2	75.3	84.6	86.6	10.2	10.7	11.3
498	20NP15338	2	68.7	78.6	81.6	9.5	9.8	10.7
499	20NP14595	2	59.4	60.9	63.6	9.7	10.4	11.4
499	20NP14595	2	64.3	68	75.3	10.1	10.3	10.9
499	20NP14595	2	61.5	64.1	72.8	10	10.8	11.6
500	20NP13792	2	74.5	78.2	87.3	9.1	10.1	10.2
500	20NP13792	2	77.4	78.2	81.1	8.6	9.6	10
500	20NP13792	2	74.6	83.9	93.2	9.1	9.9	10
501	20DKI1518	2	61.8	68.7	73	8.2	8.3	8.7
501	20DKI1518	2	77.8	84.2	86.8	9	9.3	10.2
501	20DKI1518	2	71.6	74.9	77.8	9.6	9.8	10.1
502	20NP15507	2	79.5	85.4	86.5	10.2	10.5	10.9
502	20NP15507	2	80.7	88.6	98.3	11.4	11.5	11.9
502	20NP15507	2	80.8	87.3	93.8	11.1	11.6	12.4
503	20NM17626	2	78.4	88.1	92.3	11	11.5	12.2
503	20NM17626	2	70.5	71.1	77.4	10.9	11.8	11.9
503	20NM17626	2	75.8	84.2	84.2	11.5	11.8	12.6
504	20NP15269	2	77.4	81.6	88.2	9.7	10	10.3
504	20NP15269	2	87.5	94.6	102.8	9.5	10.4	10.9
504	20NP15269	2	80.9	85.4	85.6	8.9	9.5	9.9
505	20NP15630	2	67.4	76.9	85.2	10.4	11.1	11.8
505	20NP15630	2	74.6	77	85	10.2	10.4	10.8
505	20NP15630	2	72.8	82.4	83.8	11.3	11.8	12.2
506	20DKI1563	2	64.5	66.6	67.5	10.3	10.9	11.8
506	20DKI1563	2	82.7	90.3	97.8	9.2	9.5	9.5
506	20DKI1563	2	77.5	78.2	85.9	10.1	11.1	11.1
507	20NP15439	2	74	82	85	10.7	11.6	12.4
507	20NP15439	2	74.8	82.1	82.2	10.9	11.2	11.8
507	20NP15439	2	78.8	87.3	91.3	11.9	12.6	13.2
508	20NP14928	2	75	78.6	81.1	8	8.7	8.9
508	20NP14928	2	71.3	77.4	82	7.1	7.7	7.8
508	20NP14928	2	70.6	72.3	77	8.3	8.3	9.1
509	20NM17611	2	71.5	79.1	88.2	9.6	10.2	11.2
509	20NM17611	2	70.5	74.1	83.6	8.5	9.1	9.6
509	20NM17611	2	69.1	78.2	82.2	9.5	10.2	10.7
510	20NP15056	2	62.1	71.1	76.5	9.4	9.6	10.1
510	20NP15056	2	68.6	69.7	70.4	8.8	9.7	9.7
510	20NP15056	2	62.1	62.2	70.7	8.6	8.6	9.1
511	20NP14836	2	NA	NA	57.3	9	9.4	10.2
511	20NP14836	2	NA	NA	56.4	8.5	8.7	8.9
511	20NP14836	2	50	59.1	67.9	9.2	9.7	9.8
512	20NP13888	2	75.1	81.5	85.1	9.1	9.7	10.6
512	20NP13888	2	75.5	82.1	89.7	8.2	8.4	9
512	20NP13888	2	73.6	82.1	84.9	8.4	8.5	9.2
513	20NP14693	2	61.8	63.8	71.1	10.8	11.7	12
513	20NP14693	2	70.6	71.8	81.7	10.4	11	11.7
513	20NP14693	2	71.7	77.4	82.4	9.8	10	10.8
514	20NP14980	2	69.8	70.1	70.8	9	9.4	9.9
514	20NP14980	2	73.6	81.8	86	8.9	9.8	10
514	20NP14980	2	71.3	80.3	86.2	9	9.2	9.8
515	20NP15490	2	70.1	76	85.4	9.2	9.5	10.1
515	20NP15490	2	73.6	74.1	80.5	9	9.3	9.4
515	20NP15490	2	68.1	75.4	85.3	8.4	8.4	8.5
516	20NP15024	2	77.1	81.4	88.5	10.5	10.8	11
516	20NP15024	2	77.5	79.1	83.5	10.4	10.5	11.2
516	20NP15024	2	73.8	77.4	77.5	10	11	11.8
517	20NP13735	2	84.8	90.5	98.3	11.6	12.6	13
517	20NP13735	2	80.6	83.2	84.5	10.3	11.2	12.2
517	20NP13735	2	79.5	84.5	84.7	9.8	9.8	10
518	20DKI1564	2	62.5	62.6	63.9	9.1	9.6	10.5
518	20DKI1564	2	79.6	80.7	85.4	8.6	9.3	9.5
518	20DKI1564	2	71.3	76.3	79	9.3	9.4	9.8
519	20NP15456	2	83.7	87.4	93.6	7.6	7.6	7.9
519	20NP15456	2	78.1	80.1	81.8	9.1	9.5	10.2
519	20NP15456	2	89.6	93.2	102.8	8.9	9.5	9.6
520	20NP15366	2	71.5	72.6	78.2	11.1	11.8	12.1
520	20NP15366	2	84.3	90.8	93.3	9.6	10.4	10.5
520	20NP15366	2	82.4	82.4	84.5	11	11.5	11.8
521	20NP15317	2	64	65.3	65.7	13.1	13.5	14.2
521	20NP15317	2	62	67.9	68.5	12.3	12.9	13.8
521	20NP15317	2	63.1	66.1	66.5	12.3	13	13.4
522	20NP15298	2	75.1	80.1	80.2	12.7	13.4	14.1
522	20NP15298	2	79.5	86.3	86.8	11.7	12.2	12.4
522	20NP15298	2	77.8	82.1	85.6	11.8	12.7	12.7
523	20BM01372	2	66.4	71.8	77	9.2	9.7	10
523	20BM01372	2	70.6	74.1	79	10.3	10.6	11.2
523	20BM01372	2	70.4	71.5	79.7	10.2	10.9	11.8
524	20NM17615	2	75.8	81.9	83.1	8.7	8.7	9
524	20NM17615	2	77.1	80.5	88.4	8.7	9	9.5
524	20NM17615	2	79.3	86.7	95.4	8.9	9.2	9.4
525	20NP14954	2	72.5	72.7	79	10.2	10.9	11.3
525	20NP14954	2	68.8	73.5	81.1	9.7	10.4	11.2
525	20NP14954	2	78.6	87.9	88.8	10.9	11.6	11.8
526	20NP14692	2	73.4	79.7	79.7	11.1	12.1	12.9
526	20NP14692	2	74.6	81	83.9	10.7	11.5	12.1
526	20NP14692	2	69.3	74.1	80.9	10.7	11.3	11.3
527	20NP13799	2	61.1	67.3	76.5	10.5	11.4	11.9
527	20NP13799	2	60.1	68.9	78.2	9.8	10.8	10.9
527	20NP13799	2	59.8	65.7	67.3	8.9	9	9.3
528	20NP14594	2	63.1	63.4	65.6	9.7	10.3	10.8
528	20NP14594	2	58.9	68.1	69.7	9.8	10.3	10.3
528	20NP14594	2	63	72.6	79	8.8	8.9	9.8
529	20NP15514	2	77.5	81.5	90.5	10.8	10.8	11.4
529	20NP15514	2	75.5	80	80.8	11.7	12.5	13.3
529	20NP15514	2	76.3	86.3	87	10.5	10.3	11.3
530	20NP15091	2	64.1	73.5	79.1	8.4	8.8	8.8
530	20NP15091	2	54.3	58.8	59.5	9.7	10	10.2
530	20NP15091	2	53.5	NA	55.6	9.6	10.3	10.9
531	20DKI1548	2	79.7	80.2	86.5	9.3	9.9	10.8
531	20DKI1548	2	65.3	69	78.1	11.4	12	12.4
531	20DKI1548	2	58.4	59.1	63.7	9.8	10	10.5
532	20DKI1580	2	71.2	73.7	80.9	12.2	13.2	13.9
532	20DKI1580	2	75.4	77.1	86.1	9.3	9.3	9.9
532	20DKI1580	2	75.8	77.3	87	10.9	11.1	11.7
533	20NP15065	2	67.5	73.3	79.9	11.4	12.1	12.3
533	20NP15065	2	69.1	75.8	83.1	11.8	12.4	13.1
533	20NP15065	2	69.5	71.1	71.3	12.5	13.3	14.1
534	20NP14843	2	65.4	73.5	78.8	10	10.1	10.7
534	20NP14843	2	80.5	87.8	89	9.4	9.8	10.5
534	20NP14843	2	75	76.6	83.4	9.8	10	10.9
535	20DKI1514	2	61.4	63.1	64.9	11.4	12.3	13
535	20DKI1514	2	70.7	80.5	83.2	11.2	11.6	12.2
535	20DKI1514	2	71.5	73.5	79.7	11.3	11.5	11.7
536	20DKI1626	2	63.5	66.7	69.6	10	10.8	11.1
536	20DKI1626	2	74.4	78.9	81.4	10.1	10.8	11.3
536	20DKI1626	2	68.8	77.7	82.8	10.1	10.9	11
537	20DKI1534	2	76.1	84.5	90.9	11.3	11.5	11.9
537	20DKI1534	2	72.4	78.6	78.7	10.7	11.1	12.1
537	20DKI1534	2	69.5	76.4	80.5	11.8	12.8	13.5
538	20NP15270	2	65.7	73.1	75.3	9.4	10.1	10.9
538	20NP15270	2	70.6	74	79.1	8.1	8.6	9
538	20NP15270	2	66.8	74	80	8.4	8.7	9
539	20NP14875	2	55	61.8	68.9	12.9	13	13.7
539	20NP14875	2	66.5	75.6	84.1	12.2	12.7	13.3
539	20NP14875	2	54.5	61.4	66.7	12.1	12.1	13.1
542	20DKI1547	2	78.5	82.2	91.7	8.5	8.7	9.2
542	20DKI1547	2	81.6	83.3	84.1	9.1	9.5	9.8
542	20DKI1547	2	86.7	94.4	95.1	8.6	8.7	9.3
543	20NP15312	2	80.5	81.5	89.7	9.5	10.4	10.7
543	20NP15312	2	77.5	83.7	85.8	9.8	9.8	10.4
543	20NP15312	2	70.4	79.6	85.9	9.4	9.8	10.3
544	20NP15145	2	75.6	83.6	88.7	8.6	8.6	9.3
544	20NP15145	2	70.1	75.2	82.7	8.2	8.7	9.3
544	20NP15145	2	76.3	80.6	82.8	8.5	8.6	8.7
545	20NP15424	2	83.1	92.9	93.8	12.6	13.4	14.1
545	20NP15424	2	74.5	84.3	84.5	11.1	11.5	12.2
545	20NP15424	2	83.6	92.6	98.1	11.9	12.2	12.7
546	20NP15612	2	78.5	81.9	86.6	11.6	12.1	12.4
546	20NP15612	2	73.6	83.1	84.6	11.5	12.1	12.3
546	20NP15612	2	73.8	77.7	79	11.4	11.8	12.8
547	20NP14966	2	65.4	69.8	75	8.2	8.4	8.5
547	20NP14966	2	62.1	66.1	66.2	8.1	8.7	9.2
547	20NP14966	2	68.5	78	79	8.1	8.9	9.6
548	20NM17620	2	77.6	80.3	81.8	11.7	12	12.6
548	20NM17620	2	60.5	61.5	67.7	12.9	13.2	14.1
548	20NM17620	2	63.5	63.9	71.1	12.4	12.7	13.6
549	20DKI1598	2	69.8	76.8	79	10.3	11.3	11.6
549	20DKI1598	2	72.1	72.1	77.3	10.4	11	11.4
549	20DKI1598	2	75.3	77.9	86.5	10.1	10.4	11.1
550	20NP15043	2	69.5	73.1	74.9	7.8	8.2	8.4
550	20NP15043	2	66.1	73.7	74	9.1	9.5	9.6
550	20NP15043	2	78.5	83.3	85.6	9.8	10.6	10.8
552	20NP13867	2	75.4	81.7	88.3	10.4	11.4	11.7
552	20NP13867	2	73.1	78.4	87.5	9.1	9.3	9.6
552	20NP13867	2	86.5	93.1	96.4	11.8	12	12.4
553	20DKI1588	2	71.8	72.6	81.5	12.3	12.4	12.4
553	20DKI1588	2	81.5	87.3	88	9.4	9.7	10.5
553	20DKI1588	2	86.3	87.9	97.3	10	10.9	11
554	20DKI1726	2	79.8	80.2	89.3	8.5	9.2	10.2
554	20DKI1726	2	76.4	85.8	95.2	9.6	10.2	10.5
554	20DKI1726	2	73.8	76.2	77	9.8	10.5	11.2
555	20NP14566	2	70.1	72.1	75.1	9.1	9.9	10
555	20NP14566	2	71.3	72	79.5	9.5	9.8	9.9
555	20NP14566	2	66.4	68.7	72.1	11.1	11.3	11.9
556	20NP15092	2	77.5	81	86.1	11.5	11.7	12.3
556	20NP15092	2	77.3	86	95.8	10.9	11.8	12
556	20NP15092	2	82.1	87.6	88.5	10.3	11.2	12
557	20NP15639	2	61.5	67.9	76.6	8.6	9.1	9.6
557	20NP15639	2	66.1	69.9	79.1	8.9	9	9.1
557	20NP15639	2	67.5	72.4	79	9.4	10	10.5
558	20NP13878	2	NA	NA	NA	7	7.8	8.5
558	20NP13878	2	NA	NA	NA	6.2	7	7.9
558	20NP13878	2	NA	NA	57.7	NA	NA	NA
559	20NP15052	2	70.5	74.3	80.5	10.1	11	11.9
559	20NP15052	2	71.2	81	81.1	9.2	9.9	10.4
559	20NP15052	2	61.5	70.6	79.2	9.8	10.4	10.4
560	20NP14633	2	70.5	78.9	80.8	11.6	12.6	13.1
560	20NP14633	2	70	78.5	83.1	11	11.8	12.6
560	20NP14633	2	72.1	79.8	79.9	10.9	11.5	11.6
561	20NP14591	2	64	67.2	73.3	12.4	12.5	12.8
561	20NP14591	2	72	75.5	79.8	12.5	12.7	12.8
561	20NP14591	2	74.5	75.6	78.8	12.6	12.7	13.1
562	20NP14845	2	78.5	81.5	83.7	7.7	8.3	8.6
562	20NP14845	2	73.9	79.2	83.2	8.5	8.6	8.8
562	20NP14845	2	68.8	76.7	82.5	7.5	8.2	8.5
563	20NP13881	2	66.3	NA	76.7	9.7	9.9	10.8
563	20NP13881	2	65.4	NA	77.2	9.3	10.2	10.5
563	20NP13881	2	61.6	60.2	75.3	9.9	10.1	10.7
564	20NP13712	2	60.3	68.3	75.1	8.5	8.9	9.2
564	20NP13712	2	65.4	70.2	77.6	8.7	9.5	9.8
564	20NP13712	2	60.5	68.7	76.3	8.3	9.3	9.6
565	20DKI1715	2	67.3	77.3	81.5	12.1	12.3	12.8
565	20DKI1715	2	65.4	75.3	81.7	11.2	12.2	12.5
565	20DKI1715	2	61.3	75.1	79.9	11.1	10.9	11.8
566	20NP14988	2	75.8	85.5	88.8	9.4	9.6	9.8
566	20NP14988	2	60.5	64.1	67.7	9.1	9.3	9.6
566	20NP14988	2	71.5	75.1	78.7	9.7	9.8	10.4
567	20NP15129	2	67.1	70.7	74.3	9.3	9.5	9.7
567	20NP15129	2	65.3	68.9	72.5	9.1	9.3	9.6
567	20NP15129	2	62.1	65.7	69.3	8.5	8.6	8.7
568	20NP15299	2	74.1	77.8	81.4	9.3	9.5	9.7
568	20NP15299	2	74.2	77.8	81.8	9.1	9.3	9.5
568	20NP15299	2	75.1	78.9	83.4	8.9	9.3	9.8
569	20NP14794	2	69.1	73.3	77.9	9.6	9.8	10
569	20NP14794	2	68.9	73.1	76.8	9.1	9.6	9.9
569	20NP14794	2	65.6	75.2	78.9	9.1	9.5	9.8
570	20NP14984	2	75.1	78.8	82.3	9.7	10.1	10.2
570	20NP14984	2	83.4	80	91.6	9.5	9.8	10.5
570	20NP14984	2	77.5	81.1	84.3	9.1	9.6	10.4
571	20NP15606	2	60.5	66.5	68.2	7.7	7.8	8.2
571	20NP15606	2	58.4	62.3	67.3	8.4	8.6	8.9
571	20NP15606	2	53.7	59.1	60.5	8.5	8.9	8.9
572	20NP15525	2	70.5	73.5	73	9.1	9.5	9.6
572	20NP15525	2	75.3	77.5	80.2	9.6	9.8	10.1
572	20NP15525	2	70.3	75.3	71.5	9.3	9.5	9.2
573	20BM01518	2	78.1	83.5	92.5	10.2	9.8	10.3
573	20BM01518	2	76.3	88.2	95.6	9.7	10.3	10.5
573	20BM01518	2	79.1	83.5	91.4	10.1	10.5	10.5
574	20NP13868	2	74.1	75.5	81.6	7.4	7.6	7.8
574	20NP13868	2	76.3	79.7	88.5	8.1	8.5	8.6
574	20NP13868	2	72.1	75.3	87.6	7.3	7.5	7.9
575	20DKI1582	2	72.8	76.7	77.5	10.1	10.5	10.8
575	20DKI1582	2	74.8	78.2	80.5	10	10.4	10.7
575	20DKI1582	2	77.2	80.7	86.3	10.2	10.5	10.7
576	20NP14930	2	65.6	69.1	74.6	9.4	11	11.2
576	20NP14930	2	60.3	63	68.7	10.2	10.9	11
576	20NP14930	2	63.5	66.2	71.9	10.8	11.2	11.4
577	20NP15349	2	56.1	58.8	66.5	11.1	11.4	12.1
577	20NP15349	2	58.1	60.2	68.8	11	11.4	11.8
577	20NP15349	2	55.3	58.3	62.7	10.9	11.5	11.9
578	20NM15764	2	71.6	79.1	79.2	11.1	11.4	11.6
578	20NM15764	2	70.7	77.2	79.5	11.3	11.6	11.8
578	20NM15764	2	65.3	73.6	72	10.2	10.7	10.7
579	20NP15027	2	79.5	86.1	93.5	8.6	9.1	9.2
579	20NP15027	2	80.5	80.8	81.9	8.7	9.4	9.5
579	20NP15027	2	82.1	91.5	93.9	9.4	9.9	10.5
580	20DKI1622	2	76.5	79.3	83.5	7.7	8.2	8.3
580	20DKI1622	2	79.5	79.5	87.7	8.4	9.1	10
580	20DKI1622	2	82.8	91	99.2	8.9	9.5	10.2
581	20DKI1668	2	79.1	81.6	87.5	11	11.6	11.8
581	20DKI1668	2	79.1	83.6	91	11.6	12.4	12.5
581	20DKI1668	2	81.5	88.5	88.5	12.2	12.9	13.3
582	20NP14802	2	58.6	65.5	70.5	8.7	9.4	9.8
582	20NP14802	2	60.8	66.7	73.3	9.7	10	10.7
582	20NP14802	2	61.4	62.7	68.6	10.1	10.8	11.6
583	20NP15463	2	74.6	75.1	78.9	10.4	10.5	10.5
583	20NP15463	2	78.7	76.5	80.7	11.1	12	12.6
583	20NP15463	2	82.3	85.2	86.8	11.4	11.7	12.4
584	20NP14647	2	76.8	75.1	75.9	8.1	8.1	8.5
584	20NP14647	2	80.1	75.5	80.1	8.2	8.4	9.3
584	20NP14647	2	82.1	78.9	82.1	9.1	9.8	10.8
585	20NP15360	2	75.1	78.3	79.1	10.1	10.4	10.7
585	20NP15360	2	79.7	80.1	82.6	10.9	11.6	12.5
585	20NP15360	2	81.1	81.5	84.5	11.9	12.7	12.9
586	20NP14530	2	72.5	76.4	80.4	9.1	9.3	9.5
586	20NP14530	2	72.8	81.1	81.1	9.7	9.8	10.7
586	20NP14530	2	73.9	83.7	82.3	9.9	10.4	11.3
587	20DKI1664	2	71.3	84.1	84.5	10.4	10.5	10.5
587	20DKI1664	2	73.4	86.8	86.7	11.4	11.8	12.2
587	20DKI1664	2	86.3	90.5	88.4	11.6	12.3	13
588	20NP13763	2	67.5	71.3	69.9	8.5	8.7	9
588	20NP13763	2	70.1	75.1	72.8	8.8	9	9.1
588	20NP13763	2	71.8	76.9	74.6	9	9.8	10.1
589	20NP15081	2	54.1	66.3	65.5	8.6	9.3	9.9
589	20NP15081	2	58.2	64.6	67.5	8.7	8.9	9.8
589	20NP15081	2	58.4	68	68.3	9	9.7	10.6
590	20NP15594	2	69.5	76.4	77	10.7	11.1	11.4
590	20NP15594	2	73.7	78.7	81.2	11.4	11.8	12.3
590	20NP15594	2	78.2	78.9	82.7	12.3	12.4	12.6
591	20NP15122	2	71.6	79.1	79.2	8.6	8.9	9.1
591	20NP15122	2	74.4	81.6	82.9	8.6	8.9	9
591	20NP15122	2	77.1	86.3	84.4	9.5	10.1	10.4
592	20NP13786	2	72.5	82.4	85.1	9.8	10.1	10.3
592	20NP13786	2	76.6	85.9	87.6	10.2	11.1	11.6
592	20NP13786	2	79	88.8	91.4	11	11.3	11.4
593	20NP14986	2	68.1	72.5	78.6	9.7	10.1	10.4
593	20NP14986	2	71.2	74.2	82.3	10	10.5	10.7
593	20NP14986	2	75.5	74.4	83.7	10.3	11.2	11.3
594	20DKI1731	2	68.1	73.5	76.1	7.6	8.1	8.6
594	20DKI1731	2	69.8	75.1	80.9	8.2	8.4	9.3
594	20DKI1731	2	73.3	77.7	84.3	9.1	9.9	10.1
595	20NP15359	2	73.1	74.5	84	12.1	12.4	12.6
595	20NP15359	2	74.8	74.7	87.9	12.7	12.7	12.7
595	20NP15359	2	76.5	76.4	88.4	13.5	14.2	14.4
596	20NP14817	2	72.1	78.8	78.9	9.8	10.3	10.5
596	20NP14817	2	72.4	82.6	79.9	10.6	11.6	11.8
596	20NP14817	2	75.7	85.1	80.4	11.3	11.6	12.5
597	20NP15477	2	63.6	68.1	71.5	9.1	9.3	9.6
597	20NP15477	2	66.7	68.6	75.1	10	10.7	11.7
597	20NP15477	2	65.6	73.4	78.8	10.9	11.8	11.9
598	20NP15235	2	61.9	65.6	71.8	9.7	9.9	10.3
598	20NP15235	2	63.5	67.5	76.5	9.9	10.3	10.8
598	20NP15235	2	66.8	72	77.9	10.6	10.7	11.2
599	20NP14543	2	59	60.5	65.1	10.2	10.4	10.7
599	20NP14543	2	61	64.9	69.6	10.4	10.8	11.4
599	20NP14543	2	64.6	66.5	73.5	10.6	11.1	11.2
600	20DKI1524	2	72.3	78.1	83.5	9.4	9.6	10.1
600	20DKI1524	2	75.9	82.3	85.4	9.6	10.4	10.7
600	20DKI1524	2	78.4	86.8	89.3	10	10.4	10.4
601	20NP15242	2	81.5	86.8	87	10.6	10.8	11.1
601	20NP15242	2	83.9	89.6	89.8	11.4	12.4	12.7
601	20NP15242	2	87.1	93	91.7	11.8	12.7	13.5
602	20NP14762	2	69.8	70.5	72.1	10.4	10.6	10.8
602	20NP14762	2	71.9	72.4	73	11.2	12.1	12.5
602	20NP14762	2	74.1	73.2	77.1	12.1	12.5	13.4
603	20NM17607	2	64.2	76.1	77.5	9.6	9.9	10.3
603	20NM17607	2	67.4	78.6	78.6	9.9	10	10.2
603	20NM17607	2	69.8	82.2	81.5	10.7	11.3	11.7
604	20NP15498	2	76.6	84.8	93	8.9	9.1	9.5
604	20NP15498	2	77.7	86.2	95.3	9.1	9.2	9.3
604	20NP15498	2	78.6	89.2	96.8	9.7	10.1	10.9
605	20NP13810	2	69.5	73.4	76.1	9.1	9.4	9.8
605	20NP13810	2	72.8	78	79.4	9.9	10.5	10.8
605	20NP13810	2	73.6	80.4	81	10.3	11	11.2
606	20NP14907	2	64.6	66.5	70.1	8.1	8.8	9.2
606	20NP14907	2	68.5	66.5	73	9	9.8	10.7
606	20NP14907	2	72	66.9	74.7	9.2	9.3	10
607	20NP15113	2	78.1	79.9	83.5	9.6	9.9	10.6
607	20NP15113	2	78.3	80.7	86.1	9.8	10.2	11
607	20NP15113	2	80.7	83.1	90.6	10.2	11.1	11.7
608	20DKI1576	2	70.4	69.9	70	7.4	8.2	8.4
608	20DKI1576	2	73.3	72.3	70.7	7.9	8.5	9.4
608	20DKI1576	2	78	74.7	75.7	8.7	9	9.1
609	20DKI1612	2	77.5	80.1	80.5	8.8	9.1	9.5
609	20DKI1612	2	82.4	80.9	82.4	9.1	9.6	9.9
609	20DKI1612	2	85.8	83.6	84.1	9.5	9.8	9.9
610	20NP15621	2	78.6	79	82.1	9.8	9.9	9.9
610	20NP15621	2	78.9	82.8	82.2	10.2	10.8	11.4
610	20NP15621	2	79.8	87.4	84.9	11	11	11.8
611	20NP15512	2	68.1	69.5	71.5	10.1	10.4	10.6
611	20NP15512	2	68.8	71.5	72.9	10.2	11	11.9
611	20NP15512	2	70.1	73.9	74.2	10.4	11.1	11.3
612	20DKI1692	2	65.8	68.1	72.9	9.8	10.4	10.8
612	20DKI1692	2	70.4	72.1	76.2	10.5	11.1	11.1
612	20DKI1692	2	70.7	74.8	78.9	10.6	11.6	12.4
613	20NP15363	2	67.5	74.3	76.1	10.6	10.8	10.9
613	20NP15363	2	70	74.9	79.4	10.8	10.9	11.1
613	20NP15363	2	72.7	77.3	83	11.5	12.4	13.3
614	20NP14995	2	69.8	73.5	79.1	10.4	10.6	11.1
614	20NP14995	2	74.5	74.2	79.4	11	11.9	12.2
614	20NP14995	2	75.5	76.3	80.4	11.5	12.4	13.3
616	20NP15506	2	78.5	80.1	81.2	8.7	NA	9.1
616	20NP15506	2	80.8	83.7	83.9	9.1	9.5	10.1
616	20NP15506	2	82.8	84.8	88.1	9.4	10.3	10.4
617	20DKI1733	2	68.2	71.5	75.6	10.5	10.6	10.8
617	20DKI1733	2	71.1	71.9	76.2	11.3	12.2	13.2
617	20DKI1733	2	71.5	72.2	80.3	11.7	12.3	13.2
618	20DKI1729	2	75.5	84.1	85	11.7	12.1	12.5
618	20DKI1729	2	75.8	84.7	87	12.1	13	13.1
618	20DKI1729	2	78.9	84.7	89.8	12.8	13.4	13.7
619	20NP14511	2	69.1	75.5	80.4	10.6	11.1	11.4
619	20NP14511	2	69.6	78.3	81.6	10.9	11.4	11.9
619	20NP14511	2	71.6	82.6	83.3	11.5	12.4	13.1
620	20NP14562	2	67.3	67.5	68	NA	NA	15.5
620	20NP14562	2	70.7	70.7	72.5	NA	NA	NA
620	20NP14562	2	72.2	71.6	72.7	NA	NA	NA
621	20NP15435	2	58	58.1	59	11.3	11.5	11.9
621	20NP15435	2	60	62	60.4	11.3	12.1	13
621	20NP15435	2	61.6	64.8	65.2	12.2	12.9	13.7
622	20NP15039	2	71.5	80.1	81.2	9.8	9.9	10.6
622	20NP15039	2	73.9	80.2	82.5	10.1	10.7	10.8
622	20NP15039	2	78.5	81.9	85.8	11	11	11.3
623	20NP15416	2	72.4	80.5	86	10.6	11.1	11.4
623	20NP15416	2	76.3	84.5	88.5	11.1	11.8	11.8
623	20NP15416	2	79.6	89.3	92.3	11.9	12.4	12.6
624	20NP15104	2	65.1	74.6	79.5	8.8	9.8	10.2
624	20NP15104	2	67.2	79.4	80.7	9.8	10.6	11.2
624	20NP15104	2	71.6	80.6	85.1	10.4	11.2	11.8
625	20DKI1669	2	75.1	84	91.2	8.4	8.8	9.2
625	20DKI1669	2	77.2	88.7	95.4	9.1	9.2	9.7
625	20DKI1669	2	79.5	93.5	95.8	10.1	10.9	11.9
626	20DKI1680	2	63.9	67.8	71.2	8.6	8.9	9.5
626	20DKI1680	2	64.9	68	72.5	8.9	9.1	9.6
626	20DKI1680	2	67.2	70.1	73.8	9.1	9.7	9.8
627	20DKI1714	2	66.8	70.5	76.4	8.8	9.2	9.4
627	20DKI1714	2	66.8	73	79.3	9.8	9.8	10.2
627	20DKI1714	2	70.3	78.8	85.3	11.6	12.5	13.5
628	20NP15041	2	77.6	79.5	85	9.7	10.1	10.6
628	20NP15041	2	80.5	82.8	86.9	9.9	10.8	10.9
628	20NP15041	2	82.8	83.6	89.5	10.4	10.9	11.3
629	20DKI1706	2	77.1	83.5	88.9	9.4	9.8	10.5
629	20DKI1706	2	78.5	84.1	92.4	10.1	10.5	11.4
629	20DKI1706	2	79	86.1	94	10.1	10.1	10.8
632	20DKI1560	2	67.6	69.8	69.1	8.9	9.1	9.4
632	20DKI1560	2	69.3	74.8	71.2	9.7	9.9	10.4
632	20DKI1560	2	73.7	75.7	71.4	10.4	10.7	11.5
633	20NP15431	2	70.5	75.2	81.4	10.6	10.8	11.1
633	20NP15431	2	70.6	77.1	85.4	10.8	11.6	11.6
633	20NP15431	2	75.4	79.4	88.7	11	11.6	12.1
634	20NM15724	2	69.5	71.5	82	10.4	10.6	9.9
634	20NM15724	2	70.8	75.3	86.1	11.2	11.9	12
634	20NM15724	2	73.1	77.5	86.6	11.9	12.1	12.3
635	20NP14781	2	55.5	60.4	63.5	10.7	11.4	12.1
635	20NP14781	2	56.8	62.4	63.9	11.3	11.6	11.8
635	20NP14781	2	57.3	65.4	66.5	12.3	13	13.7
636	20DKI1683	2	58.6	74.5	68.3	7.1	8.2	8.6
636	20DKI1683	2	62	76.1	71.7	7.4	8.4	9.2
636	20DKI1683	2	62.3	78.6	75.1	8.3	8.8	8.9
637	20NP15098	2	80.1	83.5	88.5	10.1	10.4	10.6
637	20NP15098	2	82.8	85.7	90.9	11.1	12	12
637	20NP15098	2	83.1	89.9	93	11.6	12.2	12.2
638	20BM01487	2	65.4	64.1	68.1	10.5	11.1	11.4
638	20BM01487	2	68.2	64.3	69.7	11.2	11.2	11.4
638	20BM01487	2	72.6	66.4	73	11.9	12.7	13.6
639	20NM17616	2	57.1	62.4	63	6.7	7.4	7.8
639	20NM17616	2	60.7	65.8	66.6	6.8	7.4	7.6
639	20NM17616	2	63.8	70.1	67.2	7.6	8.1	8.4
641	20NP14649	2	71.5	73.2	75	8.6	9.6	10.5
641	20NP14649	2	76.1	75.5	77.7	9.3	10.2	10.3
641	20NP14649	2	77.5	75.9	77.8	9.4	9.7	10.5
642	20NP15063	2	61.2	71.5	75	9.7	10	10.2
642	20NP15063	2	65.9	72.8	77.2	9.8	10.8	11.6
642	20NP15063	2	66.1	74.4	81.6	10.3	10.7	11.6
643	20NP15491	2	68.2	71.5	74.3	9.4	9.8	10.1
643	20NP15491	2	72.1	75.5	78.7	9.4	9.9	10.6
643	20NP15491	2	73.2	78.8	82.2	10	10.1	10.6
644	20NP15352	2	70.1	73.5	74	8.1	8.4	8.6
644	20NP15352	2	73	77.8	75.7	9.1	9.2	10.2
644	20NP15352	2	74.2	82.5	80.4	9.2	10.1	10.4
645	20DKI1513	2	67.5	68	69.7	6.8	7.1	7.4
645	20DKI1513	2	70	69.7	73.1	7.7	8.3	9.3
645	20DKI1513	2	73.1	70.2	76.3	8.4	8.9	9.2
647	20NP15415	2	67.6	72.8	80.6	9.1	9.6	9.8
647	20NP15415	2	69.7	76.9	82.1	9.3	10.3	11.1
647	20NP15415	2	74.2	78	84.9	9.5	9.7	10.7
648	20NM15754	2	79.2	80	88	8.3	8.8	9
648	20NM15754	2	82.1	82.8	90.1	9	9.4	9.9
648	20NM15754	2	86	85.2	91.4	9.8	10	10.2
649	20NP15598	2	84.1	82.5	92.1	7.6	7.8	8.1
649	20NP15598	2	87.5	84.8	94.4	7.8	8.1	9
649	20NP15598	2	NA	95.3	NA	10.2	10.3	10.4
650	20NP14706	2	86.8	87.1	88	10.5	10.7	10.7
650	20NP14706	2	89	88.6	88.3	11.3	11.6	12.1
650	20NP14706	2	91.3	92.2	92	11.8	12.6	12.6
652	20NP15171	2	68.8	69.2	72.5	10.7	11.1	11.4
652	20NP15171	2	73.3	71.5	74.4	11.3	12.2	13
652	20NP15171	2	78.1	75.4	79.2	11.9	12.4	13.1
653	20NP14505	2	53.1	NA	55.1	9.2	9.8	10.1
653	20NP14505	2	55.8	56.3	57.5	9.7	9.9	10.1
653	20NP14505	2	55.9	56.9	59.6	10.3	10.9	11
655	20DKI1676	2	67.8	71.2	74.5	13.6	13.9	14
655	20DKI1676	2	72.2	74.3	79.1	13.8	14.6	15.4
655	20DKI1676	2	74.5	76.3	83.9	NA	NA	15.5
656	20NP15634	2	60.1	61.5	62.4	9.2	10.1	10.2
656	20NP15634	2	60.5	62.2	64.3	10	10.2	10.7
656	20NP15634	2	61.9	67.2	65.8	10.2	11	11.6
657	20NP15267	2	72.1	79.5	80.1	8.6	8.8	9.1
657	20NP15267	2	74.6	82.1	83.7	8.8	8.9	9.4
657	20NP15267	2	77.9	85.1	84.5	9.4	9.6	10
658	20NP15329	2	62.4	63.5	69.7	8.5	8.8	9.2
658	20NP15329	2	64.3	64.5	71.4	8.8	9.6	9.8
658	20NP15329	2	64.5	68.4	72.5	9.2	10	10.5
659	20NP15009	2	85.1	86.7	86.8	9.5	9.6	9.6
659	20NP15009	2	86	89.2	89.8	9.7	10.7	11.3
659	20NP15009	2	88.7	89.3	92.4	10.3	10.9	10.9
660	20NM17623	2	64.8	68.5	70.1	13.5	13.6	13.8
660	20NM17623	2	68.6	71.5	73.8	14.1	14.4	14.6
660	20NM17623	2	72	76	77.4	14.5	NA	NA
661	20DKI1525	2	72.1	72.8	75.3	8.8	9.7	10
661	20DKI1525	2	75.4	76.7	77.3	8.9	9.1	9.8
661	20DKI1525	2	75.6	78.9	80.5	9.5	10.5	11.3
662	20NP15389	2	60.1	68.5	74.8	8.4	8.6	8.6
662	20NP15389	2	63.6	71	77.9	8.5	9.2	9.4
662	20NP15389	2	68	73.1	81.4	8.5	9.4	9.6
663	20BM01466	2	81	82.5	88.4	9.7	10.9	11
663	20BM01466	2	85.4	84.6	89.3	10.3	10.8	11.3
663	20BM01466	2	89.3	84.9	90	11.1	11.1	11.7
664	20NP14665	2	70.1	73.3	78.5	9.5	9.6	9.8
664	20NP14665	2	71.7	77.5	81.1	10	10.7	11.1
664	20NP14665	2	76.2	80.5	85.6	10.1	10.8	11.5
665	20NP14559	2	59.1	61.5	66.2	9.7	9.9	9.9
665	20NP14559	2	63.4	65.1	68.1	10.4	10.7	10.9
665	20NP14559	2	67.1	65.3	69	10.6	11.5	12.2
666	20NP14857	2	61.1	64.1	67.1	10.5	10.6	11
666	20NP14857	2	61.5	67.8	67.2	11.4	11.6	11.7
666	20NP14857	2	65.3	69	69.1	11.7	12.2	12.3
667	20NP15508	2	84.6	85.4	85.5	8.6	8.8	8.9
667	20NP15508	2	87.6	89.3	85.9	9.5	9.7	10.4
667	20NP15508	2	90.4	90.7	90.1	9.7	9.7	10.1
668	20NP14833	2	85.5	85.6	86	11.4	11.6	11.8
668	20NP14833	2	90.2	87.7	89.4	12.3	12.4	13.1
668	20NP14833	2	90.4	92.6	92.8	13	13	13.2
670	20NP15367	2	83.5	91.4	95.6	10.6	10.7	10.8
670	20NP15367	2	88.5	92.9	97.5	10.7	10.9	11.6
670	20NP15367	2	93.1	90.4	101.7	11.1	11.8	11.9
671	20NP15347	2	78.5	86.4	92.3	10.1	10.2	10.1
671	20NP15347	2	78.5	90.9	95.9	10.3	10.9	11.7
671	20NP15347	2	79.1	91.1	99.3	10.4	10.5	10.9
672	20DKI1554	2	51.5	56.8	64.2	11.6	12.1	12.4
672	20DKI1554	2	52.8	57.9	66.7	12.5	13.3	13.8
672	20DKI1554	2	57.4	59.1	66.7	13.5	14.1	14.5
673	20NP14698	2	77.8	80.6	81	9.6	9.4	9.8
673	20NP14698	2	79.7	84.6	83.3	10.1	10.4	10.5
673	20NP14698	2	84.3	88.4	87.6	11	11.5	11.9
674	20NP14597	2	70.6	76.3	82.5	9.2	10.1	10.2
674	20NP14597	2	75	79.3	82.6	9.6	10.3	10.6
674	20NP14597	2	76.6	81.4	85.2	9.8	10.2	10.6
676	20NP15319	2	50.4	NA	55.5	8.2	9.4	9.6
676	20NP15319	2	52.3	57.3	57.2	9	9.4	9.8
676	20NP15319	2	55.4	62	62	10	10.4	10.9
677	20NP13848	2	65.5	71.1	77.6	8.1	8.4	8.3
677	20NP13848	2	67.8	75.7	79.2	8.3	8.9	9.7
677	20NP13848	2	68.6	79.8	79.2	8.8	9.4	10.1
678	20NP15177	2	69	71.5	74.3	8.6	8.7	9
678	20NP15177	2	70	74.1	78.7	9	9.4	9.8
678	20NP15177	2	71.2	76.8	82.4	9.1	9.6	10.4
679	20NP15618	2	69.2	69.5	69.9	8.4	8.6	9.1
679	20NP15618	2	71.7	74.5	71.9	8.5	9.5	10.3
679	20NP15618	2	73.7	77.4	76.4	9.4	9.9	10.3
681	20NP15428	2	68.1	69.1	76.1	9	9.2	9.3
681	20NP15428	2	68.7	71.7	80.3	9.4	10.2	10.5
681	20NP15428	2	72.6	72.3	82.1	9.7	10.5	10.7
682	20DKI1529	2	72.1	75.1	79.8	8.3	8.5	8.9
682	20DKI1529	2	73.5	78.5	83.3	8.7	9.1	9.2
682	20DKI1529	2	73.7	80.8	85.2	9.6	10.1	10.7
683	20NP14634	2	79.1	83.1	89.8	10.2	10.3	10.7
683	20NP14634	2	79.5	85.4	94.8	10.3	10.4	10.8
683	20NP14634	2	82.5	87.7	95.2	10.9	11.1	11.6
684	20NP13884	2	66.1	69.5	73.4	11.3	11.9	12.6
684	20NP13884	2	70.7	74.1	77.3	11.7	12	12.3
684	20NP13884	2	73.4	75.5	79.9	12.6	13.3	13.7
685	20DKI1737	2	91.1	92.1	100.5	11.8	11.9	12.2
685	20DKI1737	2	92.5	95.2	NA	12.2	13.1	13.8
685	20DKI1737	2	NA	NA	NA	12.4	12.9	13.4
687	20NP15007	2	68.6	73.5	76.1	9.4	9.6	9.8
687	20NP15007	2	71.4	75.7	78.4	10.3	10.5	11.3
687	20NP15007	2	73.6	79.2	81.3	11.3	12.3	12.9
688	20NP14962	2	72.3	87.5	89.5	10.4	10.6	11.7
688	20NP14962	2	75.3	91.5	90.5	10.4	11	11.5
688	20NP14962	2	78.6	96.3	95.5	10.7	11.6	11.7
689	20DKI1621	2	66.1	64.2	62.5	10.7	10.4	9.6
689	20DKI1621	2	69.6	68.8	64.3	11.3	12.1	12.4
689	20DKI1621	2	70.5	72.4	65.5	11.8	12.7	13.1
690	20NM15689	2	64.2	65.1	62.5	10.4	10.6	9.8
690	20NM15689	2	66.2	69.7	63.3	10.6	11.3	12.1
690	20NM15689	2	68.6	74.5	67.1	11.5	12.3	13
691	20NP14913	2	68.1	72.3	73.4	9.1	9.4	9.4
691	20NP14913	2	72	74	75.1	10.1	10.4	10.8
691	20NP14913	2	76.6	74.3	75.6	10.6	11.5	12.3
693	20DKI1627	2	67.5	69.1	69.2	9.6	9.8	10.4
693	20DKI1627	2	70.2	72.9	69.7	10.2	10.3	11.1
693	20DKI1627	2	74.3	77.3	73.1	11	11.2	11.2
694	20NP152	2	60.5	70.1	75.2	10.1	10.1	10.3
694	20NP152	2	61.5	70.2	79.3	10.6	10.8	11.2
694	20NP152	2	61.9	73.7	79.6	11.6	12.5	13.3
695	20DKI1515	2	56.6	64.3	70.9	7.2	7.7	8.4
695	20DKI1515	2	59.4	64.4	71.6	7.3	7.9	8.4
695	20DKI1515	2	63.2	65.3	73.6	7.6	8.4	9.4
697	20NP15190	2	58	62.8	66.1	10	10.4	10.6
697	20NP15190	2	62.9	64.9	67.9	10.2	11.2	11.7
697	20NP15190	2	66.1	68.8	71.4	10.4	10.8	11.8
698	20NP14704	2	55.1	NA	NA	12.6	11.4	10.9
698	20NP14704	2	55.8	57.1	57.8	13.4	14.3	15
698	20NP14704	2	58.1	61.5	62.4	13.6	13.6	14
699	20DKI1559	2	69.4	70.1	70.4	12.3	12.4	12.5
699	20DKI1559	2	73.2	74.9	73.6	13.2	13.8	14.2
699	20DKI1559	2	75.5	75.9	77.3	13.4	14.1	14.5
700	20NP14925	2	63.4	67.2	73.1	7.1	7.6	7.9
700	20NP14925	2	66.8	69.1	75.1	8.1	8.1	8.2
700	20NP14925	2	70.2	71.7	76	8.1	8.3	8.9
702	20DKI1530	2	61.6	65.2	69.8	7.8	7.8	8.1
702	20DKI1530	2	64.1	67.3	70.4	8.3	8.6	8.8
702	20DKI1530	2	67.7	70.5	71.1	8.9	9.2	9.4
703	20NP15263	2	57.4	58.3	67.1	11.9	11.9	11.1
703	20NP15263	2	58.7	62.2	67.8	12.7	13.7	14.3
703	20NP15263	2	60.9	65.4	69	13.2	13.3	13.5
705	20NP14983	2	56.5	66.9	59.9	8.3	8.8	9.6
705	20NP14983	2	59.6	59.9	60.3	9.2	9.8	10.3
705	20NP14983	2	62.1	59.7	63.9	9.4	10.4	10.8
708	20BM01522	2	77.1	83.5	86.5	9.6	8.9	9.5
708	20BM01522	2	80.6	86.4	89.1	10.3	10.8	11.8
708	20BM01522	2	81.3	91.3	92.1	10.4	11.1	12
709	20NP13706	2	52.4	68.3	59.7	13.7	13.8	13.8
709	20NP13706	2	54.5	69.9	62.6	14.2	15	NA
709	20NP13706	2	59.3	67.1	64.6	14.5	14.8	15.2
710	20NP15536	2	75.5	80.6	81	8.1	10.2	10.3
710	20NP15536	2	76.3	85.3	81.5	8.8	9.1	9.9
710	20NP15536	2	78.3	86.9	85.7	8.8	9.5	9.8
711	20NP15542	2	64.1	64.5	65	11.3	11.6	12.1
711	20NP15542	2	69	68.1	66.2	11.7	11.8	12
711	20NP15542	2	69.6	68.3	68.7	11.9	12.1	12.5
712	20NP15135	2	67.1	79.8	84.5	10.9	11	11.1
712	20NP15135	2	68.5	81.6	88.6	11.7	12.4	12.4
712	20NP15135	2	68.7	83	92.9	12	12	12.9
713	20NP15658	2	69.8	72.3	81.2	8.1	9.4	9.6
713	20NP15658	2	72.4	76.1	83.1	9.1	9.1	9.8
713	20NP15658	2	74.3	80.8	84.8	9.6	9.8	10.6
714	20NP15328	2	55.2	60.3	64.1	10.1	10.5	11.1
[truncated: 119 more rows]
